# Supplementary material for: Nuclear PLD1 combined with NPM1 induces gemcitabine resistance through tumorigenic IL7R in pancreatic adenocarcinoma
Source: Cancer Biol Med. 2023 Jun 27;20(8):599–626. doi: 10.20892/j.issn.2095-3941.2023.0039 (PMC10476466; doi:10.20892/j.issn.2095-3941.2023.0039)
Supplement: Supplementary file 1 [file cbm-20-599-s001.zip]

Archive with 10 entries (10 files):
- cbm-20-599-s001.xlsx
- cbm-20-599-s002.xls
- cbm-20-599-s003.docx
- cbm-20-599-s004.tif
- cbm-20-599-s005.tif
- cbm-20-599-s006.tif
- cbm-20-599-s007.tif
- cbm-20-599-s008.tif
- cbm-20-599-s009.tif
- cbm-20-599-s010.docx
