# Supplementary material for: Nuclear PLD1 combined with NPM1 induces gemcitabine resistance through tumorigenic IL7R in pancreatic adenocarcinoma
Source: Cancer Biol Med. 2023 Jun 27;20(8):599–626. doi: 10.20892/j.issn.2095-3941.2023.0039 (PMC10476466; doi:10.20892/j.issn.2095-3941.2023.0039)
Supplement: Supplementary file 1 [file cbm-20-599-s001.zip › cbm-20-599-s001.xlsx]

## Sheet: Sheet1
Accession	Description	ΣCoverage	Σ# Proteins	Σ# Unique Peptides	Σ# Peptides	Σ# PSMs	Coverage 对照组contrl	# Peptides 对照组contrl	# PSM 对照组contrl	Coverage 过表达paca2+	# Peptides 过表达paca2+	# PSM 过表达paca2+	# AAs	MW [kDa]	calc. pI
P62328	Thymosin beta-4 OS=Homo sapiens OX=9606 GN=TMSB4X PE=1 SV=2 - [TYB4_HUMAN]	54.55	1	1	3	4	29.55	2	2				44	5.04952	5.05908
F5H747	Polyubiquitin-C (Fragment) OS=Homo sapiens OX=9606 GN=UBC PE=1 SV=8 - [F5H747_HUMAN]	41.25	40	2	4	9				22.5	2	2	160	18.0618	8.32373
B8ZZQ6	Prothymosin alpha OS=Homo sapiens OX=9606 GN=PTMA PE=1 SV=1 - [B8ZZQ6_HUMAN]	36.45	19	5	5	10	22.43	2	2	22.43	2	2	107	11.7518	3.81494
A0A0S2Z4G4	Tropomyosin 3 isoform 1 (Fragment) OS=Homo sapiens OX=9606 GN=TPM3 PE=2 SV=1 - [A0A0S2Z4G4_HUMAN]	35.89	40	3	13	23	19.76	7	7	15.73	6	6	248	29.0147	4.77979
P61604	10 kDa heat shock protein, mitochondrial OS=Homo sapiens OX=9606 GN=HSPE1 PE=1 SV=2 - [CH10_HUMAN]	35.29	6	2	5	10	19.61	3	4	21.57	3	3	102	10.9249	8.92432
P61956	Small ubiquitin-related modifier 2 OS=Homo sapiens OX=9606 GN=SUMO2 PE=1 SV=3 - [SUMO2_HUMAN]	34.74	4	1	5	8	6.32	1	1	16.84	2	2	95	10.8644	5.50342
P02795	Metallothionein-2 OS=Homo sapiens OX=9606 GN=MT2A PE=1 SV=1 - [MT2_HUMAN]	32.79	11	1	2	2							61	6.0372	7.82568
P04732	Metallothionein-1E OS=Homo sapiens OX=9606 GN=MT1E PE=1 SV=1 - [MT1E_HUMAN]	32.79	10	1	2	2							61	6.0092	7.95752
P15954	Cytochrome c oxidase subunit 7C, mitochondrial OS=Homo sapiens OX=9606 GN=COX7C PE=1 SV=1 - [COX7C_HUMAN]	31.75	3	1	3	3	9.52	1	1				63	7.24082	10.272
F8W1R7	Myosin light polypeptide 6 OS=Homo sapiens OX=9606 GN=MYL6 PE=1 SV=1 - [F8W1R7_HUMAN]	31.72	16	4	5	15	12.41	2	3	25.52	4	5	145	16.2798	4.65283
A0A2R8Y5V9	Tropomyosin alpha-4 chain OS=Homo sapiens OX=9606 GN=TPM4 PE=1 SV=1 - [A0A2R8Y5V9_HUMAN]	31.05	40	2	11	18	13.71	5	5	12.5	5	5	248	28.5915	4.70361
B4DDX2	cDNA FLJ54590, highly similar to KH domain-containing, RNA-binding, signaltransduction-associated protein 1 OS=Homo sapiens OX=9606 PE=2 SV=1 - [B4DDX2_HUMAN]	28.37	20	6	15	24	16.55	8	9	11.82	7	7	423	46.4303	8.80713
I3L397	Eukaryotic translation initiation factor 5A (Fragment) OS=Homo sapiens OX=9606 GN=EIF5A PE=1 SV=8 - [I3L397_HUMAN]	28.08	8	2	3	4	22.6	2	2	5.48	1	1	146	16.0089	4.99561
B1AN48	Small proline-rich protein 3 (Fragment) OS=Homo sapiens OX=9606 GN=SPRR3 PE=1 SV=8 - [B1AN48_HUMAN]	25.32	2	1	1	1							158	16.9506	8.08936
F5H7S3	Tropomyosin alpha-1 chain OS=Homo sapiens OX=9606 GN=TPM1 PE=1 SV=2 - [F5H7S3_HUMAN]	25.31	31	3	9	15	7.76	3	3	10.61	4	4	245	28.5076	4.77979
Q86YZ3	Hornerin OS=Homo sapiens OX=9606 GN=HRNR PE=1 SV=2 - [HORN_HUMAN]	24.04	1	21	24	41	0.42	1	1	13.79	11	11	2850	282.228	10.0376
P06748	Nucleophosmin OS=Homo sapiens OX=9606 GN=NPM1 PE=1 SV=2 - [NPM_HUMAN]	23.81	21	7	10	18	5.44	2	2	13.61	5	6	294	32.5548	4.77979
B5BU24	14-3-3 protein beta/alpha OS=Homo sapiens OX=9606 GN=YWHAB PE=2 SV=1 - [B5BU24_HUMAN]	22.36	21	1	6	13				11.38	3	3	246	28.0948	4.83057
C9J0E4	Cystatin-A OS=Homo sapiens OX=9606 GN=CSTA PE=1 SV=1 - [C9J0E4_HUMAN]	22.22	2	1	2	3				11.11	1	1	63	7.08178	7.23975
A0A2Z5HU10	Truncated alpha synuclein isoform 41 OS=Homo sapiens OX=9606 PE=2 SV=1 - [A0A2Z5HU10_HUMAN]	21.95	15	1	1	2				21.95	1	1	41	4.26726	8.49951
Q9BRL5	Calmodulin OS=Homo sapiens OX=9606 PE=1 SV=1 - [Q9BRL5_HUMAN]	21.09	17	3	4	12	16.33	3	4	19.73	3	4	147	16.4959	4.4624
P00441	Superoxide dismutase [Cu-Zn] OS=Homo sapiens OX=9606 GN=SOD1 PE=1 SV=2 - [SODC_HUMAN]	20.13	4	2	4	4				3.9	1	1	154	15.9259	6.12549
B3KTV0	cDNA FLJ38781 fis, clone LIVER2000216, highly similar to HEAT SHOCK COGNATE 71 kDa PROTEIN OS=Homo sapiens OX=9606 PE=2 SV=1 - [B3KTV0_HUMAN]	19.97	37	3	13	21	4.19	4	4	6.76	6	6	621	67.9378	5.45264
K7EIG8	Vasodilator-stimulated phosphoprotein (Fragment) OS=Homo sapiens OX=9606 GN=VASP PE=1 SV=1 - [K7EIG8_HUMAN]	19.57	8	1	1	1	19.57	1	1				46	4.97445	6.44287
P04406	Glyceraldehyde-3-phosphate dehydrogenase OS=Homo sapiens OX=9606 GN=GAPDH PE=1 SV=3 - [G3P_HUMAN]	19.4	6	2	8	10				13.13	5	5	335	36.0304	8.45557
Q5T123	SH3 domain-binding glutamic acid-rich-like protein 3 OS=Homo sapiens OX=9606 GN=SH3BGRL3 PE=1 SV=1 - [Q5T123_HUMAN]	19.32	4	2	2	2							88	9.37476	9.36377
Q53RU9	Uncharacterized protein CREB1 (Fragment) OS=Homo sapiens OX=9606 GN=CREB1 PE=4 SV=1 - [Q53RU9_HUMAN]	19.15	10	1	1	1							47	5.60395	8.646
A0A024R755	Calumenin OS=Homo sapiens OX=9606 GN=CALU PE=3 SV=1 - [A0A024R755_HUMAN]	19.05	6	6	9	22	6.67	3	3	6.98	3	3	315	37.1114	4.58936
A2A2D0	Stathmin (Fragment) OS=Homo sapiens OX=9606 GN=STMN1 PE=1 SV=8 - [A2A2D0_HUMAN]	18.82	5	2	2	3	18.82	2	2				85	9.78727	7.41553
A8K486	Peptidyl-prolyl cis-trans isomerase OS=Homo sapiens OX=9606 PE=2 SV=1 - [A8K486_HUMAN]	18.79	21	1	5	12	14.55	4	5	14.55	4	4	165	18.0018	6.90283
P60903	Protein S100-A10 OS=Homo sapiens OX=9606 GN=S100A10 PE=1 SV=2 - [S10AA_HUMAN]	18.56	3	1	3	7	12.37	2	2	12.37	2	2	97	11.1955	7.37158
A0A087X1X5	Calponin (Fragment) OS=Homo sapiens OX=9606 GN=CNN2 PE=1 SV=1 - [A0A087X1X5_HUMAN]	18.32	12	2	4	4							191	20.9452	8.86572
Q9Y5J9	Mitochondrial import inner membrane translocase subunit Tim8 B OS=Homo sapiens OX=9606 GN=TIMM8B PE=1 SV=1 - [TIM8B_HUMAN]	18.07	3	2	2	2							83	9.33754	5.12256
P26447	Protein S100-A4 OS=Homo sapiens OX=9606 GN=S100A4 PE=1 SV=1 - [S10A4_HUMAN]	17.82	1	2	3	7	8.91	2	2	17.82	3	3	101	11.7207	6.11279
Q5T6U8	High mobility group AT-hook 1 OS=Homo sapiens OX=9606 GN=HMGA1 PE=2 SV=1 - [Q5T6U8_HUMAN]	17.71	3	1	2	3							96	10.6726	10.3159
X6R8P6	SOSS complex subunit C OS=Homo sapiens OX=9606 GN=INIP PE=1 SV=1 - [X6R8P6_HUMAN]	17.57	2	1	1	1							74	8.10704	7.13721
P27348	14-3-3 protein theta OS=Homo sapiens OX=9606 GN=YWHAQ PE=1 SV=1 - [1433T_HUMAN]	17.55	23	1	7	15	4.9	2	2	12.24	4	4	245	27.7468	4.77979
A0A024R7S3	Clathrin light chain OS=Homo sapiens OX=9606 GN=CLTB PE=3 SV=1 - [A0A024R7S3_HUMAN]	17.54	3	3	5	7	2.84	1	1	8.53	2	2	211	23.1671	4.69092
A0A5C2GJ45	IG c1085_light_IGKV1-5_IGKJ1 (Fragment) OS=Homo sapiens OX=9606 PE=2 SV=1 - [A0A5C2GJ45_HUMAN]	17.48	32	1	2	2	6.8	1	1				103	11.4456	8.48486
F8WEH2	Transformer-2 protein homolog alpha OS=Homo sapiens OX=9606 GN=TRA2A PE=1 SV=1 - [F8WEH2_HUMAN]	17.46	2	1	1	2	17.46	1	1	17.46	1	1	63	7.44373	8.54346
B4E0X8	cDNA FLJ61021, highly similar to Far upstream element-binding protein 1 OS=Homo sapiens OX=9606 PE=2 SV=1 - [B4E0X8_HUMAN]	17.17	12	5	11	13	1.27	1	1	0.79	1	1	629	66.1908	7.56201
P63104	14-3-3 protein zeta/delta OS=Homo sapiens OX=9606 GN=YWHAZ PE=1 SV=1 - [1433Z_HUMAN]	17.14	17	2	5	10	3.27	1	1	3.67	1	1	245	27.7277	4.79248
Q9UII2	ATPase inhibitor, mitochondrial OS=Homo sapiens OX=9606 GN=ATP5IF1 PE=1 SV=1 - [ATIF1_HUMAN]	16.98	2	1	2	2	9.43	1	1				106	12.2413	9.34912
P07355	Annexin A2 OS=Homo sapiens OX=9606 GN=ANXA2 PE=1 SV=2 - [ANXA2_HUMAN]	16.81	17	2	9	12	3.54	2	2	8.85	4	4	339	38.5798	7.75244
Q96FQ6	Protein S100-A16 OS=Homo sapiens OX=9606 GN=S100A16 PE=1 SV=1 - [S10AG_HUMAN]	16.5	1	1	2	2				11.65	1	1	103	11.794	6.78564
A8K525	cDNA FLJ76817, highly similar to Homo sapiens non-POU domain containing, octamer-binding (NONO), mRNA OS=Homo sapiens OX=9606 PE=2 SV=1 - [A8K525_HUMAN]	16.35	15	2	12	15	2.76	2	2	8.28	5	5	471	54.2534	9.20264
O43399	Tumor protein D54 OS=Homo sapiens OX=9606 GN=TPD52L2 PE=1 SV=2 - [TPD54_HUMAN]	16.02	7	3	3	3	7.28	1	1				206	22.2243	5.36377
O14737	Programmed cell death protein 5 OS=Homo sapiens OX=9606 GN=PDCD5 PE=1 SV=3 - [PDCD5_HUMAN]	16	6	2	2	2							125	14.2763	6.03662
P62857	40S ribosomal protein S28 OS=Homo sapiens OX=9606 GN=RPS28 PE=1 SV=1 - [RS28_HUMAN]	15.94	1	1	1	1							69	7.8362	10.6968
P04075	Fructose-bisphosphate aldolase A OS=Homo sapiens OX=9606 GN=ALDOA PE=1 SV=2 - [ALDOA_HUMAN]	15.93	23	5	9	13	6.32	4	4	4.4	2	2	364	39.3953	8.08936
Q8WW12	PEST proteolytic signal-containing nuclear protein OS=Homo sapiens OX=9606 GN=PCNP PE=1 SV=2 - [PCNP_HUMAN]	15.73	1	1	3	3							178	18.9134	7.48877
B4DUI5	Triosephosphate isomerase OS=Homo sapiens OX=9606 PE=2 SV=1 - [B4DUI5_HUMAN]	15.49	6	2	4	7	6.57	2	2	3.29	1	1	213	22.8567	6.91748
B4DTL7	cDNA FLJ55422, highly similar to Septin-9 OS=Homo sapiens OX=9606 PE=2 SV=1 - [B4DTL7_HUMAN]	15.46	8	3	3	3							194	20.7578	10.1255
B2R5H0	Protein S100 OS=Homo sapiens OX=9606 PE=2 SV=1 - [B2R5H0_HUMAN]	15.24	2	1	2	3	15.24	2	2				105	11.7168	7.18115
H0YFX9	Histone H2A (Fragment) OS=Homo sapiens OX=9606 GN=H2AJ PE=1 SV=1 - [H0YFX9_HUMAN]	15.22	21	1	2	3	15.22	2	2	7.61	1	1	92	9.96958	9.70068
H0YD13	CD44 antigen OS=Homo sapiens OX=9606 GN=CD44 PE=1 SV=2 - [H0YD13_HUMAN]	15.05	14	1	4	4							206	22.6686	8.19189
P16403	Histone H1.2 OS=Homo sapiens OX=9606 GN=H1-2 PE=1 SV=2 - [H12_HUMAN]	15.02	6	2	3	5	7.51	1	1	10.8	2	2	213	21.3517	10.9312
I6L8B7	Fatty acid-binding protein 5 OS=Homo sapiens OX=9606 GN=FABP5 PE=1 SV=1 - [I6L8B7_HUMAN]	14.85	2	1	2	2				5.94	1	1	101	11.2495	6.07471
P24534	Elongation factor 1-beta OS=Homo sapiens OX=9606 GN=EEF1B2 PE=1 SV=3 - [EF1B_HUMAN]	14.67	2	1	5	7	2.67	1	1	14.67	5	5	225	24.7483	4.66553
H3BTN5	Pyruvate kinase (Fragment) OS=Homo sapiens OX=9606 GN=PKM PE=1 SV=1 - [H3BTN5_HUMAN]	14.64	13	5	11	15	1.44	1	1				485	53.0112	6.84424
K7EJ44	Profilin OS=Homo sapiens OX=9606 GN=PFN1 PE=1 SV=1 - [K7EJ44_HUMAN]	14.42	2	1	2	3				9.62	1	1	104	11.3828	9.17334
A8K8G0	cDNA FLJ75113 OS=Homo sapiens OX=9606 PE=2 SV=1 - [A8K8G0_HUMAN]	14.42	5	2	3	3							208	22.95	4.55127
Q53H37	Calmodulin-like skin protein variant (Fragment) OS=Homo sapiens OX=9606 PE=2 SV=1 - [Q53H37_HUMAN]	14.38	2	2	2	4				14.38	2	2	146	15.8667	4.43701
Q15365	Poly(rC)-binding protein 1 OS=Homo sapiens OX=9606 GN=PCBP1 PE=1 SV=2 - [PCBP1_HUMAN]	14.33	1	3	5	5				4.78	2	2	356	37.4739	7.09326
A0A024R1R8	Coiled-coil domain-containing protein 72 OS=Homo sapiens OX=9606 GN=hCG_2014768 PE=3 SV=1 - [A0A024R1R8_HUMAN]	14.06	2	1	1	1							64	7.08699	9.99365
P62258	14-3-3 protein epsilon OS=Homo sapiens OX=9606 GN=YWHAE PE=1 SV=1 - [1433E_HUMAN]	13.73	11	1	4	5				10.98	3	3	255	29.1554	4.7417
P28074	Proteasome subunit beta type-5 OS=Homo sapiens OX=9606 GN=PSMB5 PE=1 SV=3 - [PSB5_HUMAN]	13.69	3	2	4	6	3.04	1	1				263	28.4622	6.91748
Q9UGA2	Tubulin beta chain (Fragment) OS=Homo sapiens OX=9606 GN=DKFZp566F223 PE=2 SV=1 - [Q9UGA2_HUMAN]	13.54	57	3	5	17				10.77	4	6	325	36.7916	4.93213
Q2F834	Myosin regulatory light chain (Fragment) OS=Homo sapiens OX=9606 PE=2 SV=1 - [Q2F834_HUMAN]	13.38	9	2	2	4				13.38	2	3	142	16.3817	4.55127
P09382	Galectin-1 OS=Homo sapiens OX=9606 GN=LGALS1 PE=1 SV=2 - [LEG1_HUMAN]	13.33	3	2	2	4	5.93	1	1	7.41	1	1	135	14.7062	5.50342
Q5J7V8	Proliferation-inducing gene 20 protein OS=Homo sapiens OX=9606 PE=2 SV=1 - [Q5J7V8_HUMAN]	13.33	2	3	4	7	7.88	2	2	4.24	1	1	165	19.5493	4.53857
B7Z4V2	75 kDa glucose-regulated protein OS=Homo sapiens OX=9606 PE=2 SV=1 - [B7Z4V2_HUMAN]	13.23	12	5	12	17	3.46	3	3	4.06	3	3	665	72.3561	5.93506
Q9NX63	MICOS complex subunit MIC19 OS=Homo sapiens OX=9606 GN=CHCHD3 PE=1 SV=1 - [MIC19_HUMAN]	13.22	5	1	4	4							227	26.1362	8.27979
Q6IPT9	Elongation factor 1-alpha OS=Homo sapiens OX=9606 GN=EEF1A1 PE=2 SV=1 - [Q6IPT9_HUMAN]	13.2	74	5	9	12				8.01	5	5	462	50.1532	9.0708
D6RDA2	Protein DEK (Fragment) OS=Homo sapiens OX=9606 GN=DEK PE=1 SV=1 - [D6RDA2_HUMAN]	13.11	7	1	2	2							122	14.1476	9.94971
A0A384MDY8	Epididymis secretory sperm binding protein OS=Homo sapiens OX=9606 PE=2 SV=1 - [A0A384MDY8_HUMAN]	13.09	5	4	9	11							550	61.5985	5.40186
A6XGL1	Transthyretin OS=Homo sapiens OX=9606 PE=2 SV=1 - [A6XGL1_HUMAN]	13.04	9	2	3	12	9.78	2	3	6.52	2	4	184	20.1862	5.23682
V9HWC6	Peptidyl-prolyl cis-trans isomerase OS=Homo sapiens OX=9606 GN=HEL-S-39 PE=2 SV=1 - [V9HWC6_HUMAN]	12.98	8	2	4	8	2.88	1	2	6.73	2	2	208	22.728	9.31982
K7EJB5	Small nuclear ribonucleoprotein Sm D2 OS=Homo sapiens OX=9606 GN=SNRPD2 PE=1 SV=1 - [K7EJB5_HUMAN]	12.96	2	1	1	4	12.96	1	1	12.96	1	1	54	6.14043	10.2427
A0A5C2GL87	IG c1157_light_IGKV3-20_IGKJ2 (Fragment) OS=Homo sapiens OX=9606 PE=2 SV=1 - [A0A5C2GL87_HUMAN]	12.96	26	1	2	3	12.96	2	2	6.48	1	1	108	11.5918	8.49951
B8ZZ67	SMT3 suppressor of mif two 3 homolog 1 (Yeast), isoform CRA_b OS=Homo sapiens OX=9606 GN=SUMO1 PE=1 SV=1 - [B8ZZ67_HUMAN]	12.9	4	1	1	1							62	7.16148	5.73193
Q14257	Reticulocalbin-2 OS=Homo sapiens OX=9606 GN=RCN2 PE=1 SV=1 - [RCN2_HUMAN]	12.62	11	5	6	11				7.57	3	4	317	36.8536	4.39893
A0A5C2FY23	IGL c1861_light_IGKV2-28_IGKJ1 (Fragment) OS=Homo sapiens OX=9606 PE=2 SV=1 - [A0A5C2FY23_HUMAN]	12.61	219	1	2	3	12.61	2	2				111	12.17	6.58057
A0A5C2FUB0	IGL c439_light_IGKV2-28_IGKJ1 (Fragment) OS=Homo sapiens OX=9606 PE=2 SV=1 - [A0A5C2FUB0_HUMAN]	12.61	7	1	2	3	6.31	1	1	6.31	1	1	111	12.049	5.98584
P61457	Pterin-4-alpha-carbinolamine dehydratase OS=Homo sapiens OX=9606 GN=PCBD1 PE=1 SV=2 - [PHS_HUMAN]	12.5	5	1	2	2							104	11.992	6.80029
A0A5C2GDN4	IGH + IGL c220_light_IGKV4-1_IGKJ1 (Fragment) OS=Homo sapiens OX=9606 PE=2 SV=1 - [A0A5C2GDN4_HUMAN]	12.39	10	1	2	4	12.39	2	2	6.19	1	1	113	12.4681	8.42627
A0A5C2FV84	IGL c682_light_IGKV4-1_IGKJ2 (Fragment) OS=Homo sapiens OX=9606 PE=2 SV=1 - [A0A5C2FV84_HUMAN]	12.39	2	1	2	4	12.39	2	2	6.19	1	1	113	12.4011	6.53662
B2R4N3	Ubiquitin-like protein 5 OS=Homo sapiens OX=9606 PE=2 SV=1 - [B2R4N3_HUMAN]	12.33	2	1	1	2				12.33	1	1	73	8.54237	7.28369
F6KPG5	Albumin (Fragment) OS=Homo sapiens OX=9606 PE=2 SV=1 - [F6KPG5_HUMAN]	12.31	13	3	9	19	0.85	1	2	10.43	7	10	585	66.488	6.03662
Q9BSV4	SFPQ protein (Fragment) OS=Homo sapiens OX=9606 GN=SFPQ PE=2 SV=2 - [Q9BSV4_HUMAN]	12.3	12	3	11	14	3.47	3	3	4.42	4	4	634	68.5879	8.82178
A0A087WYB4	Stomatin-like protein 2, mitochondrial OS=Homo sapiens OX=9606 GN=STOML2 PE=1 SV=1 - [A0A087WYB4_HUMAN]	12.26	4	2	4	7				5.16	2	2	310	33.3884	5.63037
P61626	Lysozyme C OS=Homo sapiens OX=9606 GN=LYZ PE=1 SV=1 - [LYSC_HUMAN]	12.16	3	1	3	3				4.05	1	1	148	16.5263	9.15869
P31947	14-3-3 protein sigma OS=Homo sapiens OX=9606 GN=SFN PE=1 SV=1 - [1433S_HUMAN]	12.1	17	1	4	6				3.23	1	1	248	27.7567	4.7417
D6RBK0	Prohibitin (Fragment) OS=Homo sapiens OX=9606 GN=PHB PE=1 SV=1 - [D6RBK0_HUMAN]	12.1	9	1	2	2							124	13.6574	9.36377
K7ESN5	Distal membrane-arm assembly complex protein 2 (Fragment) OS=Homo sapiens OX=9606 GN=DMAC2 PE=1 SV=1 - [K7ESN5_HUMAN]	11.88	7	1	1	1							101	12.0423	9.93506
J3KRY3	Small nuclear ribonucleoprotein-associated protein N (Fragment) OS=Homo sapiens OX=9606 GN=SNRPN PE=4 SV=1 - [J3KRY3_HUMAN]	11.86	11	1	1	1							59	6.95557	9.5249
Q8N1N4	Keratin, type II cytoskeletal 78 OS=Homo sapiens OX=9606 GN=KRT78 PE=1 SV=2 - [K2C78_HUMAN]	11.54	14	4	8	20	4.04	3	5	8.46	6	6	520	56.8305	6.02393
P15121	Aldo-keto reductase family 1 member B1 OS=Homo sapiens OX=9606 GN=AKR1B1 PE=1 SV=3 - [ALDR_HUMAN]	11.39	3	1	5	6							316	35.8305	6.97607
Q99623	Prohibitin-2 OS=Homo sapiens OX=9606 GN=PHB2 PE=1 SV=2 - [PHB2_HUMAN]	11.37	4	2	4	4							299	33.2759	9.83252
A6NL93	Non-histone chromosomal protein HMG-14 OS=Homo sapiens OX=9606 GN=HMGN1 PE=1 SV=1 - [A6NL93_HUMAN]	11.11	6	1	1	1							90	9.52992	9.0708
Q6KB66	Keratin, type II cytoskeletal 80 OS=Homo sapiens OX=9606 GN=KRT80 PE=1 SV=2 - [K2C80_HUMAN]	11.06	6	2	6	10	3.54	2	2	6.42	4	4	452	50.4938	5.66846
A0A384NL58	Heterogeneous nuclear ribonucleoproteins A2/B1 OS=Homo sapiens OX=9606 PE=2 SV=1 - [A0A384NL58_HUMAN]	11.05	17	3	5	8				6.8	3	4	353	37.4367	8.95361
Q15149	Plectin OS=Homo sapiens OX=9606 GN=PLEC PE=1 SV=3 - [PLEC_HUMAN]	10.97	8	31	61	67	0.58	4	4	0.36	3	3	4684	531.466	5.96045
Q49AN9	Small nuclear ribonucleoprotein G OS=Homo sapiens OX=9606 GN=SNRPG PE=1 SV=1 - [Q49AN9_HUMAN]	10.94	5	1	1	2				10.94	1	1	64	7.09667	7.18115
P28072	Proteasome subunit beta type-6 OS=Homo sapiens OX=9606 GN=PSMB6 PE=1 SV=4 - [PSB6_HUMAN]	10.88	3	3	3	3							239	25.3414	4.91943
A9XTE5	Caveolin (Fragment) OS=Homo sapiens OX=9606 PE=2 SV=1 - [A9XTE5_HUMAN]	10.8	7	2	2	2							176	20.0554	6.40479
C9K0U8	Single-stranded DNA-binding protein, mitochondrial (Fragment) OS=Homo sapiens OX=9606 GN=SSBP1 PE=1 SV=1 - [C9K0U8_HUMAN]	10.74	6	1	2	3				6.61	1	1	121	14.1224	9.56885
B7Z4F6	60 kDa chaperonin OS=Homo sapiens OX=9606 PE=2 SV=1 - [B7Z4F6_HUMAN]	10.73	16	5	8	15	6.55	5	5	5.64	4	4	550	58.5342	6.02393
Q14847	LIM and SH3 domain protein 1 OS=Homo sapiens OX=9606 GN=LASP1 PE=1 SV=2 - [LASP1_HUMAN]	10.73	7	2	3	3							261	29.6982	7.04932
P06733	Alpha-enolase OS=Homo sapiens OX=9606 GN=ENO1 PE=1 SV=2 - [ENOA_HUMAN]	10.6	12	6	7	11	2.07	2	2	3.92	2	2	434	47.1393	7.38623
Q9HCY8	Protein S100-A14 OS=Homo sapiens OX=9606 GN=S100A14 PE=1 SV=1 - [S10AE_HUMAN]	10.58	1	1	1	1							104	11.6548	5.23682
K7EMT0	Splicing factor 3A subunit 2 (Fragment) OS=Homo sapiens OX=9606 GN=SF3A2 PE=1 SV=2 - [K7EMT0_HUMAN]	10.37	3	1	1	1							135	15.2148	9.77393
C9JXG8	Ran-specific GTPase-activating protein (Fragment) OS=Homo sapiens OX=9606 GN=RANBP1 PE=1 SV=2 - [C9JXG8_HUMAN]	10.34	6	1	2	2							145	16.8897	8.52881
A0A384NPH0	Epididymis secretory sperm binding protein OS=Homo sapiens OX=9606 PE=2 SV=1 - [A0A384NPH0_HUMAN]	10.33	6	3	9	9	2.5	2	2	7	6	6	600	67.6475	5.35107
H3BSS4	Poly(rC)-binding protein 2 (Fragment) OS=Homo sapiens OX=9606 GN=PCBP2 PE=1 SV=1 - [H3BSS4_HUMAN]	10.33	7	1	2	2				10.33	2	2	184	19.3786	6.3667
E9PDU6	Calponin (Fragment) OS=Homo sapiens OX=9606 GN=CNN3 PE=1 SV=1 - [E9PDU6_HUMAN]	10.27	2	1	2	2							185	20.1953	9.42236
Q5JXL7	Septin-7 OS=Homo sapiens OX=9606 GN=SEPTIN7 PE=1 SV=1 - [Q5JXL7_HUMAN]	10.23	15	1	1	1							88	10.8856	9.33447
A0A5C2G5D4	IGL c1533_light_IGLV3-25_IGLJ3 (Fragment) OS=Homo sapiens OX=9606 PE=2 SV=1 - [A0A5C2G5D4_HUMAN]	10.19	1	1	1	2				10.19	1	1	108	11.3025	5.0083
P19338	Nucleolin OS=Homo sapiens OX=9606 GN=NCL PE=1 SV=3 - [NUCL_HUMAN]	10.14	10	5	9	12	3.38	3	3	1.13	1	1	710	76.5684	4.70361
Q147W7	KRT1B protein OS=Homo sapiens OX=9606 GN=KRT1B PE=2 SV=1 - [Q147W7_HUMAN]	10.14	3	2	5	11	2.32	1	1	10.14	4	6	345	37.4996	5.17334
D6R9W4	Drebrin (Fragment) OS=Homo sapiens OX=9606 GN=DBN1 PE=1 SV=1 - [D6R9W4_HUMAN]	10.09	6	2	5	6	10.09	5	6				317	36.449	5.13525
P09496	Clathrin light chain A OS=Homo sapiens OX=9606 GN=CLTA PE=1 SV=1 - [CLCA_HUMAN]	10.08	3	2	3	4				7.26	2	2	248	27.06	4.51318
Q7L4N0	F-actin-capping protein subunit beta (Fragment) OS=Homo sapiens OX=9606 GN=CAPZB PE=2 SV=1 - [Q7L4N0_HUMAN]	10	5	1	1	3	10	1	1	10	1	1	80	9.16271	7.97217
E9LUX2	Hemoglobin alpha-2 chain variant (Fragment) OS=Homo sapiens OX=9606 GN=HBA2 PE=3 SV=1 - [E9LUX2_HUMAN]	9.86	27	1	1	2				9.86	1	1	71	7.72112	7.62061
G3V279	Enhancer of rudimentary homolog OS=Homo sapiens OX=9606 GN=ERH PE=1 SV=1 - [G3V279_HUMAN]	9.86	2	1	1	2							71	8.19787	4.70361
U3KQK1	U6 snRNA-associated Sm-like protein LSm4 OS=Homo sapiens OX=9606 GN=LSM4 PE=1 SV=1 - [U3KQK1_HUMAN]	9.6	4	1	2	2				4	1	1	125	13.796	9.93506
Q00765	Receptor expression-enhancing protein 5 OS=Homo sapiens OX=9606 GN=REEP5 PE=1 SV=3 - [REEP5_HUMAN]	9.52	5	1	2	2							189	21.479	8.104
Q9GZP8	Immortalization up-regulated protein OS=Homo sapiens OX=9606 GN=IMUP PE=1 SV=1 - [IMUP_HUMAN]	9.43	2	1	1	1							106	10.8906	9.72998
A0A5C2GAB1	IGH + IGL c25_light_IGLV3-1_IGLJ2 (Fragment) OS=Homo sapiens OX=9606 PE=2 SV=1 - [A0A5C2GAB1_HUMAN]	9.43	2	1	1	2				9.43	1	1	106	11.6157	5.33838
G3V1A4	Cofilin, non-muscle isoform OS=Homo sapiens OX=9606 GN=CFL1 PE=1 SV=1 - [G3V1A4_HUMAN]	9.4	8	1	2	2							149	16.8008	8.35303
B4DF70	cDNA FLJ60461, highly similar to Peroxiredoxin-2 OS=Homo sapiens OX=9606 PE=2 SV=1 - [B4DF70_HUMAN]	9.29	2	1	3	4	2.73	1	1	3.83	1	1	183	20.0946	8.77783
B4DEA3	UV excision repair protein RAD23 OS=Homo sapiens OX=9606 PE=2 SV=1 - [B4DEA3_HUMAN]	9.18	9	1	5	6	1.99	1	1	3.72	2	2	403	42.2834	5.42725
J3KT85	SWI/SNF-related matrix-associated actin-dependent regulator of chromatin subfamily E member 1 (Fragment) OS=Homo sapiens OX=9606 GN=SMARCE1 PE=1 SV=2 - [J3KT85_HUMAN]	9.17	14	1	1	1							109	12.9362	5.03369
A0A384P5V3	Epididymis secretory sperm binding protein OS=Homo sapiens OX=9606 PE=2 SV=1 - [A0A384P5V3_HUMAN]	9.01	9	4	8	10	1.13	1	1				710	72.8513	7.89893
H0Y8Y7	Treacle protein OS=Homo sapiens OX=9606 GN=TCOF1 PE=1 SV=2 - [H0Y8Y7_HUMAN]	8.95	11	8	10	12	0.91	1	1	0.91	1	1	994	100.52	5.49072
Q09666	Neuroblast differentiation-associated protein AHNAK OS=Homo sapiens OX=9606 GN=AHNAK PE=1 SV=2 - [AHNK_HUMAN]	8.9	5	11	20	37	2.38	4	9	5.35	5	8	5890	628.699	6.15088
B3KPS3	Tubulin alpha chain OS=Homo sapiens OX=9606 PE=2 SV=1 - [B3KPS3_HUMAN]	8.89	33	2	5	13	1.68	1	1	8.89	5	6	416	46.2118	5.12256
Q75MU1	Eukaryotic translation initiation factor 4H (Fragment) OS=Homo sapiens OX=9606 GN=WBSCR1 PE=4 SV=1 - [Q75MU1_HUMAN]	8.82	5	1	2	3	5.15	1	1	3.68	1	1	136	14.9513	5.42725
P62826	GTP-binding nuclear protein Ran OS=Homo sapiens OX=9606 GN=RAN PE=1 SV=3 - [RAN_HUMAN]	8.8	5	2	2	3				3.7	1	1	216	24.4076	7.48877
O00483	Cytochrome c oxidase subunit NDUFA4 OS=Homo sapiens OX=9606 GN=NDUFA4 PE=1 SV=1 - [NDUA4_HUMAN]	8.64	1	1	1	1							81	9.36391	9.37842
P10599	Thioredoxin OS=Homo sapiens OX=9606 GN=TXN PE=1 SV=3 - [THIO_HUMAN]	8.57	1	1	1	3	8.57	1	1	8.57	1	1	105	11.7297	4.91943
A0A1B0GUS4	Ubiquitin-conjugating enzyme E2 L5 OS=Homo sapiens OX=9606 GN=UBE2L5 PE=2 SV=1 - [UB2L5_HUMAN]	8.44	2	1	2	2				3.9	1	1	154	17.8642	7.84033
A0A590UJV7	Obscurin (Fragment) OS=Homo sapiens OX=9606 GN=OBSCN PE=1 SV=1 - [A0A590UJV7_HUMAN]	8.22	1	1	1	4	8.22	1	2				73	7.92262	5.32568
A0A5C2GB84	IGH + IGL c462_light_IGLV1-44_IGLJ3 (Fragment) OS=Homo sapiens OX=9606 PE=2 SV=1 - [A0A5C2GB84_HUMAN]	8.18	1	1	1	2				8.18	1	1	110	11.4586	7.98682
A0A5C2GIH1	IG c1193_light_IGLV1-40_IGLJ2 (Fragment) OS=Homo sapiens OX=9606 PE=2 SV=1 - [A0A5C2GIH1_HUMAN]	8.18	8	1	1	3				8.18	1	1	110	11.4997	8.51416
F8VVL1	Density-regulated protein OS=Homo sapiens OX=9606 GN=DENR PE=1 SV=1 - [F8VVL1_HUMAN]	8.13	2	1	1	2	8.13	1	1				160	17.759	9.0415
B4DJI2	cDNA FLJ53342, highly similar to Granulins OS=Homo sapiens OX=9606 PE=2 SV=1 - [B4DJI2_HUMAN]	8.11	7	4	4	10	2.64	1	1	4.15	2	2	530	56.8127	6.87354
B4DQ50	cDNA FLJ56823, highly similar to Protein-glutamine gamma-glutamyltransferase E OS=Homo sapiens OX=9606 PE=2 SV=1 - [B4DQ50_HUMAN]	8.07	3	1	5	6	1.69	1	1	6.38	4	4	533	58.7573	7.15186
H0YKU1	Tropomodulin-3 (Fragment) OS=Homo sapiens OX=9606 GN=TMOD3 PE=1 SV=1 - [H0YKU1_HUMAN]	8.02	8	1	2	5	8.02	2	3				187	20.888	7.43018
B7ZW15	Uncharacterized protein OS=Homo sapiens OX=9606 PE=2 SV=1 - [B7ZW15_HUMAN]	8	12	1	1	2				8	1	1	125	13.9432	5.31299
J3QQM1	26S proteasome regulatory subunit 8 (Fragment) OS=Homo sapiens OX=9606 GN=PSMC5 PE=1 SV=1 - [J3QQM1_HUMAN]	7.98	3	1	2	2							263	29.3284	6.17627
B4DNG4	cDNA FLJ59137, highly similar to RNA-binding protein 14 OS=Homo sapiens OX=9606 PE=2 SV=1 - [B4DNG4_HUMAN]	7.98	2	1	2	2							213	22.6789	9.74463
B4DI39	cDNA FLJ54328, highly similar to Heat shock 70 kDa protein 1 OS=Homo sapiens OX=9606 PE=2 SV=1 - [B4DI39_HUMAN]	7.93	38	2	7	11	3.07	3	3	3.24	3	3	618	67.4896	5.50342
A0A024RDP4	Paraspeckle component 1, isoform CRA_b OS=Homo sapiens OX=9606 GN=PSPC1 PE=4 SV=1 - [A0A024RDP4_HUMAN]	7.89	13	1	5	6	1.53	1	1	3.31	2	2	393	45.5423	6.58057
S4R3A2	Fatty acid-binding protein, heart OS=Homo sapiens OX=9606 GN=FABP3 PE=1 SV=1 - [S4R3A2_HUMAN]	7.87	5	1	1	1							89	10.1632	9.0415
P31944	Caspase-14 OS=Homo sapiens OX=9606 GN=CASP14 PE=1 SV=2 - [CASPE_HUMAN]	7.85	2	1	2	2							242	27.662	5.57959
A0A087X0X3	Heterogeneous nuclear ribonucleoprotein M OS=Homo sapiens OX=9606 GN=HNRNPM PE=1 SV=1 - [A0A087X0X3_HUMAN]	7.81	10	2	9	11	0.96	1	1	2.74	3	3	730	77.5184	8.77783
B2R8R5	cDNA, FLJ94025, highly similar to Homo sapiens tripartite motif-containing 28 (TRIM28), mRNA OS=Homo sapiens OX=9606 PE=2 SV=1 - [B2R8R5_HUMAN]	7.78	3	2	6	9	6.35	4	4	0.96	1	1	835	88.5034	5.77002
P05141	ADP/ATP translocase 2 OS=Homo sapiens OX=9606 GN=SLC25A5 PE=1 SV=7 - [ADT2_HUMAN]	7.72	9	3	3	4	4.7	2	2	5.37	2	2	298	32.8312	9.68604
B2R6J2	cDNA, FLJ92973, highly similar to Homo sapiens villin 2 (ezrin) (VIL2), mRNA OS=Homo sapiens OX=9606 PE=2 SV=1 - [B2R6J2_HUMAN]	7.68	9	3	6	7	2.39	2	2				586	69.3577	6.26514
B2RBH2	Ecto-5'-nucleotidase OS=Homo sapiens OX=9606 PE=2 SV=1 - [B2RBH2_HUMAN]	7.67	8	3	7	9	1.92	2	3	1.22	1	1	574	63.3555	7.03467
Q5TAL2	U1 small nuclear ribonucleoprotein C OS=Homo sapiens OX=9606 GN=SNRPC PE=1 SV=1 - [Q5TAL2_HUMAN]	7.63	4	1	1	2	7.63	1	1				118	12.3429	11.6196
Q5HYH5	Uncharacterized protein DKFZp313O211 OS=Homo sapiens OX=9606 GN=DKFZp313O211 PE=2 SV=1 - [Q5HYH5_HUMAN]	7.62	3	1	1	1							105	12.3625	9.979
Q9H444	Charged multivesicular body protein 4b OS=Homo sapiens OX=9606 GN=CHMP4B PE=1 SV=1 - [CHM4B_HUMAN]	7.59	2	1	2	2							224	24.9346	4.81787
A0A5C2GKA1	IGH + IGL c447_light_IGLV3-25_IGLJ3 (Fragment) OS=Homo sapiens OX=9606 PE=2 SV=1 - [A0A5C2GKA1_HUMAN]	7.55	3	1	1	3	7.55	1	1	7.55	1	1	106	11.2735	5.0083
Q2VPJ6	HSP90AA1 protein (Fragment) OS=Homo sapiens OX=9606 GN=HSP90AA1 PE=2 SV=1 - [Q2VPJ6_HUMAN]	7.52	21	4	6	8				4.1	3	3	585	68.3288	5.18604
A0A087WXQ5	TAR DNA-binding protein 43 (Fragment) OS=Homo sapiens OX=9606 GN=TARDBP PE=1 SV=1 - [A0A087WXQ5_HUMAN]	7.5	17	1	2	2							200	22.9324	6.55127
Q5VU21	PAI-1 mRNA-binding protein variant OS=Homo sapiens OX=9606 PE=2 SV=1 - [Q5VU21_HUMAN]	7.49	5	2	2	2							387	42.4013	8.44092
P0DOX8	Immunoglobulin lambda-1 light chain OS=Homo sapiens OX=9606 PE=1 SV=1 - [IGL1_HUMAN]	7.41	232	2	2	8	3.7	1	1	7.41	2	4	216	22.8161	6.75635
J3KSN7	RNA helicase (Fragment) OS=Homo sapiens OX=9606 GN=EIF4A2 PE=1 SV=1 - [J3KSN7_HUMAN]	7.34	16	1	1	1							109	12.0632	4.58936
G3V4X5	Proteasome subunit alpha type-3 OS=Homo sapiens OX=9606 GN=PSMA3 PE=1 SV=1 - [G3V4X5_HUMAN]	7.22	3	1	2	3	3.89	1	1				180	20.275	5.09717
B5BTZ8	Small nuclear ribonucleoprotein polypeptide B'' OS=Homo sapiens OX=9606 GN=SNRPB2 PE=2 SV=1 - [B5BTZ8_HUMAN]	7.11	2	1	2	2							225	25.4421	9.71533
O14556	Glyceraldehyde-3-phosphate dehydrogenase, testis-specific OS=Homo sapiens OX=9606 GN=GAPDHS PE=1 SV=2 - [G3PT_HUMAN]	7.11	2	1	3	5				5.39	2	2	408	44.4728	8.19189
Q5NV62	V3-4 protein (Fragment) OS=Homo sapiens OX=9606 GN=V3-4 PE=4 SV=1 - [Q5NV62_HUMAN]	7.07	54	1	1	1				7.07	1	1	99	10.3689	4.729
A0A0A0MSI0	Peroxiredoxin-1 (Fragment) OS=Homo sapiens OX=9606 GN=PRDX1 PE=1 SV=1 - [A0A0A0MSI0_HUMAN]	7.02	6	1	2	3				4.09	1	1	171	18.9637	6.91748
B2R4M6	Protein S100 OS=Homo sapiens OX=9606 PE=2 SV=1 - [B2R4M6_HUMAN]	7.02	2	1	1	1							114	13.2015	6.12549
H0Y8W7	C-terminal-binding protein 1 (Fragment) OS=Homo sapiens OX=9606 GN=CTBP1 PE=1 SV=1 - [H0Y8W7_HUMAN]	6.97	6	1	3	4				2.09	1	1	287	30.9618	6.88818
G3XAL0	Malate dehydrogenase OS=Homo sapiens OX=9606 GN=MDH2 PE=1 SV=1 - [G3XAL0_HUMAN]	6.93	5	1	2	2				2.6	1	1	231	24.5788	7.98682
E7EX53	Ribosomal protein L15 (Fragment) OS=Homo sapiens OX=9606 GN=RPL15 PE=1 SV=1 - [E7EX53_HUMAN]	6.77	6	1	1	1				6.77	1	1	133	15.7125	11.0044
E7EP32	Guanine nucleotide-binding protein G(I)/G(S)/G(T) subunit beta-2 OS=Homo sapiens OX=9606 GN=GNB2 PE=1 SV=1 - [E7EP32_HUMAN]	6.76	25	1	2	3				6.76	2	2	296	32.3876	6.15088
Q5D862	Filaggrin-2 OS=Homo sapiens OX=9606 GN=FLG2 PE=1 SV=1 - [FILA2_HUMAN]	6.69	1	5	6	7				0.42	1	1	2391	247.928	8.30908
P82979	SAP domain-containing ribonucleoprotein OS=Homo sapiens OX=9606 GN=SARNP PE=1 SV=3 - [SARNP_HUMAN]	6.67	5	1	2	2							210	23.6564	6.41748
O43823	A-kinase anchor protein 8 OS=Homo sapiens OX=9606 GN=AKAP8 PE=1 SV=1 - [AKAP8_HUMAN]	6.65	3	2	6	10	1.88	1	1	1.88	2	2	692	76.0611	5.14795
F5GX77	Multifunctional methyltransferase subunit TRM112-like protein OS=Homo sapiens OX=9606 GN=TRMT112 PE=1 SV=1 - [F5GX77_HUMAN]	6.6	2	1	1	1							106	11.9643	8.07471
D6RBL5	Annexin OS=Homo sapiens OX=9606 GN=ANXA5 PE=1 SV=1 - [D6RBL5_HUMAN]	6.54	3	1	2	3				2.31	1	1	260	29.319	4.94482
B7Z4M1	Reticulon OS=Homo sapiens OX=9606 GN=RTN3 PE=1 SV=1 - [B7Z4M1_HUMAN]	6.5	13	1	1	1							123	12.7384	7.82568
A0A140VJN8	Perilipin OS=Homo sapiens OX=9606 PE=2 SV=1 - [A0A140VJN8_HUMAN]	6.47	4	1	3	3							433	46.9179	5.43994
H3BU31	60S ribosomal protein L4 (Fragment) OS=Homo sapiens OX=9606 GN=RPL4 PE=1 SV=1 - [H3BU31_HUMAN]	6.43	5	1	1	1							171	18.9541	11.7222
P11021	Endoplasmic reticulum chaperone BiP OS=Homo sapiens OX=9606 GN=HSPA5 PE=1 SV=2 - [BIP_HUMAN]	6.42	12	2	5	6				0.92	1	1	654	72.2884	5.16064
A0A5C2GS32	IG c181_light_IGKV3-20_IGKJ3 (Fragment) OS=Homo sapiens OX=9606 PE=2 SV=1 - [A0A5C2GS32_HUMAN]	6.42	13	1	1	2				6.42	1	1	109	11.6638	7.95752
P15924	Desmoplakin OS=Homo sapiens OX=9606 GN=DSP PE=1 SV=3 - [DESP_HUMAN]	6.41	5	11	24	37	0.7	3	3	4.35	17	17	2871	331.569	6.81494
A0A024R588	Splicing factor 1, isoform CRA_d OS=Homo sapiens OX=9606 GN=SF1 PE=3 SV=1 - [A0A024R588_HUMAN]	6.39	8	2	4	4	1.09	1	1				548	59.6739	9.49561
P31942	Heterogeneous nuclear ribonucleoprotein H3 OS=Homo sapiens OX=9606 GN=HNRNPH3 PE=1 SV=2 - [HNRH3_HUMAN]	6.36	3	2	2	4				2.6	1	1	346	36.9031	6.87354
A0A5C2GDN8	IG c680_heavy_IGHV2-5_IGHD3-22_IGHJ4 (Fragment) OS=Homo sapiens OX=9606 PE=2 SV=1 - [A0A5C2GDN8_HUMAN]	6.35	1	1	1	2				6.35	1	1	126	14.0271	8.98291
A0A0U1RQR6	Reticulon (Fragment) OS=Homo sapiens OX=9606 GN=RTN4 PE=1 SV=1 - [A0A0U1RQR6_HUMAN]	6.3	9	1	1	1							127	14.0797	8.96826
A0A5C2FVD3	IGL c1008_light_IGLV1-40_IGLJ2 (Fragment) OS=Homo sapiens OX=9606 PE=2 SV=1 - [A0A5C2FVD3_HUMAN]	6.25	5	1	1	4	6.25	1	1	6.25	1	2	112	11.6468	8.03076
A0A5C2FX73	IGL c195_light_IGLV1-40_IGLJ2 (Fragment) OS=Homo sapiens OX=9606 PE=2 SV=1 - [A0A5C2FX73_HUMAN]	6.25	1	1	1	3	6.25	1	1				112	11.8008	7.98682
A0A5C2GUI7	IG c433_light_IGKV2D-29_IGKJ1 (Fragment) OS=Homo sapiens OX=9606 PE=2 SV=1 - [A0A5C2GUI7_HUMAN]	6.25	4	1	1	3	6.25	1	1				112	12.2111	8.00146
A0A5C2GA17	IGH + IGL c26_light_IGKV2-24_IGKJ5 (Fragment) OS=Homo sapiens OX=9606 PE=2 SV=1 - [A0A5C2GA17_HUMAN]	6.25	4	1	1	2				6.25	1	1	112	12.2701	8.00146
A0A5C2G2T9	IGL c3581_light_IGKV2-30_IGKJ1 (Fragment) OS=Homo sapiens OX=9606 PE=2 SV=1 - [A0A5C2G2T9_HUMAN]	6.25	3	1	1	1							112	12.3191	8.90967
A0A5C2G526	IGL c4034_light_IGKV4-1_IGKJ4 (Fragment) OS=Homo sapiens OX=9606 PE=2 SV=1 - [A0A5C2G526_HUMAN]	6.19	1	1	1	1							113	12.3981	7.12256
P49750	YLP motif-containing protein 1 OS=Homo sapiens OX=9606 GN=YLPM1 PE=1 SV=4 - [YLPM1_HUMAN]	5.92	7	2	16	22	0.28	1	1	4.71	13	14	2146	241.495	6.55127
A8K690	cDNA FLJ76863, highly similar to Homo sapiens stress-induced-phosphoprotein 1 (Hsp70/Hsp90-organizing protein) (STIP1), mRNA OS=Homo sapiens OX=9606 PE=2 SV=1 - [A8K690_HUMAN]	5.89	4	2	4	5	1.1	1	1				543	62.6154	6.80029
B4DTJ4	rRNA adenine N(6)-methyltransferase OS=Homo sapiens OX=9606 PE=2 SV=1 - [B4DTJ4_HUMAN]	5.84	2	1	1	1				5.84	1	1	137	15.0161	9.72998
B4DGC3	Apolipoprotein D OS=Homo sapiens OX=9606 PE=2 SV=1 - [B4DGC3_HUMAN]	5.47	4	1	1	1							128	14.3883	7.07861
A6NLN1	Polypyrimidine tract-binding protein 1 OS=Homo sapiens OX=9606 GN=PTBP1 PE=1 SV=4 - [A6NLN1_HUMAN]	5.31	6	1	4	6	0.95	1	1	2.47	2	2	527	56.4753	9.37842
K7EJ74	116 kDa U5 small nuclear ribonucleoprotein component (Fragment) OS=Homo sapiens OX=9606 GN=EFTUD2 PE=1 SV=1 - [K7EJ74_HUMAN]	5.22	9	1	1	1							134	14.9106	7.50342
Q5T750	Skin-specific protein 32 OS=Homo sapiens OX=9606 GN=XP32 PE=1 SV=1 - [XP32_HUMAN]	5.2	1	1	1	1							250	26.2193	7.97217
Q0QER2	IDP (Fragment) OS=Homo sapiens OX=9606 GN=IDH1 PE=2 SV=1 - [Q0QER2_HUMAN]	5.12	7	1	2	3				1.62	1	1	371	41.8059	6.62451
B2RE11	cDNA, FLJ96865 OS=Homo sapiens OX=9606 PE=2 SV=1 - [B2RE11_HUMAN]	5.11	2	1	1	1							176	18.4183	9.43701
Q8NAK7	cDNA FLJ35172 fis, clone PLACE6013232 OS=Homo sapiens OX=9606 PE=2 SV=1 - [Q8NAK7_HUMAN]	5.09	4	1	1	1				5.09	1	1	216	25.017	4.51318
A0A0A0MS07	Immunoglobulin heavy constant gamma 1 (Fragment) OS=Homo sapiens OX=9606 GN=IGHG1 PE=1 SV=1 - [A0A0A0MS07_HUMAN]	5.08	26	1	2	4				5.08	2	2	295	31.963	8.03076
Q02413	Desmoglein-1 OS=Homo sapiens OX=9606 GN=DSG1 PE=1 SV=2 - [DSG1_HUMAN]	5.05	1	2	6	8	0.57	1	1	3.91	4	4	1049	113.676	5.03369
F5GX11	Proteasome subunit alpha type-1 OS=Homo sapiens OX=9606 GN=PSMA1 PE=1 SV=1 - [F5GX11_HUMAN]	5.04	5	1	2	2							238	26.4884	6.72705
P26038	Moesin OS=Homo sapiens OX=9606 GN=MSN PE=1 SV=3 - [MOES_HUMAN]	5.03	1	2	4	4							577	67.7778	6.40479
F8VQE1	LIM domain and actin-binding protein 1 OS=Homo sapiens OX=9606 GN=LIMA1 PE=1 SV=1 - [F8VQE1_HUMAN]	5.02	6	2	4	4	5.02	4	4				598	66.95	5.79541
Q5T749	Keratinocyte proline-rich protein OS=Homo sapiens OX=9606 GN=KPRP PE=1 SV=1 - [KPRP_HUMAN]	5.01	1	2	4	4				1.38	1	1	579	64.0932	8.26514
B4DZW4	Polyadenylate-binding protein OS=Homo sapiens OX=9606 PE=2 SV=1 - [B4DZW4_HUMAN]	4.91	16	2	4	5	1.02	1	1	1.69	1	1	591	65.5845	9.67139
P35579	Myosin-9 OS=Homo sapiens OX=9606 GN=MYH9 PE=1 SV=4 - [MYH9_HUMAN]	4.9	13	3	12	16				2.76	7	7	1960	226.392	5.60498
A0A1S5UZ18	Calpain inhibitor OS=Homo sapiens OX=9606 GN=CAST PE=2 SV=1 - [A0A1S5UZ18_HUMAN]	4.81	12	2	4	4							727	78.1408	5.03369
B4DFL1	Dihydrolipoyl dehydrogenase OS=Homo sapiens OX=9606 PE=2 SV=1 - [B4DFL1_HUMAN]	4.79	4	1	3	3							459	48.8683	7.48877
Q5TBG5	Proteasome subunit beta (Fragment) OS=Homo sapiens OX=9606 GN=PSMB7 PE=1 SV=1 - [Q5TBG5_HUMAN]	4.76	5	1	1	1							210	22.7646	7.38623
O60869	Endothelial differentiation-related factor 1 OS=Homo sapiens OX=9606 GN=EDF1 PE=1 SV=1 - [EDF1_HUMAN]	4.73	1	1	1	1							148	16.3589	9.94971
Q5QPM0	RNA-binding protein Raly (Fragment) OS=Homo sapiens OX=9606 GN=RALY PE=1 SV=8 - [Q5QPM0_HUMAN]	4.68	5	1	1	1				4.68	1	1	171	18.649	10.0229
A0A140VKH3	Testis tissue sperm-binding protein Li 90mP OS=Homo sapiens OX=9606 PE=2 SV=1 - [A0A140VKH3_HUMAN]	4.64	4	1	4	7	1.24	1	1	3.72	3	3	646	71.6037	5.07178
A0A2R8YDY3	Complement decay-accelerating factor (Fragment) OS=Homo sapiens OX=9606 GN=CD55 PE=1 SV=1 - [A0A2R8YDY3_HUMAN]	4.64	14	1	1	1							194	21.4803	7.6792
P52815	39S ribosomal protein L12, mitochondrial OS=Homo sapiens OX=9606 GN=MRPL12 PE=1 SV=2 - [RM12_HUMAN]	4.55	2	1	1	2							198	21.3346	8.86572
B4DUZ8	Adenylyl cyclase-associated protein OS=Homo sapiens OX=9606 PE=2 SV=1 - [B4DUZ8_HUMAN]	4.5	8	1	2	3	2.13	1	1	2.37	1	1	422	45.9146	8.29443
B4DLN6	cDNA FLJ59033, highly similar to Protein disulfide-isomerase OS=Homo sapiens OX=9606 PE=2 SV=1 - [B4DLN6_HUMAN]	4.43	11	1	3	3	1.55	1	1				451	51.1556	4.93213
A0A0G2JRD1	RNA-binding protein fox-1 homolog 2 (Fragment) OS=Homo sapiens OX=9606 GN=RBFOX2 PE=1 SV=1 - [A0A0G2JRD1_HUMAN]	4.41	30	1	1	1							227	23.5291	9.61279
A8K9U0	cDNA FLJ78260, highly similar to Homo sapiens RNA binding motif protein 4, mRNA OS=Homo sapiens OX=9606 PE=2 SV=1 - [A8K9U0_HUMAN]	4.4	4	1	2	2							364	40.2586	7.07861
L8E7C4	Alternative protein FAM171A1 OS=Homo sapiens OX=9606 GN=FAM171A1 PE=4 SV=1 - [L8E7C4_HUMAN]	4.38	1	1	1	8				4.38	1	3	137	15.5208	11.6343
I3L3H2	RNA helicase OS=Homo sapiens OX=9606 GN=EIF4A3 PE=1 SV=2 - [I3L3H2_HUMAN]	4.36	2	1	2	5	1.28	1	1	1.28	1	1	390	44.4828	6.46826
A0A024R1X8	Junction plakoglobin OS=Homo sapiens OX=9606 GN=JUP PE=3 SV=1 - [A0A024R1X8_HUMAN]	4.3	6	2	4	7				4.3	4	4	745	81.6748	6.13818
B3KYA5	cDNA FLJ16373 fis, clone THYMU3000269, highly similar to Succinate dehydrogenase (ubiquinone) flavoprotein subunit, mitochondrial OS=Homo sapiens OX=9606 PE=2 SV=1 - [B3KYA5_HUMAN]	4.26	5	1	1	1							258	28.6355	7.95752
A0A0A0MRM9	Nucleolar and coiled-body phosphoprotein 1 (Fragment) OS=Homo sapiens OX=9606 GN=NOLC1 PE=1 SV=1 - [A0A0A0MRM9_HUMAN]	4.24	4	1	4	5	1.27	1	1	0.85	1	1	708	74.6102	9.46631
P28066	Proteasome subunit alpha type-5 OS=Homo sapiens OX=9606 GN=PSMA5 PE=1 SV=3 - [PSA5_HUMAN]	4.15	2	1	1	1							241	26.3942	4.79248
Q99967	Cbp/p300-interacting transactivator 2 OS=Homo sapiens OX=9606 GN=CITED2 PE=1 SV=2 - [CITE2_HUMAN]	4.07	1	1	1	1							270	28.478	6.94678
Q15459	Splicing factor 3A subunit 1 OS=Homo sapiens OX=9606 GN=SF3A1 PE=1 SV=1 - [SF3A1_HUMAN]	4.04	1	1	4	4							793	88.8305	5.22412
A8K3Z5	Nucleoporin NUP53 OS=Homo sapiens OX=9606 PE=2 SV=1 - [A8K3Z5_HUMAN]	3.99	2	1	1	2				3.99	1	1	326	34.7925	9.36377
P25705	ATP synthase subunit alpha, mitochondrial OS=Homo sapiens OX=9606 GN=ATP5F1A PE=1 SV=1 - [ATPA_HUMAN]	3.8	6	2	3	3				1.45	1	1	553	59.7136	9.12939
Q13813	Spectrin alpha chain, non-erythrocytic 1 OS=Homo sapiens OX=9606 GN=SPTAN1 PE=1 SV=3 - [SPTN1_HUMAN]	3.8	8	6	10	10							2472	284.364	5.35107
Q09028	Histone-binding protein RBBP4 OS=Homo sapiens OX=9606 GN=RBBP4 PE=1 SV=3 - [RBBP4_HUMAN]	3.76	1	1	1	1							425	47.6261	4.89404
Q9H1E3	Nuclear ubiquitous casein and cyclin-dependent kinase substrate 1 OS=Homo sapiens OX=9606 GN=NUCKS1 PE=1 SV=1 - [NUCKS_HUMAN]	3.7	1	1	1	2	3.7	1	1				243	27.28	5.08447
P12270	Nucleoprotein TPR OS=Homo sapiens OX=9606 GN=TPR PE=1 SV=3 - [TPR_HUMAN]	3.64	1	4	12	13	1.61	6	6				2363	267.131	5.021
P19474	E3 ubiquitin-protein ligase TRIM21 OS=Homo sapiens OX=9606 GN=TRIM21 PE=1 SV=1 - [RO52_HUMAN]	3.58	1	1	2	2							475	54.1351	6.37939
P49411	Elongation factor Tu, mitochondrial OS=Homo sapiens OX=9606 GN=TUFM PE=1 SV=2 - [EFTU_HUMAN]	3.54	2	2	2	2				1.55	1	1	452	49.5102	7.60596
E2QRB9	Thioredoxin-disulfide reductase OS=Homo sapiens OX=9606 GN=TXNRD1 PE=1 SV=2 - [E2QRB9_HUMAN]	3.48	12	1	2	2							460	50.6909	6.62451
A0A1B0GVP3	Cathepsin D OS=Homo sapiens OX=9606 GN=CTSD PE=1 SV=1 - [A0A1B0GVP3_HUMAN]	3.46	8	1	2	3				1.98	1	1	405	43.6592	6.53662
Q0QEN7	ATP synthase subunit beta (Fragment) OS=Homo sapiens OX=9606 GN=ATP5B PE=2 SV=1 - [Q0QEN7_HUMAN]	3.37	4	1	2	4				3.37	2	2	445	48.083	5.07178
Q96GI1	Uncharacterized protein (Fragment) OS=Homo sapiens OX=9606 PE=2 SV=1 - [Q96GI1_HUMAN]	3.36	13	1	2	3				2.07	1	1	387	43.0044	6.46826
P55072	Transitional endoplasmic reticulum ATPase OS=Homo sapiens OX=9606 GN=VCP PE=1 SV=4 - [TERA_HUMAN]	3.35	6	2	3	3							806	89.2657	5.26221
Q92567	Protein FAM168A OS=Homo sapiens OX=9606 GN=FAM168A PE=1 SV=2 - [F168A_HUMAN]	3.28	1	1	1	1							244	26.1675	8.98291
B4DFU8	cDNA FLJ54647, highly similar to Liprin-beta-1 (Fragment) OS=Homo sapiens OX=9606 PE=2 SV=1 - [B4DFU8_HUMAN]	3.23	7	1	3	4	0.67	1	1				744	84.0051	8.38232
D6R991	Matrin-3 (Fragment) OS=Homo sapiens OX=9606 GN=MATR3 PE=1 SV=1 - [D6R991_HUMAN]	3.23	5	1	2	2				3.23	2	2	433	48.1297	7.50342
B4DV67	cDNA FLJ58284, moderately similar to Probable transcription factor PML OS=Homo sapiens OX=9606 PE=2 SV=1 - [B4DV67_HUMAN]	2.96	6	1	1	1	2.96	1	1				405	43.8632	6.88818
B4DP93	Major vault protein OS=Homo sapiens OX=9606 PE=2 SV=1 - [B4DP93_HUMAN]	2.92	15	3	3	3							789	87.4907	5.65576
B4DT20	MICOS complex subunit MIC60 OS=Homo sapiens OX=9606 PE=2 SV=1 - [B4DT20_HUMAN]	2.88	10	1	3	3	0.91	1	1				659	73.111	7.18115
I0B0K3	Truncated profilaggrin OS=Homo sapiens OX=9606 GN=FLG PE=4 SV=1 - [I0B0K3_HUMAN]	2.67	8	1	3	4				0.73	1	1	825	91.0478	9.36377
Q9NWH9	SAFB-like transcription modulator OS=Homo sapiens OX=9606 GN=SLTM PE=1 SV=2 - [SLTM_HUMAN]	2.61	8	1	2	2	1.84	1	1				1034	117.079	7.86963
P23490	Loricrin OS=Homo sapiens OX=9606 GN=LORICRIN PE=1 SV=2 - [LORI_HUMAN]	2.56	2	1	1	1							312	25.7445	8.08936
E2PSM9	cDNA FLJ12599 fis, clone NT2RM4001410 OS=Homo sapiens OX=9606 PE=1 SV=1 - [E2PSM9_HUMAN]	2.47	5	1	1	1							365	40.8098	4.69092
B7Z2V6	H(+)-transporting two-sector ATPase OS=Homo sapiens OX=9606 PE=2 SV=1 - [B7Z2V6_HUMAN]	2.4	2	1	1	1							334	37.7269	5.41455
B4DF22	cDNA FLJ55615, highly similar to SWI/SNF-related matrix-associatedactin-dependent regulator of chromatin subfamily C member 2 OS=Homo sapiens OX=9606 PE=2 SV=1 - [B4DF22_HUMAN]	2.36	4	1	3	4	0.49	1	1				1019	112.143	5.2876
B7Z615	cDNA FLJ54524, highly similar to Homo sapiens periphilin 1 (PPHLN1), transcript variant 4, mRNA OS=Homo sapiens OX=9606 PE=2 SV=1 - [B7Z615_HUMAN]	2.31	8	1	1	1							303	34.8049	8.01611
Q00610	Clathrin heavy chain 1 OS=Homo sapiens OX=9606 GN=CLTC PE=1 SV=5 - [CLH1_HUMAN]	2.21	4	1	6	6							1675	191.493	5.69385
B4DSA8	DNA damage-binding protein 1 OS=Homo sapiens OX=9606 PE=2 SV=1 - [B4DSA8_HUMAN]	2.18	3	1	3	3							1009	111.891	5.22412
D6W5C0	Spectrin beta chain OS=Homo sapiens OX=9606 GN=SPTBN1 PE=3 SV=1 - [D6W5C0_HUMAN]	2.11	4	1	6	6							2278	264.276	5.57959
H7C5R1	Ceruloplasmin (Fragment) OS=Homo sapiens OX=9606 GN=CP PE=1 SV=1 - [H7C5R1_HUMAN]	2.11	8	2	2	3							852	97.6512	5.49072
A8K6V3	cDNA FLJ78677, highly similar to Homo sapiens splicing factor 3b, subunit 3, 130kDa (SF3B3), mRNA OS=Homo sapiens OX=9606 PE=2 SV=1 - [A8K6V3_HUMAN]	2.05	3	1	4	5	0.41	1	1				1217	135.493	5.21143
B3KTA3	Fascin OS=Homo sapiens OX=9606 PE=2 SV=1 - [B3KTA3_HUMAN]	1.91	2	1	1	1							472	52.244	7.6499
P02765	Alpha-2-HS-glycoprotein OS=Homo sapiens OX=9606 GN=AHSG PE=1 SV=2 - [FETUA_HUMAN]	1.91	3	1	1	2				1.91	1	1	367	39.3157	5.71924
Q9NSM5	26S proteasome non-ATPase regulatory subunit 2 (Fragment) OS=Homo sapiens OX=9606 GN=DKFZp564A2282 PE=2 SV=2 - [Q9NSM5_HUMAN]	1.9	4	1	1	1							632	70.1449	4.85596
Q96PV6	Leukocyte receptor cluster member 8 OS=Homo sapiens OX=9606 GN=LENG8 PE=1 SV=3 - [LENG8_HUMAN]	1.75	8	1	2	2				1	1	1	800	88.102	9.11475
B4DZC9	Non-specific serine/threonine protein kinase (Fragment) OS=Homo sapiens OX=9606 PE=2 SV=1 - [B4DZC9_HUMAN]	1.62	4	1	2	5	0.67	1	1	0.67	1	1	1048	119.788	4.90674
B7Z3F8	Sodium/potassium-transporting ATPase subunit alpha OS=Homo sapiens OX=9606 PE=2 SV=1 - [B7Z3F8_HUMAN]	1.53	21	1	2	2				0.61	1	1	983	108.227	5.2749
B2RCJ6	cDNA, FLJ96114, highly similar to Homo sapiens bromodomain and WD repeat domain containing 2 (BRWD2), mRNA OS=Homo sapiens OX=9606 PE=2 SV=1 - [B2RCJ6_HUMAN]	1.31	5	1	2	4	0.65	1	1	0.65	1	1	1224	136.69	6.91748
B4E216	C3-beta-c OS=Homo sapiens OX=9606 PE=2 SV=1 - [B4E216_HUMAN]	1.28	2	1	3	4				0.64	1	1	1098	122.515	6.93213
C9JXV0	TP53-binding protein 1 (Fragment) OS=Homo sapiens OX=9606 GN=TP53BP1 PE=1 SV=1 - [C9JXV0_HUMAN]	1.16	5	1	1	1							1033	111.596	4.29736
Q60FE6	Filamin A OS=Homo sapiens OX=9606 GN=FLNA PE=2 SV=1 - [Q60FE6_HUMAN]	1.03	19	2	3	3							2612	277.332	6.04932
B4DSR0	cDNA FLJ60080, highly similar to 130 kDa leucine-rich protein (LRP 130) (Fragment) OS=Homo sapiens OX=9606 PE=2 SV=1 - [B4DSR0_HUMAN]	1.01	2	1	1	1							1087	123.168	5.5415
Q8TEM1	Nuclear pore membrane glycoprotein 210 OS=Homo sapiens OX=9606 GN=NUP210 PE=1 SV=3 - [PO210_HUMAN]	0.74	1	1	2	2							1887	204.983	6.81494
Q14204	Cytoplasmic dynein 1 heavy chain 1 OS=Homo sapiens OX=9606 GN=DYNC1H1 PE=1 SV=5 - [DYHC1_HUMAN]	0.54	5	1	4	4	0.11	1	1	0.17	1	1	4646	532.072	6.40479
