# Supplementary material for: Nuclear PLD1 combined with NPM1 induces gemcitabine resistance through tumorigenic IL7R in pancreatic adenocarcinoma
Source: Cancer Biol Med. 2023 Jun 27;20(8):599–626. doi: 10.20892/j.issn.2095-3941.2023.0039 (PMC10476466; doi:10.20892/j.issn.2095-3941.2023.0039)
Supplement: Supplementary file 1 [file cbm-20-599-s001.zip › cbm-20-599-s002.xls]

Chromosome	start	end	width	name	score	signalValue	'-log10pvalue	'-log10qvalue	peak_summit	annotation	geneStart	geneEnd	geneLength	geneStrand	geneId	transcriptId	distanceToTSS	geneName	geneDescription
1	196709953	196710341	389	chip_npm1_peak_998	32	3.00301	3.23058	0	124	Intron (ENST00000367429/ENSG00000000971, intron 9 of 21)	196736908	196741086	4179	+	ENSG00000000971	ENST00000470918	-26567	CFH	complement factor H [Source:HGNC Symbol;Acc:HGNC:4883]
1	24401448	24401722	275	chip_npm1_peak_110	23	2.40768	2.32563	0	80	Promoter (<=1kb)	24368704	24401331	32628	-	ENSG00000001460	ENST00000497384	-117	STPG1	sperm tail PG-rich repeat containing 1 [Source:HGNC Symbol;Acc:HGNC:28070]
7	117307053	117307444	392	chip_npm1_peak_15093	24	2.50251	2.44019	0	210	Intron (ENST00000673785/ENSG00000001626, intron 2 of 12)	117300861	117322236	21376	+	ENSG00000001626	ENST00000436097	6192	CFTR	CF transmembrane conductance regulator [Source:HGNC Symbol;Acc:HGNC:1884]
7	117686607	117686971	365	chip_npm1_peak_15098	41	3.61152	4.17943	0.0818	216	Promoter (2-3kb)	117689713	117715971	26259	+	ENSG00000001626	ENST00000429014	-2742	CFTR	CF transmembrane conductance regulator [Source:HGNC Symbol;Acc:HGNC:1884]
7	117599398	117599672	275	chip_npm1_peak_15095	32	3.0096	3.21442	0	227	Intron (ENST00000648260/ENSG00000001626, intron 10 of 16)	117592518	117668562	76045	+	ENSG00000001626	ENST00000647720	6880	CFTR	CF transmembrane conductance regulator [Source:HGNC Symbol;Acc:HGNC:1884]
7	117606259	117606533	275	chip_npm1_peak_15096	32	3.0096	3.21442	0	142	Intron (ENST00000648260/ENSG00000001626, intron 12 of 16)	117611617	117627910	16294	+	ENSG00000001626	ENST00000468795	-5084	CFTR	CF transmembrane conductance regulator [Source:HGNC Symbol;Acc:HGNC:1884]
7	117624283	117624557	275	chip_npm1_peak_15097	23	2.40768	2.32563	0	192	Intron (ENST00000648260/ENSG00000001626, intron 16 of 16)	117611617	117627910	16294	+	ENSG00000001626	ENST00000468795	12666	CFTR	CF transmembrane conductance regulator [Source:HGNC Symbol;Acc:HGNC:1884]
7	92338191	92338514	324	chip_npm1_peak_14914	32	3.0096	3.21442	0	137	Intron (ENST00000265742/ENSG00000001629, intron 5 of 19)	92343138	92362260	19123	+	ENSG00000001629	ENST00000413588	-4624	ANKIB1	ankyrin repeat and IBR domain containing 1 [Source:HGNC Symbol;Acc:HGNC:22215]
7	92368432	92368706	275	chip_npm1_peak_14915	32	3.00241	3.20281	0	83	Promoter (2-3kb)	92371572	92399348	27777	+	ENSG00000001629	ENST00000422095	-2866	ANKIB1	ankyrin repeat and IBR domain containing 1 [Source:HGNC Symbol;Acc:HGNC:22215]
7	92413367	92413641	275	chip_npm1_peak_14916	40	3.50351	4.08502	0.0818	131	Intron (ENST00000641617/ENSG00000230927, intron 9 of 9)	92395869	92397837	1969	+	ENSG00000001629	ENST00000465883	17498	ANKIB1	ankyrin repeat and IBR domain containing 1 [Source:HGNC Symbol;Acc:HGNC:22215]
7	150893258	150893532	275	chip_npm1_peak_15319	24	2.50251	2.44019	0	87	Distal Intergenic	150857933	150861219	3287	+	ENSG00000002726	ENST00000480582	35325	AOC1	amine oxidase copper containing 1 [Source:HGNC Symbol;Acc:HGNC:80]
7	121320726	121321325	600	chip_npm1_peak_15134	32	3.0096	3.21442	0	506	Distal Intergenic	121325367	121339458	14092	+	ENSG00000002745	ENST00000361301	-4042	WNT16	Wnt family member 16 [Source:HGNC Symbol;Acc:HGNC:16267]
7	121334479	121334753	275	chip_npm1_peak_15135	32	3.0096	3.21442	0	244	Intron (ENST00000361301/ENSG00000002745, intron 3 of 3)	121329000	121341104	12105	+	ENSG00000002745	ENST00000222462	5479	WNT16	Wnt family member 16 [Source:HGNC Symbol;Acc:HGNC:16267]
7	43489911	43490226	316	chip_npm1_peak_14593	37	3.36745	3.78778	0.0818	94	Intron (ENST00000453890/ENSG00000002746, intron 15 of 27)	43479653	43541994	62342	+	ENSG00000002746	ENST00000429529	10258	HECW1	HECT, C2 and WW domain containing E3 ubiquitin protein ligase 1 [Source:HGNC Symbol;Acc:HGNC:22195]
7	2043174	2043448	275	chip_npm1_peak_14316	28	2.75478	2.81529	0	127	Intron (ENST00000402746/ENSG00000002822, intron 10 of 16)	1957629	2080013	122385	-	ENSG00000002822	ENST00000438959	36565	MAD1L1	mitotic arrest deficient 1 like 1 [Source:HGNC Symbol;Acc:HGNC:6762]
7	2146314	2146588	275	chip_npm1_peak_14317	30	2.88707	3.0195	0	91	Intron (ENST00000402746/ENSG00000002822, intron 9 of 16)	2069194	2175385	106192	-	ENSG00000002822	ENST00000491858	28797	MAD1L1	mitotic arrest deficient 1 like 1 [Source:HGNC Symbol;Acc:HGNC:6762]
7	150807525	150807799	275	chip_npm1_peak_15318	25	2.54488	2.50207	0	126	Distal Intergenic	150803619	150804681	1063	+	ENSG00000002933	ENST00000474166	3906	TMEM176A	transmembrane protein 176A [Source:HGNC Symbol;Acc:HGNC:24930]
X	118027234	118027638	405	chip_npm1_peak_17757	23	2.40768	2.32563	0	200	Promoter (<=1kb)	117920345	118028495	108151	-	ENSG00000003096	ENST00000453826	857	KLHL13	kelch like family member 13 [Source:HGNC Symbol;Acc:HGNC:22931]
X	118054314	118054588	275	chip_npm1_peak_17758	23	2.40768	2.32563	0	102	Intron (ENST00000371882/ENSG00000003096, intron 1 of 6)	117920345	118028495	108151	-	ENSG00000003096	ENST00000453826	-25819	KLHL13	kelch like family member 13 [Source:HGNC Symbol;Acc:HGNC:22931]
2	72183820	72184189	370	chip_npm1_peak_7841	30	2.86015	3.01862	0	214	Exon (ENST00000272427/ENSG00000144036, exon 21 of 22)	72134851	72147862	13012	-	ENSG00000003137	ENST00000474509	-35958	CYP26B1	cytochrome P450 family 26 subfamily B member 1 [Source:HGNC Symbol;Acc:HGNC:20581]
7	8136210	8136484	275	chip_npm1_peak_14344	32	3.00241	3.20281	0	116	Intron (ENST00000402384/ENSG00000003147, intron 12 of 13)	8141765	8157764	16000	-	ENSG00000003147	ENST00000470696	21280	ICA1	islet cell autoantigen 1 [Source:HGNC Symbol;Acc:HGNC:5343]
7	8176623	8176897	275	chip_npm1_peak_14345	62	4.80385	6.27709	1.02983	174	Intron (ENST00000402384/ENSG00000003147, intron 6 of 13)	8141765	8157764	16000	-	ENSG00000003147	ENST00000470696	-18859	ICA1	islet cell autoantigen 1 [Source:HGNC Symbol;Acc:HGNC:5343]
2	187488840	187489114	275	chip_npm1_peak_8723	32	3.0096	3.21442	0	151	Intron (ENST00000453517/ENSG00000224063, intron 2 of 3)	187483930	187496976	13047	-	ENSG00000003436	ENST00000481389	7862	TFPI	tissue factor pathway inhibitor [Source:HGNC Symbol;Acc:HGNC:11760]
8	17416157	17416431	275	chip_npm1_peak_15427	32	3.0096	3.21442	0	21	Promoter (2-3kb)	17372995	17413528	40534	-	ENSG00000003987	ENST00000521177	-2629	MTMR7	myotubularin related protein 7 [Source:HGNC Symbol;Acc:HGNC:7454]
7	93250650	93251087	438	chip_npm1_peak_14924	23	2.40768	2.32563	0	76	Intron (ENST00000251739/ENSG00000004766, intron 2 of 11)	93256430	93259572	3143	+	ENSG00000004766	ENST00000476413	-5343	VPS50	VPS50 subunit of EARP/GARPII complex [Source:HGNC Symbol;Acc:HGNC:25956]
7	93253417	93253935	519	chip_npm1_peak_14925	28	2.71531	2.80641	0	254	Promoter (2-3kb)	93256430	93259572	3143	+	ENSG00000004766	ENST00000476413	-2495	VPS50	VPS50 subunit of EARP/GARPII complex [Source:HGNC Symbol;Acc:HGNC:25956]
7	93276651	93277103	453	chip_npm1_peak_14926	32	3.0096	3.21442	0	210	Promoter (<=1kb)	93275842	93291796	15955	+	ENSG00000004766	ENST00000485140	809	VPS50	VPS50 subunit of EARP/GARPII complex [Source:HGNC Symbol;Acc:HGNC:25956]
7	93286765	93287039	275	chip_npm1_peak_14927	32	3.0096	3.21442	0	125	Intron (ENST00000544910/ENSG00000004766, intron 13 of 28)	93295415	93305906	10492	+	ENSG00000004766	ENST00000477572	-8376	VPS50	VPS50 subunit of EARP/GARPII complex [Source:HGNC Symbol;Acc:HGNC:25956]
7	93287650	93288002	353	chip_npm1_peak_14928	23	2.40768	2.32563	0	210	Intron (ENST00000544910/ENSG00000004766, intron 13 of 28)	93295415	93305906	10492	+	ENSG00000004766	ENST00000477572	-7413	VPS50	VPS50 subunit of EARP/GARPII complex [Source:HGNC Symbol;Acc:HGNC:25956]
7	93321048	93321322	275	chip_npm1_peak_14929	23	2.40768	2.32563	0	193	Promoter (<=1kb)	93320853	93341479	20627	+	ENSG00000004766	ENST00000467326	195	VPS50	VPS50 subunit of EARP/GARPII complex [Source:HGNC Symbol;Acc:HGNC:25956]
7	93362259	93362752	494	chip_npm1_peak_14930	23	2.40193	2.31656	0	99	Distal Intergenic	93349898	93356186	6289	+	ENSG00000004766	ENST00000443443	12361	VPS50	VPS50 subunit of EARP/GARPII complex [Source:HGNC Symbol;Acc:HGNC:25956]
7	93372048	93372360	313	chip_npm1_peak_14931	41	3.61152	4.17943	0.0818	198	Distal Intergenic	93349898	93356186	6289	+	ENSG00000004766	ENST00000443443	22150	VPS50	VPS50 subunit of EARP/GARPII complex [Source:HGNC Symbol;Acc:HGNC:25956]
7	95593353	95593627	275	chip_npm1_peak_14952	23	2.40193	2.31656	0	61	Promoter (<=1kb)	95584375	95592760	8386	-	ENSG00000004799	ENST00000473796	-593	PDK4	pyruvate dehydrogenase kinase 4 [Source:HGNC Symbol;Acc:HGNC:8812]
7	96157831	96158105	275	chip_npm1_peak_14957	32	3.00241	3.20281	0	112	Intron (ENST00000265631/ENSG00000004864, intron 13 of 17)	96170044	96184574	14531	-	ENSG00000004864	ENST00000492869	26469	SLC25A13	solute carrier family 25 member 13 [Source:HGNC Symbol;Acc:HGNC:10983]
7	117082200	117082474	275	chip_npm1_peak_15092	41	3.61152	4.17943	0.0818	129	Intron (ENST00000393446/ENSG00000004866, intron 1 of 13)	117076524	117131891	55368	+	ENSG00000004866	ENST00000420755	5676	ST7	suppression of tumorigenicity 7 [Source:HGNC Symbol;Acc:HGNC:11351]
7	93516983	93517257	275	chip_npm1_peak_14933	41	3.61152	4.17943	0.0818	131	Intron (ENST00000426151/ENSG00000004948, intron 2 of 13)	93426356	93486981	60626	-	ENSG00000004948	ENST00000423724	-30002	CALCR	calcitonin receptor [Source:HGNC Symbol;Acc:HGNC:1440]
19	18828666	18828975	310	chip_npm1_peak_7183	32	3.0096	3.21442	0	164	Promoter (2-3kb)	18831959	18868230	36272	+	ENSG00000005007	ENST00000262803	-2984	UPF1	UPF1 RNA helicase and ATPase [Source:HGNC Symbol;Acc:HGNC:9962]
4	109602955	109603229	275	chip_npm1_peak_11793	32	3.0096	3.21442	0	187	Intron (ENST00000472310/ENSG00000005059, intron 1 of 4)	109560990	109681469	120480	+	ENSG00000005059	ENST00000452915	41965	MCUB	mitochondrial calcium uniporter dominant negative subunit beta [Source:HGNC Symbol;Acc:HGNC:26076]
7	11645096	11645370	275	chip_npm1_peak_14386	41	3.61152	4.17943	0.0818	176	Intron (ENST00000423059/ENSG00000005108, intron 1 of 27)	11446302	11543059	96758	-	ENSG00000005108	ENST00000497575	-102037	THSD7A	thrombospondin type 1 domain containing 7A [Source:HGNC Symbol;Acc:HGNC:22207]
7	11751180	11751454	275	chip_npm1_peak_14387	32	3.0096	3.21442	0	210	Promoter (<=1kb)	11636612	11751353	114742	-	ENSG00000005108	ENST00000480061	0	THSD7A	thrombospondin type 1 domain containing 7A [Source:HGNC Symbol;Acc:HGNC:22207]
7	11867497	11867771	275	chip_npm1_peak_14388	23	2.40768	2.32563	0	136	Distal Intergenic	11370437	11832198	461762	-	ENSG00000005108	ENST00000617773	-35299	THSD7A	thrombospondin type 1 domain containing 7A [Source:HGNC Symbol;Acc:HGNC:22207]
7	11888665	11888939	275	chip_npm1_peak_14389	32	3.0096	3.21442	0	191	Distal Intergenic	11370437	11832198	461762	-	ENSG00000005108	ENST00000617773	-56467	THSD7A	thrombospondin type 1 domain containing 7A [Source:HGNC Symbol;Acc:HGNC:22207]
7	11897891	11898225	335	chip_npm1_peak_14390	41	3.61152	4.17943	0.0818	191	Distal Intergenic	11370437	11832198	461762	-	ENSG00000005108	ENST00000617773	-65693	THSD7A	thrombospondin type 1 domain containing 7A [Source:HGNC Symbol;Acc:HGNC:22207]
7	11905172	11905446	275	chip_npm1_peak_14391	32	3.0096	3.21442	0	135	Distal Intergenic	11370437	11832198	461762	-	ENSG00000005108	ENST00000617773	-72974	THSD7A	thrombospondin type 1 domain containing 7A [Source:HGNC Symbol;Acc:HGNC:22207]
7	11974493	11974767	275	chip_npm1_peak_14392	41	3.61152	4.17943	0.0818	165	Distal Intergenic	11370437	11832198	461762	-	ENSG00000005108	ENST00000617773	-142295	THSD7A	thrombospondin type 1 domain containing 7A [Source:HGNC Symbol;Acc:HGNC:22207]
7	11976197	11976639	443	chip_npm1_peak_14393	23	2.40193	2.31656	0	293	Distal Intergenic	11370437	11832198	461762	-	ENSG00000005108	ENST00000617773	-143999	THSD7A	thrombospondin type 1 domain containing 7A [Source:HGNC Symbol;Acc:HGNC:22207]
16	20784682	20784956	275	chip_npm1_peak_5829	23	2.40768	2.32563	0	129	Promoter (<=1kb)	20785050	20796929	11880	+	ENSG00000005187	ENST00000569141	-94	ACSM3	acyl-CoA synthetase medium chain family member 3 [Source:HGNC Symbol;Acc:HGNC:10522]
7	107007916	107008190	275	chip_npm1_peak_15008	32	3.0096	3.21442	0	241	Distal Intergenic	107044705	107161811	117107	+	ENSG00000005249	ENST00000265717	-36515	PRKAR2B	protein kinase cAMP-dependent type II regulatory subunit beta [Source:HGNC Symbol;Acc:HGNC:9392]
16	3868792	3869074	283	chip_npm1_peak_5724	32	3.0096	3.21442	0	136	Intron (ENST00000262367/ENSG00000005339, intron 1 of 30)	3727539	3880120	152582	-	ENSG00000005339	ENST00000382070	11046	CREBBP	CREB binding protein [Source:HGNC Symbol;Acc:HGNC:2348]
16	3869752	3870026	275	chip_npm1_peak_5725	23	2.40768	2.32563	0	95	Intron (ENST00000262367/ENSG00000005339, intron 1 of 30)	3727539	3880120	152582	-	ENSG00000005339	ENST00000382070	10094	CREBBP	CREB binding protein [Source:HGNC Symbol;Acc:HGNC:2348]
7	95288625	95289176	552	chip_npm1_peak_14947	41	3.61152	4.17943	0.0818	354	Exon (ENST00000433360/ENSG00000158528, exon 19 of 20)	95298749	95302403	3655	-	ENSG00000005421	ENST00000462594	13227	PON1	paraoxonase 1 [Source:HGNC Symbol;Acc:HGNC:9204]
7	95292068	95292559	492	chip_npm1_peak_14948	32	3.0096	3.21442	0	192	3' UTR	95298749	95302403	3655	-	ENSG00000005421	ENST00000462594	9844	PON1	paraoxonase 1 [Source:HGNC Symbol;Acc:HGNC:9204]
7	87407673	87407947	275	chip_npm1_peak_14866	41	3.61152	4.17943	0.0818	97	Promoter (<=1kb)	87405920	87408234	2315	-	ENSG00000005471	ENST00000467079	287	ABCB4	ATP binding cassette subfamily B member 4 [Source:HGNC Symbol;Acc:HGNC:45]
7	87491397	87491785	389	chip_npm1_peak_14867	41	3.61152	4.17943	0.0818	159	Distal Intergenic	87462861	87480435	17575	-	ENSG00000005471	ENST00000417608	-10962	ABCB4	ATP binding cassette subfamily B member 4 [Source:HGNC Symbol;Acc:HGNC:45]
13	77188857	77189131	275	chip_npm1_peak_4302	23	2.40768	2.32563	0	77	Exon (ENST00000682321/ENSG00000005810, exon 30 of 85)	77144117	77150778	6662	-	ENSG00000005810	ENST00000486679	-38079	MYCBP2	MYC binding protein 2 [Source:HGNC Symbol;Acc:HGNC:23386]
13	77282481	77282755	275	chip_npm1_peak_4303	23	2.40768	2.32563	0	126	Intron (ENST00000682321/ENSG00000005810, intron 3 of 84)	77270031	77273511	3481	-	ENSG00000005810	ENST00000474882	-8970	MYCBP2	MYC binding protein 2 [Source:HGNC Symbol;Acc:HGNC:23386]
13	77334070	77334344	275	chip_npm1_peak_4304	23	2.40768	2.32563	0	76	Distal Intergenic	77044657	77327094	282438	-	ENSG00000005810	ENST00000683697	-6976	MYCBP2	MYC binding protein 2 [Source:HGNC Symbol;Acc:HGNC:23386]
X	120477402	120477800	399	chip_npm1_peak_17775	23	2.40768	2.32563	0	85	Distal Intergenic	120427827	120469365	41539	-	ENSG00000005893	ENST00000434600	-8037	LAMP2	lysosomal associated membrane protein 2 [Source:HGNC Symbol;Acc:HGNC:6501]
17	32919326	32919714	389	chip_npm1_peak_6341	41	3.61152	4.17943	0.0818	185	Distal Intergenic	32927910	32941613	13704	+	ENSG00000006042	ENST00000394642	-8196	TMEM98	transmembrane protein 98 [Source:HGNC Symbol;Acc:HGNC:24529]
17	35655964	35656238	275	chip_npm1_peak_6355	32	3.0096	3.21442	0	133	Intron (ENST00000616784/ENSG00000006125, intron 13 of 13)	35650650	35660120	9471	+	ENSG00000006125	ENST00000587805	5314	AP2B1	adaptor related protein complex 2 subunit beta 1 [Source:HGNC Symbol;Acc:HGNC:563]
7	97716899	97717173	275	chip_npm1_peak_14969	23	2.40193	2.31656	0	111	Distal Intergenic	97732084	97740438	8355	+	ENSG00000006128	ENST00000350485	-14911	TAC1	tachykinin precursor 1 [Source:HGNC Symbol;Acc:HGNC:11517]
7	98339896	98340268	373	chip_npm1_peak_14972	32	3.00241	3.20281	0	288	Intron (ENST00000005260/ENSG00000006453, intron 3 of 13)	98317237	98355426	38190	-	ENSG00000006453	ENST00000473569	15158	BAIAP2L1	BAR/IMD domain containing adaptor protein 2 like 1 [Source:HGNC Symbol;Acc:HGNC:21649]
7	38721424	38721698	275	chip_npm1_peak_14556	23	2.40768	2.32563	0	83	Downstream (1-2kb)	38726109	38727186	1078	-	ENSG00000006715	ENST00000490924	5488	VPS41	VPS41 subunit of HOPS complex [Source:HGNC Symbol;Acc:HGNC:12713]
7	38722747	38723145	399	chip_npm1_peak_14557	32	3.0096	3.21442	0	126	3' UTR	38726109	38727186	1078	-	ENSG00000006715	ENST00000490924	4041	VPS41	VPS41 subunit of HOPS complex [Source:HGNC Symbol;Acc:HGNC:12713]
17	12842703	12843036	334	chip_npm1_peak_6261	23	2.40193	2.31656	0	81	Intron (ENST00000379672/ENSG00000006740, intron 1 of 20)	12790491	12929381	138891	+	ENSG00000006740	ENST00000578442	52212	ARHGAP44	Rho GTPase activating protein 44 [Source:HGNC Symbol;Acc:HGNC:29096]
17	12848158	12848432	275	chip_npm1_peak_6262	32	3.0096	3.21442	0	115	Intron (ENST00000379672/ENSG00000006740, intron 1 of 20)	12790491	12929381	138891	+	ENSG00000006740	ENST00000578442	57667	ARHGAP44	Rho GTPase activating protein 44 [Source:HGNC Symbol;Acc:HGNC:29096]
X	7912967	7913241	275	chip_npm1_peak_17088	32	3.0096	3.21442	0	130	Intron (ENST00000381042/ENSG00000006757, intron 4 of 6)	7898247	7927413	29167	-	ENSG00000006757	ENST00000381042	14172	PNPLA4	patatin like phospholipase domain containing 4 [Source:HGNC Symbol;Acc:HGNC:24887]
17	10376758	10377032	275	chip_npm1_peak_6234	41	3.60289	4.16526	0.0818	119	Distal Intergenic	10300865	10373130	72266	-	ENSG00000006788	ENST00000418404	-3628	MYH13	myosin heavy chain 13 [Source:HGNC Symbol;Acc:HGNC:7571]
4	16007934	16008293	360	chip_npm1_peak_11243	32	3.0096	3.21442	0	241	Intron (ENST00000447510/ENSG00000007062, intron 12 of 27)	15985511	15986037	527	-	ENSG00000007062	ENST00000511270	-21897	PROM1	prominin 1 [Source:HGNC Symbol;Acc:HGNC:9454]
17	11550795	11551095	301	chip_npm1_peak_6246	32	3.00241	3.20281	0	266	Intron (ENST00000441885/ENSG00000188803, intron 3 of 5)	11598470	11612833	14364	+	ENSG00000007174	ENST00000579828	-47375	DNAH9	dynein axonemal heavy chain 9 [Source:HGNC Symbol;Acc:HGNC:2953]
17	11566136	11566534	399	chip_npm1_peak_6247	32	3.0096	3.21442	0	251	Distal Intergenic	11598470	11612833	14364	+	ENSG00000007174	ENST00000579828	-31936	DNAH9	dynein axonemal heavy chain 9 [Source:HGNC Symbol;Acc:HGNC:2953]
17	11664086	11664456	371	chip_npm1_peak_6248	32	3.0096	3.21442	0	207	Intron (ENST00000262442/ENSG00000007174, intron 14 of 68)	11704200	11705493	1294	+	ENSG00000007174	ENST00000583192	-39744	DNAH9	dynein axonemal heavy chain 9 [Source:HGNC Symbol;Acc:HGNC:2953]
17	11681210	11681484	275	chip_npm1_peak_6249	32	3.0096	3.21442	0	124	Intron (ENST00000262442/ENSG00000007174, intron 19 of 68)	11704200	11705493	1294	+	ENSG00000007174	ENST00000583192	-22716	DNAH9	dynein axonemal heavy chain 9 [Source:HGNC Symbol;Acc:HGNC:2953]
17	9967965	9968239	275	chip_npm1_peak_6230	32	3.00241	3.20281	0	255	Intron (ENST00000432992/ENSG00000007237, intron 4 of 13)	9926730	9959495	32766	-	ENSG00000007237	ENST00000580811	-8470	GAS7	growth arrest specific 7 [Source:HGNC Symbol;Acc:HGNC:4169]
17	10045729	10046003	275	chip_npm1_peak_6231	32	3.00241	3.20281	0	184	Intron (ENST00000432992/ENSG00000007237, intron 1 of 13)	9915255	10036747	121493	-	ENSG00000007237	ENST00000585266	-8982	GAS7	growth arrest specific 7 [Source:HGNC Symbol;Acc:HGNC:4169]
1	169728929	169729203	275	chip_npm1_peak_864	25	2.6112	2.59978	0	183	Exon (ENST00000333360/ENSG00000007908, exon 7 of 14)	169731491	169732718	1228	-	ENSG00000007908	ENST00000461085	3515	SELE	selectin E [Source:HGNC Symbol;Acc:HGNC:10718]
1	6676482	6676756	275	chip_npm1_peak_25	36	3.27571	3.64484	0.0818	136	Intron (ENST00000451196/ENSG00000007923, intron 2 of 7)	6634168	6681037	46870	-	ENSG00000007923	ENST00000451196	4281	DNAJC11	DnaJ heat shock protein family (Hsp40) member C11 [Source:HGNC Symbol;Acc:HGNC:25570]
1	1708553	1708827	275	chip_npm1_peak_6	32	3.0096	3.21442	0	137	Promoter (<=1kb)	1704350	1708876	4527	-	ENSG00000008128	ENST00000492390	49	CDK11A	cyclin dependent kinase 11A [Source:HGNC Symbol;Acc:HGNC:1730]
3	38089032	38089306	275	chip_npm1_peak_10131	32	3.00241	3.20281	0	86	Intron (ENST00000440294/ENSG00000008226, intron 10 of 16)	38109810	38111737	1928	+	ENSG00000008226	ENST00000477260	-20504	DLEC1	DLEC1 cilia and flagella associated protein [Source:HGNC Symbol;Acc:HGNC:2899]
3	38090020	38090350	331	chip_npm1_peak_10132	23	2.40768	2.32563	0	132	Intron (ENST00000440294/ENSG00000008226, intron 10 of 16)	38109810	38111737	1928	+	ENSG00000008226	ENST00000477260	-19460	DLEC1	DLEC1 cilia and flagella associated protein [Source:HGNC Symbol;Acc:HGNC:2899]
7	87940425	87940850	426	chip_npm1_peak_14872	28	2.78026	2.85417	0	225	Intron (ENST00000398204/ENSG00000008277, intron 2 of 29)	87934756	88181605	246850	+	ENSG00000008277	ENST00000398203	5669	ADAM22	ADAM metallopeptidase domain 22 [Source:HGNC Symbol;Acc:HGNC:201]
7	88058125	88058399	275	chip_npm1_peak_14873	23	2.40768	2.32563	0	209	Intron (ENST00000398204/ENSG00000008277, intron 3 of 29)	88075630	88182213	106584	+	ENSG00000008277	ENST00000682337	-17231	ADAM22	ADAM metallopeptidase domain 22 [Source:HGNC Symbol;Acc:HGNC:201]
7	88068215	88068489	275	chip_npm1_peak_14874	32	3.0096	3.21442	0	125	Intron (ENST00000398204/ENSG00000008277, intron 3 of 29)	88075630	88182213	106584	+	ENSG00000008277	ENST00000682337	-7141	ADAM22	ADAM metallopeptidase domain 22 [Source:HGNC Symbol;Acc:HGNC:201]
7	88114295	88114620	326	chip_npm1_peak_14875	41	3.60289	4.16526	0.0818	153	Exon (ENST00000398204/ENSG00000008277, exon 6 of 30)	88089919	88130439	40521	+	ENSG00000008277	ENST00000478920	24376	ADAM22	ADAM metallopeptidase domain 22 [Source:HGNC Symbol;Acc:HGNC:201]
7	88145289	88145673	385	chip_npm1_peak_14876	32	3.0096	3.21442	0	126	3' UTR	88163031	88196757	33727	+	ENSG00000008277	ENST00000426930	-17358	ADAM22	ADAM metallopeptidase domain 22 [Source:HGNC Symbol;Acc:HGNC:201]
7	122119363	122119706	344	chip_npm1_peak_15143	40	3.53233	4.05035	0.0818	220	Promoter (<=1kb)	122074896	122118392	43497	-	ENSG00000008311	ENST00000681314	-971	AASS	aminoadipate-semialdehyde synthase [Source:HGNC Symbol;Acc:HGNC:17366]
8	133499410	133499684	275	chip_npm1_peak_16190	35	3.18884	3.51127	0.0818	214	Promoter (<=1kb)	133476143	133499421	23279	-	ENSG00000008513	ENST00000520020	0	ST3GAL1	ST3 beta-galactoside alpha-2,3-sialyltransferase 1 [Source:HGNC Symbol;Acc:HGNC:10862]
X	124425261	124425535	275	chip_npm1_peak_17801	32	3.0096	3.21442	0	241	Intron (ENST00000371130/ENSG00000009694, intron 22 of 30)	124453459	124497143	43685	-	ENSG00000009694	ENST00000461429	71608	TENM1	teneurin transmembrane protein 1 [Source:HGNC Symbol;Acc:HGNC:8117]
X	124431210	124431484	275	chip_npm1_peak_17802	23	2.40768	2.32563	0	109	Intron (ENST00000371130/ENSG00000009694, intron 22 of 30)	124453459	124497143	43685	-	ENSG00000009694	ENST00000461429	65659	TENM1	teneurin transmembrane protein 1 [Source:HGNC Symbol;Acc:HGNC:8117]
14	77309864	77310138	275	chip_npm1_peak_4924	32	3.00301	3.23058	0	106	Promoter (1-2kb)	77302894	77312027	9134	-	ENSG00000009830	ENST00000684102	1889	POMT2	protein O-mannosyltransferase 2 [Source:HGNC Symbol;Acc:HGNC:19743]
7	38110242	38110516	275	chip_npm1_peak_14553	41	3.61152	4.17943	0.0818	231	Distal Intergenic	38178245	38230669	52425	+	ENSG00000010270	ENST00000009041	-67729	STARD3NL	STARD3 N-terminal like [Source:HGNC Symbol;Acc:HGNC:19169]
X	149457895	149458169	275	chip_npm1_peak_17929	32	3.0096	3.21442	0	123	Distal Intergenic	149495483	149498266	2784	-	ENSG00000010404	ENST00000466019	40097	IDS	iduronate 2-sulfatase [Source:HGNC Symbol;Acc:HGNC:5389]
12	6798746	6799020	275	chip_npm1_peak_3062	39	3.39061	3.91371	0.0818	201	5' UTR	6789568	6800393	10826	+	ENSG00000010610	ENST00000539492	9178	CD4	CD4 molecule [Source:HGNC Symbol;Acc:HGNC:1678]
6	111683103	111683377	275	chip_npm1_peak_13884	60	4.6641	6.04493	0.92338	123	Intron (ENST00000538466/ENSG00000010810, intron 9 of 10)	111661557	111676544	14988	-	ENSG00000010810	ENST00000491885	-6559	FYN	FYN proto-oncogene, Src family tyrosine kinase [Source:HGNC Symbol;Acc:HGNC:4037]
6	111752401	111752822	422	chip_npm1_peak_13885	47	3.9287	4.74631	0.36765	145	Intron (ENST00000368682/ENSG00000010810, intron 3 of 13)	111702885	111759114	56230	-	ENSG00000010810	ENST00000462856	6292	FYN	FYN proto-oncogene, Src family tyrosine kinase [Source:HGNC Symbol;Acc:HGNC:4037]
6	142854169	142854443	275	chip_npm1_peak_14126	23	2.40193	2.31656	0	96	Intron (ENST00000012134/ENSG00000010818, intron 1 of 8)	142779543	142837047	57505	-	ENSG00000010818	ENST00000474532	-17122	HIVEP2	HIVEP zinc finger 2 [Source:HGNC Symbol;Acc:HGNC:4921]
17	62675629	62675903	275	chip_npm1_peak_6478	27	2.68107	2.70393	0	97	Promoter (<=1kb)	62676394	62680194	3801	+	ENSG00000011028	ENST00000584682	-491	MRC2	mannose receptor C type 2 [Source:HGNC Symbol;Acc:HGNC:16875]
X	8547874	8548148	275	chip_npm1_peak_17098	23	2.40768	2.32563	0	136	Intron (ENST00000262648/ENSG00000011201, intron 9 of 13)	8535181	8536936	1756	-	ENSG00000011201	ENST00000481896	-10938	ANOS1	anosmin 1 [Source:HGNC Symbol;Acc:HGNC:6211]
X	8614223	8614497	275	chip_npm1_peak_17099	32	3.00241	3.20281	0	83	Intron (ENST00000262648/ENSG00000011201, intron 3 of 13)	8565806	8570650	4845	-	ENSG00000011201	ENST00000488294	-43573	ANOS1	anosmin 1 [Source:HGNC Symbol;Acc:HGNC:6211]
X	8724779	8725053	275	chip_npm1_peak_17100	23	2.40193	2.31656	0	124	Intron (ENST00000262648/ENSG00000011201, intron 1 of 13)	8528874	8732137	203264	-	ENSG00000011201	ENST00000262648	7084	ANOS1	anosmin 1 [Source:HGNC Symbol;Acc:HGNC:6211]
X	8757251	8757922	672	chip_npm1_peak_17101	32	3.0096	3.21442	0	445	Distal Intergenic	8528874	8732137	203264	-	ENSG00000011201	ENST00000262648	-25114	ANOS1	anosmin 1 [Source:HGNC Symbol;Acc:HGNC:6211]
7	5717287	5717561	275	chip_npm1_peak_14328	32	3.0096	3.21442	0	240	Intron (ENST00000389902/ENSG00000011275, intron 9 of 16)	5641348	5713441	72094	-	ENSG00000011275	ENST00000484458	-3846	RNF216	ring finger protein 216 [Source:HGNC Symbol;Acc:HGNC:21698]
7	5771656	5771976	321	chip_npm1_peak_14329	28	2.75478	2.81529	0	127	Intron (ENST00000389902/ENSG00000011275, intron 1 of 16)	5761088	5780292	19205	-	ENSG00000011275	ENST00000476345	8316	RNF216	ring finger protein 216 [Source:HGNC Symbol;Acc:HGNC:21698]
7	5798315	5798714	400	chip_npm1_peak_14330	32	3.0096	3.21442	0	250	Distal Intergenic	5620047	5781696	161650	-	ENSG00000011275	ENST00000425013	-16619	RNF216	ring finger protein 216 [Source:HGNC Symbol;Acc:HGNC:21698]
11	61531143	61531479	337	chip_npm1_peak_2529	41	3.61152	4.17943	0.0818	192	Promoter (1-2kb)	61523900	61533103	9204	-	ENSG00000011347	ENST00000540831	1624	SYT7	synaptotagmin 7 [Source:HGNC Symbol;Acc:HGNC:11514]
19	15436097	15436371	275	chip_npm1_peak_7172	36	3.23426	3.67857	0.0818	168	Promoter (2-3kb)	15436475	15438927	2453	-	ENSG00000011451	ENST00000595214	2556	WIZ	WIZ zinc finger [Source:HGNC Symbol;Acc:HGNC:30917]
19	15451580	15451854	275	chip_npm1_peak_7173	26	2.63408	2.63374	0	79	Promoter (1-2kb)	15419978	15449956	29979	-	ENSG00000011451	ENST00000673675	-1624	WIZ	WIZ zinc finger [Source:HGNC Symbol;Acc:HGNC:30917]
9	123072996	123073270	275	chip_npm1_peak_16931	36	3.27571	3.64484	0.0818	213	Promoter (<=1kb)	123073560	123076999	3440	+	ENSG00000011454	ENST00000474707	-290	RABGAP1	RAB GTPase activating protein 1 [Source:HGNC Symbol;Acc:HGNC:17155]
X	152319425	152319699	275	chip_npm1_peak_17946	32	3.0096	3.21442	0	165	Intron (ENST00000370314/ENSG00000011677, intron 3 of 9)	152251058	152255998	4941	-	ENSG00000011677	ENST00000417858	-63427	GABRA3	gamma-aminobutyric acid type A receptor subunit alpha3 [Source:HGNC Symbol;Acc:HGNC:4077]
17	43092459	43092997	539	chip_npm1_peak_6375	23	2.40768	2.32563	0	92	Promoter (<=1kb)	43045086	43091851	46766	-	ENSG00000012048	ENST00000644379	-608	BRCA1	BRCA1 DNA repair associated [Source:HGNC Symbol;Acc:HGNC:1100]
3	46463588	46463985	398	chip_npm1_peak_10202	45	3.82167	4.57694	0.26506	180	Promoter (<=1kb)	46436019	46463671	27653	-	ENSG00000012223	ENST00000426532	0	LTF	lactotransferrin [Source:HGNC Symbol;Acc:HGNC:6720]
7	151338905	151339179	275	chip_npm1_peak_15322	24	2.48185	2.41016	0	85	Promoter (2-3kb)	151341772	151378449	36678	+	ENSG00000013374	ENST00000413040	-2593	NUB1	negative regulator of ubiquitin like proteins 1 [Source:HGNC Symbol;Acc:HGNC:17623]
6	83265314	83265588	275	chip_npm1_peak_13673	23	2.40768	2.32563	0	89	Intron (ENST00000369705/ENSG00000065833, intron 6 of 13)	83187025	83193936	6912	-	ENSG00000013375	ENST00000507554	-71378	PGM3	phosphoglucomutase 3 [Source:HGNC Symbol;Acc:HGNC:8907]
12	106463351	106463625	275	chip_npm1_peak_3622	32	3.0096	3.21442	0	139	Exon (ENST00000228347/ENSG00000013503, exon 23 of 28)	106410244	106427267	17024	+	ENSG00000013503	ENST00000549195	53107	POLR3B	RNA polymerase III subunit B [Source:HGNC Symbol;Acc:HGNC:30348]
14	76801348	76801622	275	chip_npm1_peak_4918	47	3.9287	4.74631	0.36765	158	Promoter (2-3kb)	76788957	76804435	15479	-	ENSG00000013523	ENST00000557179	2813	ANGEL1	angel homolog 1 [Source:HGNC Symbol;Acc:HGNC:19961]
12	42194519	42194793	275	chip_npm1_peak_3224	23	2.40193	2.31656	0	227	Intron (ENST00000327791/ENSG00000015153, intron 3 of 4)	42161671	42199544	37874	-	ENSG00000015153	ENST00000546972	4751	YAF2	YY1 associated factor 2 [Source:HGNC Symbol;Acc:HGNC:17363]
10	232405	232679	275	chip_npm1_peak_1227	23	2.46153	2.38071	0	95	Intron (ENST00000439456/ENSG00000015171, intron 3 of 4)	239962	246999	7038	+	ENSG00000015171	ENST00000488275	-7283	ZMYND11	zinc finger MYND-type containing 11 [Source:HGNC Symbol;Acc:HGNC:16966]
X	48681547	48681821	275	chip_npm1_peak_17406	35	3.24624	3.59933	0.0818	136	Promoter (1-2kb)	48683799	48691427	7629	+	ENSG00000015285	ENST00000376701	-1978	WAS	WASP actin nucleation promoting factor [Source:HGNC Symbol;Acc:HGNC:12731]
8	27219189	27219463	275	chip_npm1_peak_15485	32	3.0096	3.21442	0	176	Distal Intergenic	27235323	27258386	23064	-	ENSG00000015592	ENST00000350889	38923	STMN4	stathmin 4 [Source:HGNC Symbol;Acc:HGNC:16078]
8	27221521	27222003	483	chip_npm1_peak_15486	32	3.0096	3.21442	0	219	Distal Intergenic	27235323	27258386	23064	-	ENSG00000015592	ENST00000350889	36383	STMN4	stathmin 4 [Source:HGNC Symbol;Acc:HGNC:16078]
3	53837358	53838046	689	chip_npm1_peak_10254	41	3.61152	4.17943	0.0818	428	Intron (ENST00000315251/ENSG00000016391, intron 2 of 8)	53823544	53844617	21074	-	ENSG00000016391	ENST00000481668	6571	CHDH	choline dehydrogenase [Source:HGNC Symbol;Acc:HGNC:24288]
12	102495425	102495699	275	chip_npm1_peak_3594	32	3.00241	3.20281	0	86	Distal Intergenic	102402328	102481744	79417	-	ENSG00000017427	ENST00000644491	-13681	IGF1	insulin like growth factor 1 [Source:HGNC Symbol;Acc:HGNC:5464]
4	70781355	70781629	275	chip_npm1_peak_11550	32	3.0096	3.21442	0	136	Intron (ENST00000417478/ENSG00000018189, intron 8 of 11)	70784866	70800182	15317	+	ENSG00000018189	ENST00000504805	-3237	RUFY3	RUN and FYVE domain containing 3 [Source:HGNC Symbol;Acc:HGNC:30285]
12	40634049	40634323	275	chip_npm1_peak_3217	32	3.0096	3.21442	0	141	Distal Intergenic	40692439	41072415	379977	+	ENSG00000018236	ENST00000551295	-58116	CNTN1	contactin 1 [Source:HGNC Symbol;Acc:HGNC:2171]
12	40652508	40652782	275	chip_npm1_peak_3218	32	3.0096	3.21442	0	133	Distal Intergenic	40692439	41072415	379977	+	ENSG00000018236	ENST00000551295	-39657	CNTN1	contactin 1 [Source:HGNC Symbol;Acc:HGNC:2171]
12	40826483	40826757	275	chip_npm1_peak_3219	23	2.40768	2.32563	0	164	Promoter (1-2kb)	40828059	40972435	144377	+	ENSG00000018236	ENST00000547849	-1302	CNTN1	contactin 1 [Source:HGNC Symbol;Acc:HGNC:2171]
2	119027903	119028206	304	chip_npm1_peak_8177	32	3.0096	3.21442	0	34	Distal Intergenic	118993017	118994658	1642	+	ENSG00000019169	ENST00000494979	34886	MARCO	macrophage receptor with collagenous structure [Source:HGNC Symbol;Acc:HGNC:6895]
2	119033361	119033917	557	chip_npm1_peak_8178	41	3.61152	4.17943	0.0818	393	Distal Intergenic	118993017	118994658	1642	+	ENSG00000019169	ENST00000494979	40344	MARCO	macrophage receptor with collagenous structure [Source:HGNC Symbol;Acc:HGNC:6895]
2	119049623	119049897	275	chip_npm1_peak_8179	41	3.61152	4.17943	0.0818	201	Distal Intergenic	118993017	118994658	1642	+	ENSG00000019169	ENST00000494979	56606	MARCO	macrophage receptor with collagenous structure [Source:HGNC Symbol;Acc:HGNC:6895]
11	45194475	45194749	275	chip_npm1_peak_2443	23	2.40193	2.31656	0	111	Intron (ENST00000530656/ENSG00000019485, intron 4 of 6)	45182917	45226183	43267	+	ENSG00000019485	ENST00000528980	11558	PRDM11	PR/SET domain 11 [Source:HGNC Symbol;Acc:HGNC:13996]
14	54780594	54781223	630	chip_npm1_peak_4794	28	2.71531	2.80641	0	626	Intron (ENST00000554335/ENSG00000020577, intron 11 of 12)	54784266	54789128	4863	+	ENSG00000020577	ENST00000555719	-3043	SAMD4A	sterile alpha motif domain containing 4A [Source:HGNC Symbol;Acc:HGNC:23023]
11	73654872	73655282	411	chip_npm1_peak_2605	32	3.0096	3.21442	0	148	Promoter (2-3kb)	73652620	73660925	8306	+	ENSG00000021300	ENST00000540157	2252	PLEKHB1	pleckstrin homology domain containing B1 [Source:HGNC Symbol;Acc:HGNC:19079]
2	32129233	32129507	275	chip_npm1_peak_7574	41	3.61152	4.17943	0.0818	122	Promoter (2-3kb)	32126637	32130604	3968	+	ENSG00000021574	ENST00000645550	2596	SPAST	spastin [Source:HGNC Symbol;Acc:HGNC:11233]
2	32131478	32131900	423	chip_npm1_peak_7575	32	3.00241	3.20281	0	164	Intron (ENST00000315285/ENSG00000021574, intron 9 of 16)	32126637	32130604	3968	+	ENSG00000021574	ENST00000645550	4841	SPAST	spastin [Source:HGNC Symbol;Acc:HGNC:11233]
14	78556338	78556612	275	chip_npm1_peak_4930	32	3.0096	3.21442	0	122	Intron (ENST00000634499/ENSG00000021645, intron 5 of 21)	78614932	78988299	373368	+	ENSG00000021645	ENST00000556496	-58320	NRXN3	neurexin 3 [Source:HGNC Symbol;Acc:HGNC:8010]
14	78670941	78671215	275	chip_npm1_peak_4931	23	2.40193	2.31656	0	205	Intron (ENST00000634499/ENSG00000021645, intron 7 of 21)	78645120	79861964	1216845	+	ENSG00000021645	ENST00000635466	25821	NRXN3	neurexin 3 [Source:HGNC Symbol;Acc:HGNC:8010]
14	79327715	79327989	275	chip_npm1_peak_4937	32	3.0096	3.21442	0	167	Intron (ENST00000634499/ENSG00000021645, intron 16 of 21)	79314051	79861959	547909	+	ENSG00000021645	ENST00000556003	13664	NRXN3	neurexin 3 [Source:HGNC Symbol;Acc:HGNC:8010]
14	79328952	79329226	275	chip_npm1_peak_4938	32	3.00241	3.20281	0	265	Intron (ENST00000634499/ENSG00000021645, intron 16 of 21)	79314051	79861959	547909	+	ENSG00000021645	ENST00000556003	14901	NRXN3	neurexin 3 [Source:HGNC Symbol;Acc:HGNC:8010]
2	210491667	210492124	458	chip_npm1_peak_8879	52	4.21344	5.20954	0.36765	231	Intron (ENST00000673510/ENSG00000021826, intron 1 of 39)	210477709	210679107	201399	+	ENSG00000021826	ENST00000673711	13958	CPS1	carbamoyl-phosphate synthase 1 [Source:HGNC Symbol;Acc:HGNC:2323]
2	210542062	210542430	369	chip_npm1_peak_8880	23	2.40768	2.32563	0	124	Intron (ENST00000673510/ENSG00000021826, intron 2 of 39)	210556599	210679107	122509	+	ENSG00000021826	ENST00000233072	-14169	CPS1	carbamoyl-phosphate synthase 1 [Source:HGNC Symbol;Acc:HGNC:2323]
2	210631801	210632075	275	chip_npm1_peak_8881	32	3.0096	3.21442	0	136	Promoter (<=1kb)	210631228	210647934	16707	+	ENSG00000021826	ENST00000497121	573	CPS1	carbamoyl-phosphate synthase 1 [Source:HGNC Symbol;Acc:HGNC:2323]
1	56895346	56895620	275	chip_npm1_peak_252	31	2.97272	3.15511	0	123	Intron (ENST00000361249/ENSG00000157131, intron 7 of 10)	56931594	56933381	1788	-	ENSG00000021852	ENST00000465658	37761	C8B	complement C8 beta chain [Source:HGNC Symbol;Acc:HGNC:1353]
1	56917705	56917979	275	chip_npm1_peak_253	41	3.61152	4.17943	0.0818	144	3' UTR	56931594	56933381	1788	-	ENSG00000021852	ENST00000465658	15402	C8B	complement C8 beta chain [Source:HGNC Symbol;Acc:HGNC:1353]
8	141230411	141230685	275	chip_npm1_peak_16263	28	2.71531	2.80641	0	93	Promoter (<=1kb)	141219747	141230348	10602	-	ENSG00000022567	ENST00000519986	-63	SLC45A4	solute carrier family 45 member 4 [Source:HGNC Symbol;Acc:HGNC:29196]
10	112484929	112485238	310	chip_npm1_peak_2038	41	3.61152	4.17943	0.0818	164	Exon (ENST00000489142/ENSG00000151532, exon 4 of 4)	112424430	112447572	23143	-	ENSG00000023041	ENST00000682267	-37357	ZDHHC6	zinc finger DHHC-type palmitoyltransferase 6 [Source:HGNC Symbol;Acc:HGNC:19160]
11	123435471	123435745	275	chip_npm1_peak_2943	32	3.00241	3.20281	0	128	3' UTR	123430350	123435719	5370	+	ENSG00000023171	ENST00000640939	5121	GRAMD1B	GRAM domain containing 1B [Source:HGNC Symbol;Acc:HGNC:29214]
11	123437037	123437311	275	chip_npm1_peak_2944	23	2.40768	2.32563	0	129	Intron (ENST00000638157/ENSG00000023171, intron 1 of 20)	123430350	123435719	5370	+	ENSG00000023171	ENST00000640939	6687	GRAMD1B	GRAM domain containing 1B [Source:HGNC Symbol;Acc:HGNC:29214]
11	123440592	123440944	353	chip_npm1_peak_2945	41	3.61152	4.17943	0.0818	177	Intron (ENST00000638157/ENSG00000023171, intron 1 of 20)	123430350	123435719	5370	+	ENSG00000023171	ENST00000640939	10242	GRAMD1B	GRAM domain containing 1B [Source:HGNC Symbol;Acc:HGNC:29214]
8	52680563	52680837	275	chip_npm1_peak_15663	23	2.40768	2.32563	0	231	Intron (ENST00000025008/ENSG00000023287, intron 5 of 23)	52657885	52661570	3686	-	ENSG00000023287	ENST00000523594	-18993	RB1CC1	RB1 inducible coiled-coil 1 [Source:HGNC Symbol;Acc:HGNC:15574]
8	52770387	52770700	314	chip_npm1_peak_15664	32	3.00241	3.20281	0	157	Distal Intergenic	52685424	52745843	60420	-	ENSG00000023287	ENST00000518468	-24544	RB1CC1	RB1 inducible coiled-coil 1 [Source:HGNC Symbol;Acc:HGNC:15574]
8	52777439	52777713	275	chip_npm1_peak_15665	32	3.0096	3.21442	0	247	Distal Intergenic	52685424	52745843	60420	-	ENSG00000023287	ENST00000518468	-31596	RB1CC1	RB1 inducible coiled-coil 1 [Source:HGNC Symbol;Acc:HGNC:15574]
8	52809133	52809407	275	chip_npm1_peak_15666	23	2.40193	2.31656	0	89	Distal Intergenic	52685424	52745843	60420	-	ENSG00000023287	ENST00000518468	-63290	RB1CC1	RB1 inducible coiled-coil 1 [Source:HGNC Symbol;Acc:HGNC:15574]
8	52814842	52815116	275	chip_npm1_peak_15667	23	2.40768	2.32563	0	135	Distal Intergenic	52685424	52745843	60420	-	ENSG00000023287	ENST00000518468	-68999	RB1CC1	RB1 inducible coiled-coil 1 [Source:HGNC Symbol;Acc:HGNC:15574]
9	100079258	100079532	275	chip_npm1_peak_16754	32	3.00241	3.20281	0	172	Intron (ENST00000262455/ENSG00000023318, intron 1 of 11)	99979185	100099000	119816	-	ENSG00000023318	ENST00000262455	19468	ERP44	endoplasmic reticulum protein 44 [Source:HGNC Symbol;Acc:HGNC:18311]
14	61770156	61770435	280	chip_npm1_peak_4837	32	3.0096	3.21442	0	125	Intron (ENST00000555937/ENSG00000258964, intron 4 of 4)	61762420	61796428	34009	+	ENSG00000023608	ENST00000216294	7736	SNAPC1	small nuclear RNA activating complex polypeptide 1 [Source:HGNC Symbol;Acc:HGNC:11134]
12	15918378	15918729	352	chip_npm1_peak_3093	31	2.97822	3.19358	0	108	Intron (ENST00000526521/ENSG00000023697, intron 1 of 6)	15911363	16036751	125389	+	ENSG00000023697	ENST00000532964	7015	DERA	deoxyribose-phosphate aldolase [Source:HGNC Symbol;Acc:HGNC:24269]
12	15928805	15929179	375	chip_npm1_peak_3094	41	3.60289	4.16526	0.0818	201	Intron (ENST00000526521/ENSG00000023697, intron 1 of 6)	15911363	16036751	125389	+	ENSG00000023697	ENST00000532964	17442	DERA	deoxyribose-phosphate aldolase [Source:HGNC Symbol;Acc:HGNC:24269]
12	15948247	15948521	275	chip_npm1_peak_3095	35	3.18884	3.51127	0.0818	209	Promoter (2-3kb)	15951361	16032657	81297	+	ENSG00000023697	ENST00000533447	-2840	DERA	deoxyribose-phosphate aldolase [Source:HGNC Symbol;Acc:HGNC:24269]
6	42536382	42537139	758	chip_npm1_peak_13390	23	2.40768	2.32563	0	282	Distal Intergenic	42564029	42693505	129477	+	ENSG00000024048	ENST00000372899	-26890	UBR2	ubiquitin protein ligase E3 component n-recognin 2 [Source:HGNC Symbol;Acc:HGNC:21289]
1	68492692	68493226	535	chip_npm1_peak_354	31	2.94361	3.1087	0	130	Promoter (1-2kb)	68476897	68494531	17635	-	ENSG00000024526	ENST00000489862	1305	DEPDC1	DEP domain containing 1 [Source:HGNC Symbol;Acc:HGNC:22949]
6	166925569	166925843	275	chip_npm1_peak_14286	32	3.00301	3.23058	0	151	3' UTR	166929518	166933049	3532	-	ENSG00000026297	ENST00000510083	7206	RNASET2	ribonuclease T2 [Source:HGNC Symbol;Acc:HGNC:21686]
20	51037534	51037860	327	chip_npm1_peak_9351	37	3.33631	3.73902	0.0818	266	Distal Intergenic	51009565	51023107	13543	-	ENSG00000026559	ENST00000439216	-14427	KCNG1	potassium voltage-gated channel modifier subfamily G member 1 [Source:HGNC Symbol;Acc:HGNC:6248]
6	161144049	161144474	426	chip_npm1_peak_14237	41	3.60289	4.16526	0.0818	248	3' UTR	161143956	161149289	5334	-	ENSG00000026652	ENST00000437165	4815	AGPAT4	1-acylglycerol-3-phosphate O-acyltransferase 4 [Source:HGNC Symbol;Acc:HGNC:20885]
6	161282577	161282851	275	chip_npm1_peak_14238	23	2.40768	2.32563	0	55	Distal Intergenic	161129967	161274061	144095	-	ENSG00000026652	ENST00000320285	-8516	AGPAT4	1-acylglycerol-3-phosphate O-acyltransferase 4 [Source:HGNC Symbol;Acc:HGNC:20885]
13	23713779	23714053	275	chip_npm1_peak_3894	41	3.61152	4.17943	0.0818	228	Distal Intergenic	23730189	23756830	26642	-	ENSG00000027001	ENST00000464194	42777	MIPEP	mitochondrial intermediate peptidase [Source:HGNC Symbol;Acc:HGNC:7104]
1	156858821	156859095	275	chip_npm1_peak_811	26	2.6307	2.68345	0	129	Promoter (<=1kb)	156840063	156859117	19055	-	ENSG00000027644	ENST00000368195	22	INSRR	insulin receptor related receptor [Source:HGNC Symbol;Acc:HGNC:6093]
6	137239225	137239585	361	chip_npm1_peak_14094	24	2.48185	2.41016	0	179	Distal Intergenic	137206642	137219449	12808	-	ENSG00000027697	ENST00000478333	-19776	IFNGR1	interferon gamma receptor 1 [Source:HGNC Symbol;Acc:HGNC:5439]
6	137269922	137270196	275	chip_npm1_peak_14095	23	2.40193	2.31656	0	11	Distal Intergenic	137206642	137219449	12808	-	ENSG00000027697	ENST00000478333	-50473	IFNGR1	interferon gamma receptor 1 [Source:HGNC Symbol;Acc:HGNC:5439]
2	57852674	57852948	275	chip_npm1_peak_7767	31	2.94361	3.1087	0	263	Distal Intergenic	57907629	58159840	252212	+	ENSG00000028116	ENST00000648897	-54681	VRK2	VRK serine/threonine kinase 2 [Source:HGNC Symbol;Acc:HGNC:12719]
6	133946353	133946831	479	chip_npm1_peak_14086	35	3.18884	3.51127	0.0818	259	Distal Intergenic	133952170	133984479	32310	+	ENSG00000028839	ENST00000416965	-5339	TBPL1	TATA-box binding protein like 1 [Source:HGNC Symbol;Acc:HGNC:11589]
12	27391532	27391876	345	chip_npm1_peak_3159	25	2.54488	2.50207	0	143	Intron (ENST00000544915/ENSG00000029153, intron 8 of 15)	27368336	27420590	52255	+	ENSG00000029153	ENST00000542388	23196	ARNTL2	aryl hydrocarbon receptor nuclear translocator like 2 [Source:HGNC Symbol;Acc:HGNC:18984]
14	69462097	69462371	275	chip_npm1_peak_4874	26	2.65737	2.66845	0	96	3' UTR	69454701	69458543	3843	+	ENSG00000029364	ENST00000554023	7396	SLC39A9	solute carrier family 39 member 9 [Source:HGNC Symbol;Acc:HGNC:20182]
X	150976110	150976384	275	chip_npm1_peak_17936	23	2.40768	2.32563	0	40	Distal Intergenic	150980509	150987877	7369	+	ENSG00000029993	ENST00000419110	-4125	HMGB3	high mobility group box 3 [Source:HGNC Symbol;Acc:HGNC:5004]
9	110704284	110704558	275	chip_npm1_peak_16846	23	2.40768	2.32563	0	89	Intron (ENST00000416899/ENSG00000030304, intron 5 of 13)	110687217	110706188	18972	+	ENSG00000030304	ENST00000374439	17067	MUSK	muscle associated receptor tyrosine kinase [Source:HGNC Symbol;Acc:HGNC:7525]
2	213006074	213006570	497	chip_npm1_peak_8900	32	3.0096	3.21442	0	321	3' UTR	213006039	213015278	9240	-	ENSG00000030419	ENST00000484040	8708	IKZF2	IKAROS family zinc finger 2 [Source:HGNC Symbol;Acc:HGNC:13177]
2	213107575	213107849	275	chip_npm1_peak_8901	23	2.40768	2.32563	0	87	Intron (ENST00000451136/ENSG00000030419, intron 4 of 7)	213007353	213148629	141277	-	ENSG00000030419	ENST00000453575	40780	IKZF2	IKAROS family zinc finger 2 [Source:HGNC Symbol;Acc:HGNC:13177]
2	3197269	3197559	291	chip_npm1_peak_7367	52	4.21344	5.20954	0.36765	131	Promoter (2-3kb)	3189325	3194391	5067	-	ENSG00000032389	ENST00000496433	-2878	EIPR1	EARP complex and GARP complex interacting protein 1 [Source:HGNC Symbol;Acc:HGNC:12383]
2	3347008	3347334	327	chip_npm1_peak_7368	24	2.33961	2.45573	0	96	Intron (ENST00000398659/ENSG00000032389, intron 2 of 9)	3188925	3320544	131620	-	ENSG00000032389	ENST00000478754	-26464	EIPR1	EARP complex and GARP complex interacting protein 1 [Source:HGNC Symbol;Acc:HGNC:12383]
19	7539449	7539879	431	chip_npm1_peak_7154	39	3.39061	3.91371	0.0818	222	Promoter (<=1kb)	7539983	7542670	2688	+	ENSG00000032444	ENST00000595264	-104	PNPLA6	patatin like phospholipase domain containing 6 [Source:HGNC Symbol;Acc:HGNC:16268]
1	69568952	69569488	537	chip_npm1_peak_366	32	3.0096	3.21442	0	344	Promoter (<=1kb)	69568450	69875004	306555	+	ENSG00000033122	ENST00000370958	502	LRRC7	leucine rich repeat containing 7 [Source:HGNC Symbol;Acc:HGNC:18531]
1	69571173	69571447	275	chip_npm1_peak_367	27	2.72976	2.77731	0	76	Promoter (2-3kb)	69568450	69875004	306555	+	ENSG00000033122	ENST00000370958	2723	LRRC7	leucine rich repeat containing 7 [Source:HGNC Symbol;Acc:HGNC:18531]
15	68140552	68140826	275	chip_npm1_peak_5450	41	3.61152	4.17943	0.0818	129	Intron (ENST00000564915/ENSG00000033800, intron 3 of 4)	68146662	68153961	7300	+	ENSG00000033800	ENST00000564009	-5836	PIAS1	protein inhibitor of activated STAT 1 [Source:HGNC Symbol;Acc:HGNC:2752]
15	29008767	29009041	275	chip_npm1_peak_5168	23	2.40193	2.31656	0	74	Intron (ENST00000561069/ENSG00000034053, intron 3 of 14)	28990419	29053966	63548	+	ENSG00000034053	ENST00000558206	18348	APBA2	amyloid beta precursor protein binding family A member 2 [Source:HGNC Symbol;Acc:HGNC:579]
15	29057115	29057389	275	chip_npm1_peak_5169	32	3.0096	3.21442	0	127	Intron (ENST00000561069/ENSG00000034053, intron 4 of 14)	29044324	29054675	10352	+	ENSG00000034053	ENST00000558358	12791	APBA2	amyloid beta precursor protein binding family A member 2 [Source:HGNC Symbol;Acc:HGNC:579]
15	29118893	29119167	275	chip_npm1_peak_5170	32	3.0096	3.21442	0	125	Downstream (1-2kb)	29070658	29102759	32102	+	ENSG00000034053	ENST00000382938	48235	APBA2	amyloid beta precursor protein binding family A member 2 [Source:HGNC Symbol;Acc:HGNC:579]
8	48701457	48701731	275	chip_npm1_peak_15620	32	3.0096	3.21442	0	135	Distal Intergenic	48713634	48729789	16156	-	ENSG00000034239	ENST00000523008	28058	EFCAB1	EF-hand calcium binding domain 1 [Source:HGNC Symbol;Acc:HGNC:25678]
8	48768618	48768988	371	chip_npm1_peak_15621	35	3.16787	3.5793	0.0818	220	Distal Intergenic	48729764	48735311	5548	-	ENSG00000034239	ENST00000521721	-33307	EFCAB1	EF-hand calcium binding domain 1 [Source:HGNC Symbol;Acc:HGNC:25678]
8	100262236	100262510	275	chip_npm1_peak_15991	32	3.00241	3.20281	0	109	Promoter (1-2kb)	100259164	100264080	4917	-	ENSG00000034677	ENST00000523644	1570	RNF19A	ring finger protein 19A, RBR E3 ubiquitin protein ligase [Source:HGNC Symbol;Acc:HGNC:13432]
5	60710089	60710363	275	chip_npm1_peak_12533	36	3.27571	3.64484	0.0818	99	Distal Intergenic	60647398	60700190	52793	-	ENSG00000035499	ENST00000512452	-9899	DEPDC1B	DEP domain containing 1B [Source:HGNC Symbol;Acc:HGNC:24902]
15	64008836	64009239	404	chip_npm1_peak_5421	32	3.0096	3.21442	0	147	Intron (ENST00000261891/ENSG00000035664, intron 1 of 10)	63939293	64030020	90728	-	ENSG00000035664	ENST00000559897	20781	DAPK2	death associated protein kinase 2 [Source:HGNC Symbol;Acc:HGNC:2675]
3	100282837	100283113	277	chip_npm1_peak_10602	52	4.21344	5.20954	0.36765	138	Intron (ENST00000394144/ENSG00000036054, intron 3 of 18)	100279648	100284049	4402	+	ENSG00000036054	ENST00000484231	3189	TBC1D23	TBC1 domain family member 23 [Source:HGNC Symbol;Acc:HGNC:25622]
2	224507145	224507419	275	chip_npm1_peak_8980	23	2.40768	2.32563	0	207	Promoter (1-2kb)	224473934	224505971	32038	-	ENSG00000036257	ENST00000617432	-1174	CUL3	cullin 3 [Source:HGNC Symbol;Acc:HGNC:2553]
8	2104133	2104446	314	chip_npm1_peak_15354	41	3.61152	4.17943	0.0818	232	Promoter (2-3kb)	2102003	2106516	4514	+	ENSG00000036448	ENST00000517520	2130	MYOM2	myomesin 2 [Source:HGNC Symbol;Acc:HGNC:7614]
8	2105202	2105519	318	chip_npm1_peak_15355	23	2.40768	2.32563	0	131	Intron (ENST00000262113/ENSG00000036448, intron 21 of 36)	2102003	2106516	4514	+	ENSG00000036448	ENST00000517520	3199	MYOM2	myomesin 2 [Source:HGNC Symbol;Acc:HGNC:7614]
8	2241987	2242296	310	chip_npm1_peak_15356	23	2.40768	2.32563	0	149	Distal Intergenic	2143349	2144766	1418	+	ENSG00000036448	ENST00000518513	98638	MYOM2	myomesin 2 [Source:HGNC Symbol;Acc:HGNC:7614]
8	20163747	20164021	275	chip_npm1_peak_15443	40	3.53233	4.05035	0.0818	260	Intron (ENST00000265808/ENSG00000036565, intron 10 of 15)	20171105	20175922	4818	-	ENSG00000036565	ENST00000524272	11901	SLC18A1	solute carrier family 18 member A1 [Source:HGNC Symbol;Acc:HGNC:10934]
11	119362535	119362809	275	chip_npm1_peak_2924	23	2.40768	2.32563	0	21	Promoter (1-2kb)	119358665	119363914	5250	-	ENSG00000036672	ENST00000532613	1105	USP2	ubiquitin specific peptidase 2 [Source:HGNC Symbol;Acc:HGNC:12618]
5	180621591	180621901	311	chip_npm1_peak_13114	26	2.57438	2.60195	0	103	Promoter (2-3kb)	180614086	180619369	5284	-	ENSG00000037280	ENST00000512795	-2222	FLT4	fms related receptor tyrosine kinase 4 [Source:HGNC Symbol;Acc:HGNC:3767]
5	154137109	154137634	526	chip_npm1_peak_12979	43	3.613	4.39651	0.22086	168	Intron (ENST00000520327/ENSG00000037749, intron 2 of 3)	154097023	154220478	123456	+	ENSG00000037749	ENST00000519325	40086	MFAP3	microfibril associated protein 3 [Source:HGNC Symbol;Acc:HGNC:7034]
4	13573876	13574150	275	chip_npm1_peak_11220	23	2.40193	2.31656	0	98	Intron (ENST00000040738/ENSG00000038219, intron 25 of 25)	13569786	13578201	8416	-	ENSG00000038219	ENST00000505343	4051	BOD1L1	biorientation of chromosomes in cell division 1 like 1 [Source:HGNC Symbol;Acc:HGNC:31792]
4	13599262	13599867	606	chip_npm1_peak_11221	36	3.27571	3.64484	0.0818	147	Exon (ENST00000040738/ENSG00000038219, exon 10 of 26)	13582230	13593520	11291	-	ENSG00000038219	ENST00000511119	-5742	BOD1L1	biorientation of chromosomes in cell division 1 like 1 [Source:HGNC Symbol;Acc:HGNC:31792]
4	13620735	13621009	275	chip_npm1_peak_11222	23	2.40768	2.32563	0	257	Intron (ENST00000040738/ENSG00000038219, intron 1 of 25)	13613506	13627701	14196	-	ENSG00000038219	ENST00000482713	6692	BOD1L1	biorientation of chromosomes in cell division 1 like 1 [Source:HGNC Symbol;Acc:HGNC:31792]
4	165830603	165830877	275	chip_npm1_peak_12129	41	3.61152	4.17943	0.0818	131	Distal Intergenic	165873237	166104457	231221	+	ENSG00000038295	ENST00000061240	-42360	TLL1	tolloid like 1 [Source:HGNC Symbol;Acc:HGNC:11843]
4	165876931	165877357	427	chip_npm1_peak_12130	32	3.0096	3.21442	0	273	Promoter (1-2kb)	165874958	165995178	120221	+	ENSG00000038295	ENST00000506144	1973	TLL1	tolloid like 1 [Source:HGNC Symbol;Acc:HGNC:11843]
5	14230181	14230576	396	chip_npm1_peak_12334	25	2.6112	2.59978	0	131	Intron (ENST00000344204/ENSG00000038382, intron 1 of 56)	14183798	14399400	215603	+	ENSG00000038382	ENST00000509967	46383	TRIO	trio Rho guanine nucleotide exchange factor [Source:HGNC Symbol;Acc:HGNC:12303]
16	10980433	10980807	375	chip_npm1_peak_5763	23	2.40193	2.31656	0	139	Intron (ENST00000409790/ENSG00000038532, intron 9 of 23)	10972481	11024919	52439	+	ENSG00000038532	ENST00000494853	7952	CLEC16A	C-type lectin domain containing 16A [Source:HGNC Symbol;Acc:HGNC:29013]
16	11106419	11106990	572	chip_npm1_peak_5764	41	3.61152	4.17943	0.0818	422	Intron (ENST00000409790/ENSG00000038532, intron 19 of 23)	11123743	11157225	33483	+	ENSG00000038532	ENST00000428742	-16753	CLEC16A	C-type lectin domain containing 16A [Source:HGNC Symbol;Acc:HGNC:29013]
8	16071145	16071419	275	chip_npm1_peak_15417	23	2.40768	2.32563	0	75	Distal Intergenic	16120889	16164251	43363	-	ENSG00000038945	ENST00000522672	92832	MSR1	macrophage scavenger receptor 1 [Source:HGNC Symbol;Acc:HGNC:7376]
8	16093212	16093514	303	chip_npm1_peak_15418	41	3.60289	4.16526	0.0818	151	Distal Intergenic	16120889	16164251	43363	-	ENSG00000038945	ENST00000522672	70737	MSR1	macrophage scavenger receptor 1 [Source:HGNC Symbol;Acc:HGNC:7376]
16	68789356	68789630	275	chip_npm1_peak_6068	41	3.61152	4.17943	0.0818	136	Intron (ENST00000261769/ENSG00000039068, intron 2 of 15)	68801740	68812240	10501	+	ENSG00000039068	ENST00000561751	-12110	CDH1	cadherin 1 [Source:HGNC Symbol;Acc:HGNC:1748]
5	13684439	13684766	328	chip_npm1_peak_12330	33	3.07993	3.34601	0.05473	168	Distal Intergenic	13690348	13714862	24515	-	ENSG00000039139	ENST00000683611	30096	DNAH5	dynein axonemal heavy chain 5 [Source:HGNC Symbol;Acc:HGNC:2950]
5	13700515	13700789	275	chip_npm1_peak_12331	24	2.48185	2.41016	0	176	Exon (ENST00000265104/ENSG00000039139, exon 78 of 79)	13690348	13714862	24515	-	ENSG00000039139	ENST00000683611	14073	DNAH5	dynein axonemal heavy chain 5 [Source:HGNC Symbol;Acc:HGNC:2950]
5	13741297	13741667	371	chip_npm1_peak_12332	38	3.39919	3.83772	0.0818	197	Intron (ENST00000265104/ENSG00000039139, intron 65 of 78)	13690348	13714862	24515	-	ENSG00000039139	ENST00000683611	-26435	DNAH5	dynein axonemal heavy chain 5 [Source:HGNC Symbol;Acc:HGNC:2950]
5	13768518	13768840	323	chip_npm1_peak_12333	34	3.1609	3.46865	0.0818	114	Promoter (2-3kb)	13762751	13771282	8532	-	ENSG00000039139	ENST00000504001	2442	DNAH5	dynein axonemal heavy chain 5 [Source:HGNC Symbol;Acc:HGNC:2950]
5	80454294	80454705	412	chip_npm1_peak_12625	35	3.18884	3.51127	0.0818	222	Promoter (<=1kb)	80453989	80479118	25130	+	ENSG00000039319	ENST00000512907	305	ZFYVE16	zinc finger FYVE-type containing 16 [Source:HGNC Symbol;Acc:HGNC:20756]
5	34830119	34830706	588	chip_npm1_peak_12435	30	2.90623	3.08668	0	199	Exon (ENST00000265109/ENSG00000039560, exon 18 of 18)	34826032	34829840	3809	+	ENSG00000039560	ENST00000513772	4087	RAI14	retinoic acid induced 14 [Source:HGNC Symbol;Acc:HGNC:14873]
5	169576185	169576459	275	chip_npm1_peak_13067	42	3.6242	4.26984	0.1481	142	Distal Intergenic	169583636	169591148	7513	+	ENSG00000040275	ENST00000506574	-7177	SPDL1	spindle apparatus coiled-coil protein 1 [Source:HGNC Symbol;Acc:HGNC:26010]
13	108575181	108575455	275	chip_npm1_peak_4470	23	2.40768	2.32563	0	124	Distal Intergenic	108596152	109207997	611846	+	ENSG00000041515	ENST00000356711	-20697	MYO16	myosin XVI [Source:HGNC Symbol;Acc:HGNC:29822]
13	108703579	108703853	275	chip_npm1_peak_4471	32	3.0096	3.21442	0	127	Intron (ENST00000356711/ENSG00000041515, intron 2 of 34)	108629611	109208005	578395	+	ENSG00000041515	ENST00000457511	73968	MYO16	myosin XVI [Source:HGNC Symbol;Acc:HGNC:29822]
13	108767606	108768206	601	chip_npm1_peak_4472	23	2.40768	2.32563	0	265	Intron (ENST00000356711/ENSG00000041515, intron 4 of 34)	108779542	108785740	6199	+	ENSG00000041515	ENST00000467639	-11336	MYO16	myosin XVI [Source:HGNC Symbol;Acc:HGNC:29822]
13	108809922	108810242	321	chip_npm1_peak_4473	36	3.27571	3.64484	0.0818	116	Intron (ENST00000356711/ENSG00000041515, intron 7 of 34)	108793580	109056057	262478	+	ENSG00000041515	ENST00000375857	16342	MYO16	myosin XVI [Source:HGNC Symbol;Acc:HGNC:29822]
13	108890227	108890501	275	chip_npm1_peak_4474	23	2.40768	2.32563	0	119	Intron (ENST00000356711/ENSG00000041515, intron 14 of 34)	108855296	108888477	33182	+	ENSG00000041515	ENST00000482793	34931	MYO16	myosin XVI [Source:HGNC Symbol;Acc:HGNC:29822]
9	115004355	115004671	317	chip_npm1_peak_16872	32	3.00241	3.20281	0	257	Intron (ENST00000648852/ENSG00000173077, intron 3 of 5)	115030257	115035896	5640	-	ENSG00000041982	ENST00000460345	31225	TNC	tenascin C [Source:HGNC Symbol;Acc:HGNC:5318]
9	115059829	115060103	275	chip_npm1_peak_16873	32	3.0096	3.21442	0	224	Promoter (<=1kb)	115046624	115059739	13116	-	ENSG00000041982	ENST00000635336	-90	TNC	tenascin C [Source:HGNC Symbol;Acc:HGNC:5318]
9	115084152	115084513	362	chip_npm1_peak_16874	32	3.0096	3.21442	0	109	Exon (ENST00000648852/ENSG00000173077, exon 5 of 6)	115021157	115091018	69862	-	ENSG00000041982	ENST00000542877	6505	TNC	tenascin C [Source:HGNC Symbol;Acc:HGNC:5318]
14	90002957	90003231	275	chip_npm1_peak_5031	32	3.0096	3.21442	0	132	Intron (ENST00000554976/ENSG00000042088, intron 15 of 17)	89985159	90033616	48458	+	ENSG00000042088	ENST00000556063	17798	TDP1	tyrosyl-DNA phosphodiesterase 1 [Source:HGNC Symbol;Acc:HGNC:18884]
1	216329636	216329989	354	chip_npm1_peak_1086	34	3.1609	3.46865	0.0818	125	Intron (ENST00000307340/ENSG00000042781, intron 4 of 71)	216173946	216423396	249451	-	ENSG00000042781	ENST00000366942	93407	USH2A	usherin [Source:HGNC Symbol;Acc:HGNC:12601]
1	216551257	216551531	275	chip_npm1_peak_1087	56	4.44841	5.69457	0.67421	140	Intron (ENST00000616180/ENSG00000196482, intron 5 of 6)	215622891	216423448	800558	-	ENSG00000042781	ENST00000674083	-127809	USH2A	usherin [Source:HGNC Symbol;Acc:HGNC:12601]
7	49893369	49893713	345	chip_npm1_peak_14639	23	2.40768	2.32563	0	150	Intron (ENST00000340652/ENSG00000188730, intron 3 of 3)	49850478	49936161	85684	-	ENSG00000042813	ENST00000465922	42448	ZPBP	zona pellucida binding protein [Source:HGNC Symbol;Acc:HGNC:15662]
8	24322259	24322533	275	chip_npm1_peak_15465	23	2.40768	2.32563	0	57	Promoter (<=1kb)	24322608	24332680	10073	+	ENSG00000042980	ENST00000518516	-75	ADAM28	ADAM metallopeptidase domain 28 [Source:HGNC Symbol;Acc:HGNC:206]
11	129369561	129369835	275	chip_npm1_peak_2991	23	2.40768	2.32563	0	80	Distal Intergenic	129375848	129452279	76432	+	ENSG00000043039	ENST00000281437	-6013	BARX2	BARX homeobox 2 [Source:HGNC Symbol;Acc:HGNC:956]
11	129452717	129452991	275	chip_npm1_peak_2992	23	2.40768	2.32563	0	75	Distal Intergenic	129436174	129438321	2148	+	ENSG00000043039	ENST00000605151	16543	BARX2	BARX homeobox 2 [Source:HGNC Symbol;Acc:HGNC:956]
3	182970934	182971311	378	chip_npm1_peak_11083	25	2.56661	2.53397	0	161	Intron (ENST00000292782/ENSG00000043093, intron 1 of 6)	182961315	182980151	18837	-	ENSG00000043093	ENST00000497606	8840	DCUN1D1	defective in cullin neddylation 1 domain containing 1 [Source:HGNC Symbol;Acc:HGNC:18184]
5	134585748	134586022	275	chip_npm1_peak_12887	28	2.71531	2.80641	0	89	Distal Intergenic	134564172	134575737	11566	+	ENSG00000043143	ENST00000470876	21576	JADE2	jade family PHD finger 2 [Source:HGNC Symbol;Acc:HGNC:22984]
5	170246750	170247033	284	chip_npm1_peak_13074	35	3.18884	3.51127	0.0818	74	3' UTR	170247572	170251692	4121	-	ENSG00000043462	ENST00000520322	4659	LCP2	lymphocyte cytosolic protein 2 [Source:HGNC Symbol;Acc:HGNC:6529]
5	170276365	170276639	275	chip_npm1_peak_13075	33	3.05386	3.30677	0.03324	200	Intron (ENST00000046794/ENSG00000043462, intron 3 of 20)	170256557	170267327	10771	-	ENSG00000043462	ENST00000520344	-9038	LCP2	lymphocyte cytosolic protein 2 [Source:HGNC Symbol;Acc:HGNC:6529]
5	170285907	170286376	470	chip_npm1_peak_13076	27	2.68107	2.70393	0	233	Intron (ENST00000046794/ENSG00000043462, intron 3 of 20)	170270500	170297727	27228	-	ENSG00000043462	ENST00000519594	11351	LCP2	lymphocyte cytosolic protein 2 [Source:HGNC Symbol;Acc:HGNC:6529]
1	39853494	39853796	303	chip_npm1_peak_179	41	3.60289	4.16526	0.0818	130	Intron (ENST00000648678/ENSG00000043514, intron 4 of 11)	39847594	39857399	9806	-	ENSG00000043514	ENST00000469476	3603	TRIT1	tRNA isopentenyltransferase 1 [Source:HGNC Symbol;Acc:HGNC:20286]
10	113964909	113965183	275	chip_npm1_peak_2045	32	3.0096	3.21442	0	225	Distal Intergenic	114043866	114046904	3039	+	ENSG00000043591	ENST00000369295	-78683	ADRB1	adrenoceptor beta 1 [Source:HGNC Symbol;Acc:HGNC:285]
10	113965804	113966078	275	chip_npm1_peak_2046	32	3.0096	3.21442	0	237	Distal Intergenic	114043866	114046904	3039	+	ENSG00000043591	ENST00000369295	-77788	ADRB1	adrenoceptor beta 1 [Source:HGNC Symbol;Acc:HGNC:285]
10	114011358	114011632	275	chip_npm1_peak_2047	23	2.40768	2.32563	0	96	Distal Intergenic	114043866	114046904	3039	+	ENSG00000043591	ENST00000369295	-32234	ADRB1	adrenoceptor beta 1 [Source:HGNC Symbol;Acc:HGNC:285]
5	138749141	138749490	350	chip_npm1_peak_12913	33	3.00344	3.33462	0.05246	136	Intron (ENST00000517980/ENSG00000044115, intron 3 of 5)	138753097	138810204	57108	+	ENSG00000044115	ENST00000523912	-3607	CTNNA1	catenin alpha 1 [Source:HGNC Symbol;Acc:HGNC:2509]
9	17159296	17159570	275	chip_npm1_peak_16379	32	3.0096	3.21442	0	233	Intron (ENST00000484374/ENSG00000044459, intron 2 of 2)	17135040	17503923	368884	+	ENSG00000044459	ENST00000380647	24256	CNTLN	centlein [Source:HGNC Symbol;Acc:HGNC:23432]
9	17354878	17355152	275	chip_npm1_peak_16380	32	3.0096	3.21442	0	128	Intron (ENST00000380647/ENSG00000044459, intron 12 of 25)	17415818	17462984	47167	+	ENSG00000044459	ENST00000461247	-60666	CNTLN	centlein [Source:HGNC Symbol;Acc:HGNC:23432]
X	13887354	13887758	405	chip_npm1_peak_17150	36	3.27571	3.64484	0.0818	270	Promoter (1-2kb)	13779853	13889057	109205	-	ENSG00000046653	ENST00000493085	1299	GPM6B	glycoprotein M6B [Source:HGNC Symbol;Acc:HGNC:4461]
X	13904553	13904827	275	chip_npm1_peak_17151	28	2.71531	2.80641	0	142	Intron (ENST00000454189/ENSG00000046653, intron 1 of 6)	13779908	13889612	109705	-	ENSG00000046653	ENST00000468080	-14941	GPM6B	glycoprotein M6B [Source:HGNC Symbol;Acc:HGNC:4461]
10	1105451	1105828	378	chip_npm1_peak_1231	44	3.7535	4.47019	0.25947	140	Intron (ENST00000358220/ENSG00000047056, intron 11 of 13)	1123807	1129252	5446	+	ENSG00000047056	ENST00000482165	-17979	WDR37	WD repeat domain 37 [Source:HGNC Symbol;Acc:HGNC:31406]
5	113606069	113606343	275	chip_npm1_peak_12766	31	2.95383	3.15728	0	238	Distal Intergenic	113591158	113592601	1444	+	ENSG00000047188	ENST00000507567	14911	YTHDC2	YTH domain containing 2 [Source:HGNC Symbol;Acc:HGNC:24721]
4	57042179	57042453	275	chip_npm1_peak_11481	41	3.61152	4.17943	0.0818	130	Intron (ENST00000512512/ENSG00000163453, intron 1 of 4)	57023491	57024962	1472	+	ENSG00000047315	ENST00000484821	18688	POLR2B	RNA polymerase II subunit B [Source:HGNC Symbol;Acc:HGNC:9188]
15	52667378	52667652	275	chip_npm1_peak_5332	32	3.0096	3.21442	0	131	Intron (ENST00000261844/ENSG00000047346, intron 2 of 12)	52611711	52678221	66511	-	ENSG00000047346	ENST00000568863	10569	FAM214A	family with sequence similarity 214 member A [Source:HGNC Symbol;Acc:HGNC:25609]
4	35900803	35901077	275	chip_npm1_peak_11366	32	3.0096	3.21442	0	93	Distal Intergenic	36005365	36046034	40670	-	ENSG00000047365	ENST00000513032	144957	ARAP2	ArfGAP with RhoGAP domain, ankyrin repeat and PH domain 2 [Source:HGNC Symbol;Acc:HGNC:16924]
16	27566842	27567254	413	chip_npm1_peak_5874	23	2.40768	2.32563	0	218	Intron (ENST00000566023/ENSG00000047578, intron 1 of 1)	27573907	27677818	103912	+	ENSG00000047578	ENST00000568258	-6653	KATNIP	katanin interacting protein [Source:HGNC Symbol;Acc:HGNC:29068]
16	27701057	27701331	275	chip_npm1_peak_5875	32	3.00241	3.20281	0	205	Promoter (<=1kb)	27701434	27703954	2521	+	ENSG00000047578	ENST00000562207	-103	KATNIP	katanin interacting protein [Source:HGNC Symbol;Acc:HGNC:29068]
6	15663632	15663906	275	chip_npm1_peak_13214	32	3.00241	3.20281	0	208	Promoter (<=1kb)	15522843	15663058	140216	-	ENSG00000047579	ENST00000513680	-574	DTNBP1	dystrobrevin binding protein 1 [Source:HGNC Symbol;Acc:HGNC:17328]
6	15734637	15735129	493	chip_npm1_peak_13215	41	3.61152	4.17943	0.0818	226	Distal Intergenic	15522843	15663058	140216	-	ENSG00000047579	ENST00000513680	-71579	DTNBP1	dystrobrevin binding protein 1 [Source:HGNC Symbol;Acc:HGNC:17328]
12	5561621	5562048	428	chip_npm1_peak_3057	27	2.68107	2.70393	0	137	Promoter (1-2kb)	5531869	5563337	31469	-	ENSG00000047617	ENST00000536751	1289	ANO2	anoctamin 2 [Source:HGNC Symbol;Acc:HGNC:1183]
12	5769437	5769711	275	chip_npm1_peak_3058	28	2.71531	2.80641	0	214	Intron (ENST00000546188/ENSG00000047617, intron 10 of 24)	5635313	5741123	105811	-	ENSG00000047617	ENST00000538154	-28314	ANO2	anoctamin 2 [Source:HGNC Symbol;Acc:HGNC:1183]
X	11392306	11392780	475	chip_npm1_peak_17124	41	3.60289	4.16526	0.0818	132	Intron (ENST00000380736/ENSG00000047648, intron 1 of 12)	11137543	11427773	290231	-	ENSG00000047648	ENST00000380736	34993	ARHGAP6	Rho GTPase activating protein 6 [Source:HGNC Symbol;Acc:HGNC:676]
X	11427276	11427550	275	chip_npm1_peak_17125	32	3.0096	3.21442	0	138	Promoter (<=1kb)	11137543	11427773	290231	-	ENSG00000047648	ENST00000380736	223	ARHGAP6	Rho GTPase activating protein 6 [Source:HGNC Symbol;Acc:HGNC:676]
X	11505368	11505642	275	chip_npm1_peak_17126	32	3.0096	3.21442	0	190	Intron (ENST00000495242/ENSG00000047648, intron 1 of 14)	11137543	11427773	290231	-	ENSG00000047648	ENST00000380736	-77595	ARHGAP6	Rho GTPase activating protein 6 [Source:HGNC Symbol;Acc:HGNC:676]
X	11594603	11594877	275	chip_npm1_peak_17127	32	3.00241	3.20281	0	206	Intron (ENST00000495242/ENSG00000047648, intron 1 of 14)	11137547	11665083	527537	-	ENSG00000047648	ENST00000489330	70206	ARHGAP6	Rho GTPase activating protein 6 [Source:HGNC Symbol;Acc:HGNC:676]
4	17707409	17707880	472	chip_npm1_peak_11262	23	2.40193	2.31656	0	57	Exon (ENST00000265018/ENSG00000047662, exon 3 of 18)	17629306	17781621	152316	-	ENSG00000047662	ENST00000265018	73741	FAM184B	family with sequence similarity 184 member B [Source:HGNC Symbol;Acc:HGNC:29235]
6	117608909	117609183	275	chip_npm1_peak_13942	41	3.61152	4.17943	0.0818	150	Distal Intergenic	117560272	117602542	42271	-	ENSG00000047932	ENST00000535237	-6367	GOPC	golgi associated PDZ and coiled-coil motif containing [Source:HGNC Symbol;Acc:HGNC:17643]
7	18075266	18075783	518	chip_npm1_peak_14430	23	2.40193	2.31656	0	135	Distal Intergenic	18086949	18666923	579975	+	ENSG00000048052	ENST00000417496	-11166	HDAC9	histone deacetylase 9 [Source:HGNC Symbol;Acc:HGNC:14065]
7	18232233	18232639	407	chip_npm1_peak_14431	23	2.40193	2.31656	0	306	Intron (ENST00000417496/ENSG00000048052, intron 2 of 12)	18290092	18585326	295235	+	ENSG00000048052	ENST00000433709	-57453	HDAC9	histone deacetylase 9 [Source:HGNC Symbol;Acc:HGNC:14065]
7	18707383	18707657	275	chip_npm1_peak_14434	41	3.61152	4.17943	0.0818	130	Intron (ENST00000461159/ENSG00000048052, intron 11 of 16)	18793159	18997299	204141	+	ENSG00000048052	ENST00000490851	-85502	HDAC9	histone deacetylase 9 [Source:HGNC Symbol;Acc:HGNC:14065]
7	18791258	18791670	413	chip_npm1_peak_14435	23	2.40768	2.32563	0	196	Promoter (1-2kb)	18793159	18997299	204141	+	ENSG00000048052	ENST00000490851	-1489	HDAC9	histone deacetylase 9 [Source:HGNC Symbol;Acc:HGNC:14065]
16	12126516	12126856	341	chip_npm1_peak_5772	52	4.21344	5.20954	0.36765	172	Promoter (2-3kb)	12129697	12527397	397701	+	ENSG00000048471	ENST00000564791	-2841	SNX29	sorting nexin 29 [Source:HGNC Symbol;Acc:HGNC:30542]
16	12144258	12144532	275	chip_npm1_peak_5773	32	3.0096	3.21442	0	178	Intron (ENST00000566228/ENSG00000048471, intron 13 of 20)	12129697	12527397	397701	+	ENSG00000048471	ENST00000564791	14561	SNX29	sorting nexin 29 [Source:HGNC Symbol;Acc:HGNC:30542]
16	12154199	12154473	275	chip_npm1_peak_5774	32	3.0096	3.21442	0	185	Intron (ENST00000566228/ENSG00000048471, intron 13 of 20)	12129697	12527397	397701	+	ENSG00000048471	ENST00000564791	24502	SNX29	sorting nexin 29 [Source:HGNC Symbol;Acc:HGNC:30542]
16	12203239	12203513	275	chip_npm1_peak_5775	32	3.0096	3.21442	0	251	Intron (ENST00000566228/ENSG00000048471, intron 14 of 20)	12129697	12527397	397701	+	ENSG00000048471	ENST00000564791	73542	SNX29	sorting nexin 29 [Source:HGNC Symbol;Acc:HGNC:30542]
1	12445698	12445972	275	chip_npm1_peak_49	30	2.91506	3.06351	0	204	Intron (ENST00000620676/ENSG00000048707, intron 65 of 69)	12464940	12512047	47108	+	ENSG00000048707	ENST00000543766	-18968	VPS13D	vacuolar protein sorting 13 homolog D [Source:HGNC Symbol;Acc:HGNC:23595]
10	10862950	10863529	580	chip_npm1_peak_1292	23	2.40768	2.32563	0	137	Intron (ENST00000637215/ENSG00000048740, intron 1 of 14)	10798624	11331257	532634	+	ENSG00000048740	ENST00000636488	64326	CELF2	CUGBP Elav-like family member 2 [Source:HGNC Symbol;Acc:HGNC:2550]
10	11016224	11016498	275	chip_npm1_peak_1294	32	3.0096	3.21442	0	134	Promoter (1-2kb)	11017923	11329053	311131	+	ENSG00000048740	ENST00000633077	-1425	CELF2	CUGBP Elav-like family member 2 [Source:HGNC Symbol;Acc:HGNC:2550]
10	11156424	11157081	658	chip_npm1_peak_1295	23	2.40193	2.31656	0	229	Intron (ENST00000637215/ENSG00000048740, intron 2 of 14)	11165030	11334358	169329	+	ENSG00000048740	ENST00000399850	-7949	CELF2	CUGBP Elav-like family member 2 [Source:HGNC Symbol;Acc:HGNC:2550]
12	88483297	88483571	275	chip_npm1_peak_3495	23	2.40768	2.32563	0	100	Distal Intergenic	88492793	88534762	41970	-	ENSG00000049130	ENST00000378535	51191	KITLG	KIT ligand [Source:HGNC Symbol;Acc:HGNC:6343]
5	65214512	65214878	367	chip_npm1_peak_12565	34	3.13344	3.42692	0.0818	188	Promoter (<=1kb)	65172940	65214183	41244	-	ENSG00000049192	ENST00000417396	-329	ADAMTS6	ADAM metallopeptidase with thrombospondin type 1 motif 6 [Source:HGNC Symbol;Acc:HGNC:222]
1	9248568	9248884	317	chip_npm1_peak_35	25	2.58871	2.56653	0	148	Intron (ENST00000377403/ENSG00000049239, intron 3 of 4)	9239844	9267898	28055	+	ENSG00000049239	ENST00000602477	8724	H6PD	hexose-6-phosphate dehydrogenase/glucose 1-dehydrogenase [Source:HGNC Symbol;Acc:HGNC:4795]
1	9254210	9254669	460	chip_npm1_peak_36	32	3.0096	3.21442	0	197	Intron (ENST00000377403/ENSG00000049239, intron 3 of 4)	9265530	9271337	5808	+	ENSG00000049239	ENST00000495451	-10861	H6PD	hexose-6-phosphate dehydrogenase/glucose 1-dehydrogenase [Source:HGNC Symbol;Acc:HGNC:4795]
2	33153621	33153895	275	chip_npm1_peak_7579	32	3.0096	3.21442	0	184	Intron (ENST00000404816/ENSG00000049323, intron 5 of 33)	33134657	33399363	264707	+	ENSG00000049323	ENST00000407925	18964	LTBP1	latent transforming growth factor beta binding protein 1 [Source:HGNC Symbol;Acc:HGNC:6714]
2	33291651	33291925	275	chip_npm1_peak_7580	32	3.0096	3.21442	0	190	Promoter (<=1kb)	33291484	33309482	17999	+	ENSG00000049323	ENST00000498013	167	LTBP1	latent transforming growth factor beta binding protein 1 [Source:HGNC Symbol;Acc:HGNC:6714]
18	58255842	58256285	444	chip_npm1_peak_6967	28	2.71531	2.80641	0	222	Promoter (<=1kb)	58255440	58396705	141266	+	ENSG00000049759	ENST00000635997	402	NEDD4L	NEDD4 like E3 ubiquitin protein ligase [Source:HGNC Symbol;Acc:HGNC:7728]
18	58326477	58326751	275	chip_npm1_peak_6968	41	3.61152	4.17943	0.0818	191	Intron (ENST00000400345/ENSG00000049759, intron 9 of 30)	58323320	58396333	73014	+	ENSG00000049759	ENST00000587881	3157	NEDD4L	NEDD4 like E3 ubiquitin protein ligase [Source:HGNC Symbol;Acc:HGNC:7728]
18	58349485	58349806	322	chip_npm1_peak_6969	51	4.20337	5.1928	0.36765	129	Promoter (<=1kb)	58348529	58398154	49626	+	ENSG00000049759	ENST00000674921	956	NEDD4L	NEDD4 like E3 ubiquitin protein ligase [Source:HGNC Symbol;Acc:HGNC:7728]
18	58350903	58351195	293	chip_npm1_peak_6970	32	3.0096	3.21442	0	222	Promoter (2-3kb)	58348529	58398154	49626	+	ENSG00000049759	ENST00000674921	2374	NEDD4L	NEDD4 like E3 ubiquitin protein ligase [Source:HGNC Symbol;Acc:HGNC:7728]
X	74957266	74957540	275	chip_npm1_peak_17543	23	2.40768	2.32563	0	147	Distal Intergenic	74732856	74925472	192617	-	ENSG00000050030	ENST00000642681	-31794	NEXMIF	neurite extension and migration factor [Source:HGNC Symbol;Acc:HGNC:29433]
12	51543445	51543719	275	chip_npm1_peak_3269	23	2.40768	2.32563	0	85	Distal Intergenic	51501828	51509196	7369	+	ENSG00000050438	ENST00000546875	41617	SLC4A8	solute carrier family 4 member 8 [Source:HGNC Symbol;Acc:HGNC:11034]
4	121254460	121254734	275	chip_npm1_peak_11871	36	3.27571	3.64484	0.0818	96	Distal Intergenic	121132283	121227466	95184	-	ENSG00000050730	ENST00000509841	-26994	TNIP3	TNFAIP3 interacting protein 3 [Source:HGNC Symbol;Acc:HGNC:19315]
4	121263362	121263636	275	chip_npm1_peak_11872	23	2.40768	2.32563	0	134	Distal Intergenic	121132283	121227466	95184	-	ENSG00000050730	ENST00000509841	-35896	TNIP3	TNFAIP3 interacting protein 3 [Source:HGNC Symbol;Acc:HGNC:19315]
5	178267459	178267733	275	chip_npm1_peak_13107	39	3.19769	3.93376	0.0818	203	Promoter (1-2kb)	178263208	178265834	2627	-	ENSG00000050767	ENST00000646779	-1625	COL23A1	collagen type XXIII alpha 1 chain [Source:HGNC Symbol;Acc:HGNC:22990]
5	178566071	178566358	288	chip_npm1_peak_13110	49	3.97096	4.94444	0.36765	141	Intron (ENST00000680889/ENSG00000050767, intron 1 of 28)	178523505	178562726	39222	-	ENSG00000050767	ENST00000484750	-3345	COL23A1	collagen type XXIII alpha 1 chain [Source:HGNC Symbol;Acc:HGNC:22990]
11	6220565	6220839	275	chip_npm1_peak_2223	23	2.40768	2.32563	0	172	Promoter (1-2kb)	6217805	6218741	937	-	ENSG00000051009	ENST00000532797	-1824	FAM160A2	family with sequence similarity 160 member A2 [Source:HGNC Symbol;Acc:HGNC:25378]
3	121472068	121472599	532	chip_npm1_peak_10807	41	3.61152	4.17943	0.0818	273	Exon (ENST00000264233/ENSG00000051341, exon 22 of 30)	121440084	121481596	41513	-	ENSG00000051341	ENST00000474243	8997	POLQ	DNA polymerase theta [Source:HGNC Symbol;Acc:HGNC:9186]
3	121514781	121515055	275	chip_npm1_peak_10808	32	3.0096	3.21442	0	230	Intron (ENST00000264233/ENSG00000051341, intron 9 of 29)	121521571	121533210	11640	-	ENSG00000051341	ENST00000488282	18155	POLQ	DNA polymerase theta [Source:HGNC Symbol;Acc:HGNC:9186]
6	138407141	138407415	275	chip_npm1_peak_14101	42	3.6242	4.26984	0.1481	132	Promoter (1-2kb)	138405971	138413154	7184	+	ENSG00000051620	ENST00000453452	1170	HEBP2	heme binding protein 2 [Source:HGNC Symbol;Acc:HGNC:15716]
12	123163389	123163663	275	chip_npm1_peak_3752	41	3.61152	4.17943	0.0818	132	Promoter (<=1kb)	123161268	123163400	2133	-	ENSG00000051825	ENST00000536198	0	MPHOSPH9	M-phase phosphoprotein 9 [Source:HGNC Symbol;Acc:HGNC:7215]
1	114808170	114808561	392	chip_npm1_peak_700	32	3.0096	3.21442	0	144	Distal Intergenic	114779107	114780685	1579	-	ENSG00000052723	ENST00000466657	-27485	SIKE1	suppressor of IKBKE 1 [Source:HGNC Symbol;Acc:HGNC:26119]
4	158808332	158808606	275	chip_npm1_peak_12085	23	2.40768	2.32563	0	93	Promoter (2-3kb)	158806094	158868586	62493	+	ENSG00000052795	ENST00000512986	2238	FNIP2	folliculin interacting protein 2 [Source:HGNC Symbol;Acc:HGNC:29280]
11	43355462	43355736	275	chip_npm1_peak_2434	23	2.40768	2.32563	0	115	Intron (ENST00000526220/ENSG00000254907, intron 1 of 3)	43358920	43494931	136012	+	ENSG00000052841	ENST00000039989	-3184	TTC17	tetratricopeptide repeat domain 17 [Source:HGNC Symbol;Acc:HGNC:25596]
11	44349436	44349710	275	chip_npm1_peak_2441	32	3.0096	3.21442	0	203	Distal Intergenic	44260440	44310139	49700	-	ENSG00000052850	ENST00000652299	-39297	ALX4	ALX homeobox 4 [Source:HGNC Symbol;Acc:HGNC:450]
5	133605063	133605580	518	chip_npm1_peak_12882	27	2.72976	2.77731	0	84	Promoter (1-2kb)	133198468	133603994	405527	-	ENSG00000053108	ENST00000621681	-1069	FSTL4	follistatin like 4 [Source:HGNC Symbol;Acc:HGNC:21389]
14	89252633	89252981	349	chip_npm1_peak_5026	32	3.00241	3.20281	0	132	Intron (ENST00000345097/ENSG00000053254, intron 4 of 6)	89180759	89223342	42584	-	ENSG00000053254	ENST00000555010	-29291	FOXN3	forkhead box N3 [Source:HGNC Symbol;Acc:HGNC:1928]
3	183217450	183217729	280	chip_npm1_peak_11085	62	4.52552	6.20832	1.02983	202	Intron (ENST00000328913/ENSG00000053524, intron 21 of 29)	183182502	183207700	25199	-	ENSG00000053524	ENST00000468976	-9750	MCF2L2	MCF.2 cell line derived transforming sequence-like 2 [Source:HGNC Symbol;Acc:HGNC:30319]
3	183375761	183376035	275	chip_npm1_peak_11087	32	3.00301	3.23058	0	199	Exon (ENST00000461074/ENSG00000053524, exon 3 of 3)	183298427	183400493	102067	-	ENSG00000053524	ENST00000459750	24458	MCF2L2	MCF.2 cell line derived transforming sequence-like 2 [Source:HGNC Symbol;Acc:HGNC:30319]
18	23954911	23955215	305	chip_npm1_peak_6705	41	3.60289	4.16526	0.0818	147	3' UTR	23949893	23954799	4907	+	ENSG00000053747	ENST00000588004	5018	LAMA3	laminin subunit alpha 3 [Source:HGNC Symbol;Acc:HGNC:6483]
1	36214232	36214506	275	chip_npm1_peak_169	23	2.40768	2.32563	0	108	Distal Intergenic	36224432	36304148	79717	+	ENSG00000054118	ENST00000469141	-9926	THRAP3	thyroid hormone receptor associated protein 3 [Source:HGNC Symbol;Acc:HGNC:22964]
1	36280530	36280804	275	chip_npm1_peak_170	52	4.21344	5.20954	0.36765	208	Intron (ENST00000469141/ENSG00000054118, intron 3 of 12)	36289718	36294169	4452	+	ENSG00000054118	ENST00000466743	-8914	THRAP3	thyroid hormone receptor associated protein 3 [Source:HGNC Symbol;Acc:HGNC:22964]
1	235258844	235259118	275	chip_npm1_peak_1164	28	2.71531	2.80641	0	122	Intron (ENST00000366603/ENSG00000054267, intron 3 of 23)	235180139	235234492	54354	-	ENSG00000054267	ENST00000471257	-24352	ARID4B	AT-rich interaction domain 4B [Source:HGNC Symbol;Acc:HGNC:15550]
1	243340961	243341235	275	chip_npm1_peak_1201	24	2.50251	2.44019	0	95	Promoter (2-3kb)	243338753	243415829	77077	+	ENSG00000054282	ENST00000493334	2208	SDCCAG8	SHH signaling and ciliogenesis regulator SDCCAG8 [Source:HGNC Symbol;Acc:HGNC:10671]
14	64181012	64181286	275	chip_npm1_peak_4856	30	2.88707	3.0195	0	127	Intron (ENST00000357395/ENSG00000054654, intron 95 of 115)	64166786	64168899	2114	+	ENSG00000054654	ENST00000556342	14226	SYNE2	spectrin repeat containing nuclear envelope protein 2 [Source:HGNC Symbol;Acc:HGNC:17084]
20	51668320	51668605	286	chip_npm1_peak_9352	32	3.0096	3.21442	0	133	Intron (ENST00000311637/ENSG00000054793, intron 8 of 22)	51725819	51732587	6769	-	ENSG00000054793	ENST00000477492	63982	ATP9A	ATPase phospholipid transporting 9A (putative) [Source:HGNC Symbol;Acc:HGNC:13540]
20	55951354	55951664	311	chip_npm1_peak_9381	39	3.46448	3.94134	0.0818	148	Distal Intergenic	55997357	56005519	8163	-	ENSG00000054803	ENST00000064571	53855	CBLN4	cerebellin 4 precursor [Source:HGNC Symbol;Acc:HGNC:16231]
20	55964364	55964638	275	chip_npm1_peak_9382	32	3.0096	3.21442	0	126	Distal Intergenic	55997357	56005519	8163	-	ENSG00000054803	ENST00000064571	40881	CBLN4	cerebellin 4 precursor [Source:HGNC Symbol;Acc:HGNC:16231]
11	73603446	73603873	428	chip_npm1_peak_2602	23	2.40768	2.32563	0	288	Distal Intergenic	73400487	73598189	197703	-	ENSG00000054965	ENST00000064778	-5257	FAM168A	family with sequence similarity 168 member A [Source:HGNC Symbol;Acc:HGNC:28999]
11	73605089	73605363	275	chip_npm1_peak_2603	41	3.61152	4.17943	0.0818	124	Distal Intergenic	73400487	73598189	197703	-	ENSG00000054965	ENST00000064778	-6900	FAM168A	family with sequence similarity 168 member A [Source:HGNC Symbol;Acc:HGNC:28999]
11	73618474	73618748	275	chip_npm1_peak_2604	41	3.61152	4.17943	0.0818	142	Distal Intergenic	73400487	73598189	197703	-	ENSG00000054965	ENST00000064778	-20285	FAM168A	family with sequence similarity 168 member A [Source:HGNC Symbol;Acc:HGNC:28999]
11	73384960	73385234	275	chip_npm1_peak_2598	41	3.61152	4.17943	0.0818	134	Intron (ENST00000064780/ENSG00000054967, intron 1 of 10)	73391982	73396644	4663	+	ENSG00000054967	ENST00000545886	-6748	RELT	RELT TNF receptor [Source:HGNC Symbol;Acc:HGNC:13764]
14	87921100	87921458	359	chip_npm1_peak_5022	32	3.0096	3.21442	0	195	Intron (ENST00000555000/ENSG00000054983, intron 12 of 13)	87934772	87949899	15128	-	ENSG00000054983	ENST00000555179	28441	GALC	galactosylceramidase [Source:HGNC Symbol;Acc:HGNC:4115]
7	150911554	150911828	275	chip_npm1_peak_15320	27	2.72976	2.77731	0	93	Distal Intergenic	150950680	150951516	837	-	ENSG00000055118	ENST00000683359	39688	KCNH2	potassium voltage-gated channel subfamily H member 2 [Source:HGNC Symbol;Acc:HGNC:6251]
7	150915462	150915736	275	chip_npm1_peak_15321	28	2.75478	2.81529	0	78	Distal Intergenic	150950680	150951516	837	-	ENSG00000055118	ENST00000683359	35780	KCNH2	potassium voltage-gated channel subfamily H member 2 [Source:HGNC Symbol;Acc:HGNC:6251]
6	149386485	149386828	344	chip_npm1_peak_14170	41	3.60289	4.16526	0.0818	116	Intron (ENST00000636456/ENSG00000055208, intron 2 of 5)	149397692	149409617	11926	+	ENSG00000055208	ENST00000484505	-10864	TAB2	TGF-beta activated kinase 1 (MAP3K7) binding protein 2 [Source:HGNC Symbol;Acc:HGNC:17075]
1	85041643	85042080	438	chip_npm1_peak_530	28	2.71531	2.80641	0	1	Intron (ENST00000370596/ENSG00000162643, intron 1 of 21)	85018908	85048446	29539	-	ENSG00000055732	ENST00000341115	6366	MCOLN3	mucolipin TRP cation channel 3 [Source:HGNC Symbol;Acc:HGNC:13358]
5	32375617	32375949	333	chip_npm1_peak_12422	24	2.50251	2.44019	0	109	Intron (ENST00000265069/ENSG00000056097, intron 17 of 19)	32354351	32380424	26074	-	ENSG00000056097	ENST00000514356	4475	ZFR	zinc finger RNA binding protein [Source:HGNC Symbol;Acc:HGNC:17277]
X	130276492	130276766	275	chip_npm1_peak_17830	23	2.40193	2.31656	0	134	Distal Intergenic	130202707	130268899	66193	-	ENSG00000056277	ENST00000370978	-7593	ZNF280C	zinc finger protein 280C [Source:HGNC Symbol;Acc:HGNC:25955]
22	44956635	44956987	353	chip_npm1_peak_9839	41	3.60289	4.16526	0.0818	122	Intron (ENST00000396103/ENSG00000056487, intron 2 of 12)	44916455	44969083	52629	-	ENSG00000056487	ENST00000460507	12096	PHF21B	PHD finger protein 21B [Source:HGNC Symbol;Acc:HGNC:25161]
3	53850881	53851249	369	chip_npm1_peak_10255	23	2.40768	2.32563	0	303	Intron (ENST00000288167/ENSG00000056736, intron 3 of 10)	53846585	53864891	18307	+	ENSG00000056736	ENST00000494338	4296	IL17RB	interleukin 17 receptor B [Source:HGNC Symbol;Acc:HGNC:18015]
X	2823693	2824158	466	chip_npm1_peak_17030	35	3.18884	3.51127	0.0818	226	Distal Intergenic	2828822	2882818	53997	+	ENSG00000056998	ENST00000381163	-4664	GYG2	glycogenin 2 [Source:HGNC Symbol;Acc:HGNC:4700]
12	32783611	32783885	275	chip_npm1_peak_3182	34	3.1609	3.46865	0.0818	136	Distal Intergenic	32791943	32792875	933	-	ENSG00000057294	ENST00000546769	8990	PKP2	plakophilin 2 [Source:HGNC Symbol;Acc:HGNC:9024]
12	32791074	32791348	275	chip_npm1_peak_3183	31	2.92984	3.12165	0	209	Promoter (1-2kb)	32791943	32792875	933	-	ENSG00000057294	ENST00000546769	1527	PKP2	plakophilin 2 [Source:HGNC Symbol;Acc:HGNC:9024]
10	5768817	5769317	501	chip_npm1_peak_1258	32	3.0096	3.21442	0	175	Promoter (<=1kb)	5765229	5769389	4161	-	ENSG00000057608	ENST00000479928	72	GDI2	GDP dissociation inhibitor 2 [Source:HGNC Symbol;Acc:HGNC:4227]
6	106028783	106029057	275	chip_npm1_peak_13851	41	3.61152	4.17943	0.0818	192	Intron (ENST00000652320/ENSG00000057657, intron 1 of 6)	106048534	106109939	61406	+	ENSG00000057657	ENST00000651185	-19477	PRDM1	PR/SET domain 1 [Source:HGNC Symbol;Acc:HGNC:9346]
12	94638117	94638543	427	chip_npm1_peak_3534	32	3.0096	3.21442	0	146	Intron (ENST00000261226/ENSG00000057704, intron 1 of 3)	94567122	94650557	83436	-	ENSG00000057704	ENST00000261226	12014	TMCC3	transmembrane and coiled-coil domain family 3 [Source:HGNC Symbol;Acc:HGNC:29199]
12	94689574	94689906	333	chip_npm1_peak_3535	32	3.0096	3.21442	0	250	Distal Intergenic	94567122	94650557	83436	-	ENSG00000057704	ENST00000261226	-39017	TMCC3	transmembrane and coiled-coil domain family 3 [Source:HGNC Symbol;Acc:HGNC:29199]
3	179766356	179766630	275	chip_npm1_peak_11067	26	2.57438	2.60195	0	233	Promoter (<=1kb)	179765695	179795710	30016	+	ENSG00000058056	ENST00000681262	661	USP13	ubiquitin specific peptidase 13 [Source:HGNC Symbol;Acc:HGNC:12611]
7	90696809	90697135	327	chip_npm1_peak_14901	32	3.0096	3.21442	0	91	Intron (ENST00000449528/ENSG00000058091, intron 5 of 7)	90709251	90726644	17394	+	ENSG00000058091	ENST00000496279	-12116	CDK14	cyclin dependent kinase 14 [Source:HGNC Symbol;Acc:HGNC:8883]
7	90852687	90852961	275	chip_npm1_peak_14902	41	3.61152	4.17943	0.0818	118	Intron (ENST00000380050/ENSG00000058091, intron 5 of 14)	90824605	90955796	131192	+	ENSG00000058091	ENST00000487145	28082	CDK14	cyclin dependent kinase 14 [Source:HGNC Symbol;Acc:HGNC:8883]
7	90976485	90976759	275	chip_npm1_peak_14903	32	3.0096	3.21442	0	135	Intron (ENST00000380050/ENSG00000058091, intron 9 of 14)	90955792	90979801	24010	+	ENSG00000058091	ENST00000460493	20693	CDK14	cyclin dependent kinase 14 [Source:HGNC Symbol;Acc:HGNC:8883]
15	79046190	79046550	361	chip_npm1_peak_5530	32	3.0096	3.21442	0	200	Intron (ENST00000558480/ENSG00000058335, intron 5 of 26)	78978380	79064663	86284	-	ENSG00000058335	ENST00000560334	18113	RASGRF1	Ras protein specific guanine nucleotide releasing factor 1 [Source:HGNC Symbol;Acc:HGNC:9875]
15	79109316	79109744	429	chip_npm1_peak_5531	32	3.0096	3.21442	0	245	Distal Intergenic	78959906	79090780	130875	-	ENSG00000058335	ENST00000558480	-18536	RASGRF1	Ras protein specific guanine nucleotide releasing factor 1 [Source:HGNC Symbol;Acc:HGNC:9875]
7	44311198	44311472	275	chip_npm1_peak_14595	26	2.65737	2.66845	0	135	Intron (ENST00000350811/ENSG00000058404, intron 1 of 20)	44243470	44323962	80493	-	ENSG00000058404	ENST00000415369	12490	CAMK2B	calcium/calmodulin dependent protein kinase II beta [Source:HGNC Symbol;Acc:HGNC:1461]
1	16924153	16924427	275	chip_npm1_peak_73	30	2.84123	3.09435	0	180	Promoter (1-2kb)	16922767	16954362	31596	+	ENSG00000058453	ENST00000467938	1386	CROCC	ciliary rootlet coiled-coil, rootletin [Source:HGNC Symbol;Acc:HGNC:21299]
16	22331953	22332227	275	chip_npm1_peak_5836	32	3.0096	3.21442	0	107	Promoter (<=1kb)	22331435	22334441	3007	+	ENSG00000058600	ENST00000565117	518	POLR3E	RNA polymerase III subunit E [Source:HGNC Symbol;Acc:HGNC:30347]
7	139921762	139922036	275	chip_npm1_peak_15245	28	2.75478	2.81529	0	79	Intron (ENST00000425687/ENSG00000059377, intron 6 of 14)	139953435	139963051	9617	+	ENSG00000059377	ENST00000469630	-31399	TBXAS1	thromboxane A synthase 1 [Source:HGNC Symbol;Acc:HGNC:11609]
7	140044431	140044741	311	chip_npm1_peak_15246	44	3.62042	4.40779	0.22086	162	Promoter (2-3kb)	140033842	140041728	7887	-	ENSG00000059378	ENST00000470515	-2703	PARP12	poly(ADP-ribose) polymerase family member 12 [Source:HGNC Symbol;Acc:HGNC:21919]
4	151724316	151724590	275	chip_npm1_peak_12046	32	3.0096	3.21442	0	184	Promoter (<=1kb)	151670849	151724480	53632	-	ENSG00000059691	ENST00000515564	0	GATB	glutamyl-tRNA amidotransferase subunit B [Source:HGNC Symbol;Acc:HGNC:8849]
6	50864224	50864498	275	chip_npm1_peak_13448	41	3.61152	4.17943	0.0818	157	Distal Intergenic	50857255	50857662	408	-	ENSG00000060303	ENST00000498293	-6562	RPS17P5	ribosomal protein S17 pseudogene 5 [Source:HGNC Symbol;Acc:HGNC:21352]
1	29294950	29295252	303	chip_npm1_peak_138	46	3.85669	4.63211	0.30346	243	Intron (ENST00000345512/ENSG00000060656, intron 16 of 30)	29283723	29304040	20318	+	ENSG00000060656	ENST00000531385	11227	PTPRU	protein tyrosine phosphatase receptor type U [Source:HGNC Symbol;Acc:HGNC:9683]
12	130406755	130407093	339	chip_npm1_peak_3825	41	3.61152	4.17943	0.0818	174	Promoter (<=1kb)	130397310	130407830	10521	-	ENSG00000060709	ENST00000540658	737	RIMBP2	RIMS binding protein 2 [Source:HGNC Symbol;Acc:HGNC:30339]
12	130733837	130734136	300	chip_npm1_peak_3830	32	3.00241	3.20281	0	117	Distal Intergenic	130396177	130716281	320105	-	ENSG00000060709	ENST00000643940	-17556	RIMBP2	RIMS binding protein 2 [Source:HGNC Symbol;Acc:HGNC:30339]
12	130515426	130515700	275	chip_npm1_peak_3827	32	3.0096	3.21442	0	261	Promoter (2-3kb)	130396137	130517865	121729	-	ENSG00000060709	ENST00000261655	2165	RIMBP2	RIMS binding protein 2 [Source:HGNC Symbol;Acc:HGNC:30339]
12	130619863	130620137	275	chip_npm1_peak_3828	23	2.40768	2.32563	0	84	Intron (ENST00000643940/ENSG00000060709, intron 2 of 21)	130456496	130633861	177366	-	ENSG00000060709	ENST00000541840	13724	RIMBP2	RIMS binding protein 2 [Source:HGNC Symbol;Acc:HGNC:30339]
1	102904676	102904950	275	chip_npm1_peak_629	27	2.72976	2.77731	0	100	Intron (ENST00000358392/ENSG00000060718, intron 54 of 66)	102877700	102884585	6886	-	ENSG00000060718	ENST00000639098	-20091	COL11A1	collagen type XI alpha 1 chain [Source:HGNC Symbol;Acc:HGNC:2186]
1	102971544	102971977	434	chip_npm1_peak_630	23	2.40768	2.32563	0	112	Intron (ENST00000358392/ENSG00000060718, intron 36 of 66)	102961745	102962684	940	-	ENSG00000060718	ENST00000465209	-8860	COL11A1	collagen type XI alpha 1 chain [Source:HGNC Symbol;Acc:HGNC:2186]
1	103131673	103131947	275	chip_npm1_peak_631	32	3.00241	3.20281	0	97	Distal Intergenic	103001079	103108872	107794	-	ENSG00000060718	ENST00000645458	-22801	COL11A1	collagen type XI alpha 1 chain [Source:HGNC Symbol;Acc:HGNC:2186]
11	32929347	32929621	275	chip_npm1_peak_2371	23	2.40768	2.32563	0	136	Promoter (2-3kb)	32926709	32931837	5129	+	ENSG00000060749	ENST00000528155	2638	QSER1	glutamine and serine rich 1 [Source:HGNC Symbol;Acc:HGNC:26154]
12	24935315	24935589	275	chip_npm1_peak_3148	28	2.71531	2.80641	0	177	Intron (ENST00000261192/ENSG00000060982, intron 1 of 10)	24817809	24949043	131235	-	ENSG00000060982	ENST00000539780	13454	BCAT1	branched chain amino acid transaminase 1 [Source:HGNC Symbol;Acc:HGNC:976]
5	123152299	123152830	532	chip_npm1_peak_12826	40	3.50351	4.08502	0.0818	143	Intron (ENST00000407847/ENSG00000061455, intron 3 of 7)	123173401	123180319	6919	+	ENSG00000061455	ENST00000427739	-20571	PRDM6	PR/SET domain 6 [Source:HGNC Symbol;Acc:HGNC:9350]
5	123187677	123187966	290	chip_npm1_peak_12827	36	3.23426	3.67857	0.0818	129	3' UTR	123173401	123180319	6919	+	ENSG00000061455	ENST00000427739	14276	PRDM6	PR/SET domain 6 [Source:HGNC Symbol;Acc:HGNC:9350]
5	123189176	123189450	275	chip_npm1_peak_12828	23	2.40768	2.32563	0	122	3' UTR	123173401	123180319	6919	+	ENSG00000061455	ENST00000427739	15775	PRDM6	PR/SET domain 6 [Source:HGNC Symbol;Acc:HGNC:9350]
5	138093841	138094115	275	chip_npm1_peak_12912	24	2.50251	2.44019	0	219	Distal Intergenic	138084085	138091510	7426	+	ENSG00000061492	ENST00000398754	9756	WNT8A	Wnt family member 8A [Source:HGNC Symbol;Acc:HGNC:12788]
16	68675915	68676222	308	chip_npm1_peak_6066	43	3.68771	4.36793	0.21691	110	Promoter (2-3kb)	68678267	68682392	4126	+	ENSG00000062038	ENST00000569036	-2045	CDH3	cadherin 3 [Source:HGNC Symbol;Acc:HGNC:1762]
16	68688905	68689179	275	chip_npm1_peak_6067	32	3.0096	3.21442	0	194	Promoter (1-2kb)	68687620	68698472	10853	+	ENSG00000062038	ENST00000567674	1285	CDH3	cadherin 3 [Source:HGNC Symbol;Acc:HGNC:1762]
X	3026862	3027136	275	chip_npm1_peak_17032	32	3.0096	3.21442	0	173	Intron (ENST00000381130/ENSG00000205667, intron 6 of 8)	3041471	3112727	71257	+	ENSG00000062096	ENST00000381127	-14335	ARSF	arylsulfatase F [Source:HGNC Symbol;Acc:HGNC:721]
17	60467666	60467940	275	chip_npm1_peak_6467	23	2.40768	2.32563	0	91	Promoter (2-3kb)	60459507	60465161	5655	-	ENSG00000062725	ENST00000592995	-2505	APPBP2	amyloid beta precursor protein binding protein 2 [Source:HGNC Symbol;Acc:HGNC:622]
5	423509	423902	394	chip_npm1_peak_12274	48	3.80723	4.87624	0.36765	141	Promoter (1-2kb)	422377	423927	1551	+	ENSG00000063438	ENST00000510910	1132	AHRR	aryl-hydrocarbon receptor repressor [Source:HGNC Symbol;Acc:HGNC:346]
X	153350429	153350703	275	chip_npm1_peak_17952	32	3.0096	3.21442	0	142	Promoter (1-2kb)	153352029	153360110	8082	+	ENSG00000063587	ENST00000438239	-1326	ZNF275	zinc finger protein 275 [Source:HGNC Symbol;Acc:HGNC:13069]
14	77908486	77908791	306	chip_npm1_peak_4928	51	4.07181	5.10062	0.36765	128	Promoter (<=1kb)	77908177	77933521	25345	+	ENSG00000063761	ENST00000556560	309	ADCK1	aarF domain containing kinase 1 [Source:HGNC Symbol;Acc:HGNC:19038]
14	77910457	77910731	275	chip_npm1_peak_4929	25	2.56661	2.53397	0	134	Promoter (2-3kb)	77908177	77933521	25345	+	ENSG00000063761	ENST00000556560	2280	ADCK1	aarF domain containing kinase 1 [Source:HGNC Symbol;Acc:HGNC:19038]
4	41454320	41454860	541	chip_npm1_peak_11398	23	2.40768	2.32563	0	271	Intron (ENST00000513024/ENSG00000064042, intron 1 of 25)	41418739	41598948	180210	+	ENSG00000064042	ENST00000515847	35581	LIMCH1	LIM and calponin homology domains 1 [Source:HGNC Symbol;Acc:HGNC:29191]
3	98759139	98759416	278	chip_npm1_peak_10591	41	3.61152	4.17943	0.0818	201	Intron (ENST00000489112/ENSG00000064225, intron 2 of 4)	98763309	98782500	19192	+	ENSG00000064225	ENST00000476833	-3893	ST3GAL6	ST3 beta-galactoside alpha-2,3-sialyltransferase 6 [Source:HGNC Symbol;Acc:HGNC:18080]
3	98775500	98775897	398	chip_npm1_peak_10592	62	4.80385	6.27709	1.02983	172	Intron (ENST00000265261/ENSG00000064225, intron 6 of 9)	98772242	98793765	21524	+	ENSG00000064225	ENST00000474595	3258	ST3GAL6	ST3 beta-galactoside alpha-2,3-sialyltransferase 6 [Source:HGNC Symbol;Acc:HGNC:18080]
16	84458566	84458840	275	chip_npm1_peak_6182	28	2.80621	2.89399	0	127	Promoter (<=1kb)	84459606	84464179	4574	+	ENSG00000064270	ENST00000567222	-766	ATP2C2	ATPase secretory pathway Ca2+ transporting 2 [Source:HGNC Symbol;Acc:HGNC:29103]
17	49488432	49488828	397	chip_npm1_peak_6398	34	3.00377	3.47339	0.0818	247	Distal Intergenic	49495293	49515008	19716	+	ENSG00000064300	ENST00000172229	-6465	NGFR	nerve growth factor receptor [Source:HGNC Symbol;Acc:HGNC:7809]
11	126001081	126001355	275	chip_npm1_peak_2963	32	3.0096	3.21442	0	135	Promoter (<=1kb)	125992319	126001729	9411	-	ENSG00000064309	ENST00000683416	374	CDON	cell adhesion associated, oncogene regulated [Source:HGNC Symbol;Acc:HGNC:17104]
11	126005037	126005311	275	chip_npm1_peak_2964	32	3.0096	3.21442	0	221	Promoter (<=1kb)	125982038	126005043	23006	-	ENSG00000064309	ENST00000684238	0	CDON	cell adhesion associated, oncogene regulated [Source:HGNC Symbol;Acc:HGNC:17104]
5	128228834	128229108	275	chip_npm1_peak_12849	34	3.1609	3.46865	0.0818	127	Distal Intergenic	128178380	128182921	4542	+	ENSG00000064651	ENST00000502849	50454	SLC12A2	solute carrier family 12 member 2 [Source:HGNC Symbol;Acc:HGNC:10911]
5	122984497	122984774	278	chip_npm1_peak_12825	49	4.00402	4.99552	0.36765	200	Intron (ENST00000513613/ENSG00000064652, intron 4 of 4)	122998269	123002142	3874	+	ENSG00000064652	ENST00000515729	-13495	SNX24	sorting nexin 24 [Source:HGNC Symbol;Acc:HGNC:21533]
5	122399090	122399364	275	chip_npm1_peak_12821	27	2.72976	2.77731	0	80	Intron (ENST00000514467/ENSG00000064692, intron 2 of 3)	122391135	122463496	72362	+	ENSG00000064692	ENST00000515215	7955	SNCAIP	synuclein alpha interacting protein [Source:HGNC Symbol;Acc:HGNC:11139]
2	187470736	187471321	586	chip_npm1_peak_8722	23	2.40768	2.32563	0	343	Intron (ENST00000453517/ENSG00000224063, intron 2 of 3)	187343129	187448460	105332	-	ENSG00000064989	ENST00000409998	-22276	CALCRL	calcitonin receptor like receptor [Source:HGNC Symbol;Acc:HGNC:16709]
13	97969648	97969922	275	chip_npm1_peak_4419	23	2.40768	2.32563	0	133	Promoter (<=1kb)	97969781	97981289	11509	+	ENSG00000065150	ENST00000631030	0	IPO5	importin 5 [Source:HGNC Symbol;Acc:HGNC:6402]
13	98071860	98072164	305	chip_npm1_peak_4420	32	3.0096	3.21442	0	130	Distal Intergenic	98019579	98021411	1833	+	ENSG00000065150	ENST00000493122	52281	IPO5	importin 5 [Source:HGNC Symbol;Acc:HGNC:6402]
10	124373961	124374235	275	chip_npm1_peak_2128	32	3.02822	3.2683	0.00394	142	Distal Intergenic	124398021	124403336	5316	-	ENSG00000065154	ENST00000471127	29101	OAT	ornithine aminotransferase [Source:HGNC Symbol;Acc:HGNC:8091]
1	88749723	88750108	386	chip_npm1_peak_550	32	3.0096	3.21442	0	146	Intron (ENST00000316005/ENSG00000065243, intron 2 of 10)	88771455	88804894	33440	+	ENSG00000065243	ENST00000436111	-21347	PKN2	protein kinase N2 [Source:HGNC Symbol;Acc:HGNC:9406]
12	56070414	56070709	296	chip_npm1_peak_3300	32	3.00241	3.20281	0	119	Distal Intergenic	56076799	56083902	7104	+	ENSG00000065361	ENST00000643266	-6090	ERBB3	erb-b2 receptor tyrosine kinase 3 [Source:HGNC Symbol;Acc:HGNC:3431]
2	197112147	197112423	277	chip_npm1_peak_8785	41	3.60289	4.16526	0.0818	123	Promoter (1-2kb)	197013511	197110844	97334	-	ENSG00000065413	ENST00000422886	-1303	ANKRD44	ankyrin repeat domain 44 [Source:HGNC Symbol;Acc:HGNC:25259]
3	123775334	123775795	462	chip_npm1_peak_10819	24	2.50251	2.44019	0	138	Intron (ENST00000360772/ENSG00000065534, intron 5 of 33)	123738964	123793887	54924	-	ENSG00000065534	ENST00000510571	18092	MYLK	myosin light chain kinase [Source:HGNC Symbol;Acc:HGNC:7590]
3	123781168	123781490	323	chip_npm1_peak_10820	47	3.84401	4.74913	0.36765	174	Intron (ENST00000360772/ENSG00000065534, intron 5 of 33)	123738964	123793887	54924	-	ENSG00000065534	ENST00000510571	12397	MYLK	myosin light chain kinase [Source:HGNC Symbol;Acc:HGNC:7590]
2	186465351	186465625	275	chip_npm1_peak_8713	28	2.75478	2.81529	0	110	Distal Intergenic	186486253	186506091	19839	+	ENSG00000065548	ENST00000421536	-20628	ZC3H15	zinc finger CCCH-type containing 15 [Source:HGNC Symbol;Acc:HGNC:29528]
2	186530281	186530555	275	chip_npm1_peak_8714	32	3.0096	3.21442	0	183	Distal Intergenic	186506713	186509114	2402	+	ENSG00000065548	ENST00000445547	23568	ZC3H15	zinc finger CCCH-type containing 15 [Source:HGNC Symbol;Acc:HGNC:29528]
6	83653581	83653855	275	chip_npm1_peak_13675	35	3.16787	3.5793	0.0818	140	Intron (ENST00000521485/ENSG00000065609, intron 7 of 29)	83593594	83605803	12210	-	ENSG00000065609	ENST00000369691	-47778	SNAP91	synaptosome associated protein 91 [Source:HGNC Symbol;Acc:HGNC:14986]
6	83688726	83689066	341	chip_npm1_peak_13676	32	3.0096	3.21442	0	266	Intron (ENST00000521485/ENSG00000065609, intron 2 of 29)	83576047	83707927	131881	-	ENSG00000065609	ENST00000521931	18861	SNAP91	synaptosome associated protein 91 [Source:HGNC Symbol;Acc:HGNC:14986]
6	83690082	83690356	275	chip_npm1_peak_13677	23	2.40768	2.32563	0	95	3' UTR	83576047	83707927	131881	-	ENSG00000065609	ENST00000521931	17571	SNAP91	synaptosome associated protein 91 [Source:HGNC Symbol;Acc:HGNC:14986]
6	83897596	83898066	471	chip_npm1_peak_13680	23	2.40193	2.31656	0	131	Intron (ENST00000369679/ENSG00000065615, intron 3 of 4)	83926269	83955375	29107	+	ENSG00000065615	ENST00000479164	-28203	CYB5R4	cytochrome b5 reductase 4 [Source:HGNC Symbol;Acc:HGNC:20147]
6	83936649	83936923	275	chip_npm1_peak_13681	23	2.40768	2.32563	0	92	Intron (ENST00000369681/ENSG00000065615, intron 12 of 15)	83926269	83955375	29107	+	ENSG00000065615	ENST00000479164	10380	CYB5R4	cytochrome b5 reductase 4 [Source:HGNC Symbol;Acc:HGNC:20147]
10	14614387	14614661	275	chip_npm1_peak_1319	28	2.78026	2.85417	0	263	Promoter (1-2kb)	14521876	14612552	90677	-	ENSG00000065809	ENST00000442012	-1835	FAM107B	family with sequence similarity 107 member B [Source:HGNC Symbol;Acc:HGNC:23726]
4	37911232	37911506	275	chip_npm1_peak_11380	23	2.40193	2.31656	0	136	Intron (ENST00000261439/ENSG00000065882, intron 2 of 19)	37901998	38137743	235746	+	ENSG00000065882	ENST00000615497	9234	TBC1D1	TBC1 domain family member 1 [Source:HGNC Symbol;Acc:HGNC:11578]
X	46629008	46629496	489	chip_npm1_peak_17400	24	2.52352	2.47082	0	80	Intron (ENST00000616978/ENSG00000065923, intron 14 of 16)	46606261	46635634	29374	-	ENSG00000065923	ENST00000464933	6138	SLC9A7	solute carrier family 9 member A7 [Source:HGNC Symbol;Acc:HGNC:17123]
X	46759852	46760126	275	chip_npm1_peak_17401	24	2.50251	2.44019	0	92	Promoter (<=1kb)	46599251	46759118	159868	-	ENSG00000065923	ENST00000616978	-734	SLC9A7	solute carrier family 9 member A7 [Source:HGNC Symbol;Acc:HGNC:17123]
1	42689885	42690622	738	chip_npm1_peak_190	32	3.0096	3.21442	0	484	Intron (ENST00000321358/ENSG00000065978, intron 2 of 7)	42683156	42697211	14056	+	ENSG00000065978	ENST00000467957	6729	YBX1	Y-box binding protein 1 [Source:HGNC Symbol;Acc:HGNC:8014]
1	212275783	212276329	547	chip_npm1_peak_1072	28	2.71531	2.80641	0	113	Distal Intergenic	212285410	212361853	76444	+	ENSG00000066027	ENST00000261461	-9081	PPP2R5A	protein phosphatase 2 regulatory subunit B'alpha [Source:HGNC Symbol;Acc:HGNC:9309]
1	212303213	212303487	275	chip_npm1_peak_1073	28	2.75478	2.81529	0	219	Promoter (1-2kb)	212301863	212342280	40418	+	ENSG00000066027	ENST00000498129	1350	PPP2R5A	protein phosphatase 2 regulatory subunit B'alpha [Source:HGNC Symbol;Acc:HGNC:9309]
2	79226073	79226521	449	chip_npm1_peak_7904	32	3.0096	3.21442	0	164	Intron (ENST00000466387/ENSG00000066032, intron 2 of 21)	79185231	80648779	1463549	+	ENSG00000066032	ENST00000466387	40842	CTNNA2	catenin alpha 2 [Source:HGNC Symbol;Acc:HGNC:2510]
2	79391824	79392203	380	chip_npm1_peak_7905	23	2.40768	2.32563	0	116	Intron (ENST00000466387/ENSG00000066032, intron 4 of 21)	79312710	79340171	27462	+	ENSG00000066032	ENST00000497804	79114	CTNNA2	catenin alpha 2 [Source:HGNC Symbol;Acc:HGNC:2510]
2	79758568	79758995	428	chip_npm1_peak_7910	32	3.0096	3.21442	0	87	Intron (ENST00000466387/ENSG00000066032, intron 7 of 21)	79697846	79777101	79256	+	ENSG00000066032	ENST00000508970	60722	CTNNA2	catenin alpha 2 [Source:HGNC Symbol;Acc:HGNC:2510]
2	79511774	79512112	339	chip_npm1_peak_7908	32	3.0096	3.21442	0	159	Promoter (<=1kb)	79513000	80648780	1135781	+	ENSG00000066032	ENST00000496558	-888	CTNNA2	catenin alpha 2 [Source:HGNC Symbol;Acc:HGNC:2510]
2	80577302	80577576	275	chip_npm1_peak_7917	32	3.0096	3.21442	0	87	Intron (ENST00000466387/ENSG00000066032, intron 17 of 21)	80589339	80608489	19151	+	ENSG00000066032	ENST00000467892	-11763	CTNNA2	catenin alpha 2 [Source:HGNC Symbol;Acc:HGNC:2510]
2	80491966	80492255	290	chip_npm1_peak_7916	23	2.40193	2.31656	0	108	Intron (ENST00000466387/ENSG00000066032, intron 13 of 21)	80589339	80608489	19151	+	ENSG00000066032	ENST00000467892	-97084	CTNNA2	catenin alpha 2 [Source:HGNC Symbol;Acc:HGNC:2510]
12	50707420	50707785	366	chip_npm1_peak_3265	41	3.60289	4.16526	0.0818	162	Intron (ENST00000301180/ENSG00000066084, intron 21 of 37)	50685886	50745095	59210	+	ENSG00000066084	ENST00000546732	21534	DIP2B	disco interacting protein 2 homolog B [Source:HGNC Symbol;Acc:HGNC:29284]
1	43688092	43688366	275	chip_npm1_peak_192	32	3.02822	3.2683	0.00394	256	Promoter (2-3kb)	43690590	43692278	1689	+	ENSG00000066135	ENST00000481296	-2224	KDM4A	lysine demethylase 4A [Source:HGNC Symbol;Acc:HGNC:22978]
1	42438144	42438418	275	chip_npm1_peak_186	55	4.36762	5.56546	0.57556	152	Promoter (2-3kb)	42432860	42435522	2663	-	ENSG00000066185	ENST00000475426	-2622	ZMYND12	zinc finger MYND-type containing 12 [Source:HGNC Symbol;Acc:HGNC:21192]
1	42441305	42441579	275	chip_npm1_peak_187	36	3.27571	3.64484	0.0818	77	Intron (ENST00000372565/ENSG00000066185, intron 3 of 7)	42432860	42435522	2663	-	ENSG00000066185	ENST00000475426	-5783	ZMYND12	zinc finger MYND-type containing 12 [Source:HGNC Symbol;Acc:HGNC:21192]
11	30504128	30504517	390	chip_npm1_peak_2356	23	2.40768	2.32563	0	246	Intron (ENST00000448418/ENSG00000066382, intron 3 of 6)	30495137	30536065	40929	-	ENSG00000066382	ENST00000524636	31548	MPPED2	metallophosphoesterase domain containing 2 [Source:HGNC Symbol;Acc:HGNC:1180]
14	92834736	92835022	287	chip_npm1_peak_5046	32	3.0096	3.21442	0	231	Promoter (1-2kb)	92833126	92839796	6671	+	ENSG00000066455	ENST00000554700	1610	GOLGA5	golgin A5 [Source:HGNC Symbol;Acc:HGNC:4428]
14	99814739	99815013	275	chip_npm1_peak_5097	37	3.33631	3.73902	0.0818	139	Intron (ENST00000554479/ENSG00000066629, intron 1 of 10)	99809451	99865597	56147	+	ENSG00000066629	ENST00000553720	5288	EML1	EMAP like 1 [Source:HGNC Symbol;Acc:HGNC:3330]
6	126179511	126179785	275	chip_npm1_peak_14030	41	3.56726	4.10703	0.0818	107	Promoter (2-3kb)	126177193	126202239	25047	+	ENSG00000066651	ENST00000444229	2318	TRMT11	tRNA methyltransferase 11 homolog [Source:HGNC Symbol;Acc:HGNC:21080]
14	96330782	96331121	340	chip_npm1_peak_5064	23	2.40768	2.32563	0	101	Intron (ENST00000359933/ENSG00000066739, intron 11 of 41)	96317148	96324178	7031	-	ENSG00000066739	ENST00000473234	-6604	ATG2B	autophagy related 2B [Source:HGNC Symbol;Acc:HGNC:20187]
8	134567254	134567694	441	chip_npm1_peak_16202	32	3.0096	3.21442	0	201	Promoter (1-2kb)	134478025	134565671	87647	-	ENSG00000066827	ENST00000518408	-1583	ZFAT	zinc finger and AT-hook domain containing [Source:HGNC Symbol;Acc:HGNC:19899]
8	134569793	134570067	275	chip_npm1_peak_16203	27	2.72976	2.77731	0	168	Intron (ENST00000520356/ENSG00000066827, intron 10 of 13)	134478025	134565671	87647	-	ENSG00000066827	ENST00000518408	-4122	ZFAT	zinc finger and AT-hook domain containing [Source:HGNC Symbol;Acc:HGNC:19899]
15	73010858	73011132	275	chip_npm1_peak_5478	32	3.0096	3.21442	0	128	Distal Intergenic	73051710	73305205	253496	+	ENSG00000067141	ENST00000339362	-40578	NEO1	neogenin 1 [Source:HGNC Symbol;Acc:HGNC:7754]
8	70578766	70579040	275	chip_npm1_peak_15793	23	2.40768	2.32563	0	84	Intron (ENST00000262213/ENSG00000067167, intron 10 of 10)	70573442	70607778	34337	-	ENSG00000067167	ENST00000521425	28738	TRAM1	translocation associated membrane protein 1 [Source:HGNC Symbol;Acc:HGNC:20568]
X	72706462	72706918	457	chip_npm1_peak_17522	41	3.61152	4.17943	0.0818	260	Intron (ENST00000420998/ENSG00000231944, intron 2 of 4)	72578815	72714181	135367	-	ENSG00000067177	ENST00000339490	7263	PHKA1	phosphorylase kinase regulatory subunit alpha 1 [Source:HGNC Symbol;Acc:HGNC:8925]
1	218246399	218246758	360	chip_npm1_peak_1101	28	2.71531	2.80641	0	211	Distal Intergenic	218285293	218337983	52691	+	ENSG00000067533	ENST00000366932	-38535	RRP15	ribosomal RNA processing 15 homolog [Source:HGNC Symbol;Acc:HGNC:24255]
12	78841515	78841822	308	chip_npm1_peak_3445	41	3.61152	4.17943	0.0818	145	Distal Intergenic	78863993	79450279	586287	+	ENSG00000067715	ENST00000393240	-22171	SYT1	synaptotagmin 1 [Source:HGNC Symbol;Acc:HGNC:11509]
12	79101766	79102040	275	chip_npm1_peak_3446	32	3.0096	3.21442	0	182	Intron (ENST00000393240/ENSG00000067715, intron 4 of 11)	79046318	79296139	249822	+	ENSG00000067715	ENST00000446242	55448	SYT1	synaptotagmin 1 [Source:HGNC Symbol;Acc:HGNC:11509]
12	77830942	77831216	275	chip_npm1_peak_3441	32	3.0096	3.21442	0	134	Promoter (<=1kb)	77830905	78050007	219103	+	ENSG00000067798	ENST00000549464	37	NAV3	neuron navigator 3 [Source:HGNC Symbol;Acc:HGNC:15998]
12	77957886	77958160	275	chip_npm1_peak_3442	32	3.0096	3.21442	0	204	Intron (ENST00000550042/ENSG00000067798, intron 4 of 8)	77966276	78006594	40319	+	ENSG00000067798	ENST00000547725	-8116	NAV3	neuron navigator 3 [Source:HGNC Symbol;Acc:HGNC:15998]
12	77970179	77970763	585	chip_npm1_peak_3443	23	2.40768	2.32563	0	446	Intron (ENST00000550042/ENSG00000067798, intron 6 of 8)	77966276	78006766	40491	+	ENSG00000067798	ENST00000550503	3903	NAV3	neuron navigator 3 [Source:HGNC Symbol;Acc:HGNC:15998]
18	20587129	20587514	386	chip_npm1_peak_6678	23	2.28899	2.37705	0	83	Distal Intergenic	20953290	20954870	1581	-	ENSG00000067900	ENST00000578051	367356	ROCK1	Rho associated coiled-coil containing protein kinase 1 [Source:HGNC Symbol;Acc:HGNC:10251]
18	20590888	20591219	332	chip_npm1_peak_6679	23	2.16026	2.37146	0	15	Distal Intergenic	20953290	20954870	1581	-	ENSG00000067900	ENST00000578051	363651	ROCK1	Rho associated coiled-coil containing protein kinase 1 [Source:HGNC Symbol;Acc:HGNC:10251]
18	20716421	20716797	377	chip_npm1_peak_6680	74	5.41728	7.43358	2.00043	204	Distal Intergenic	20953290	20954870	1581	-	ENSG00000067900	ENST00000578051	238073	ROCK1	Rho associated coiled-coil containing protein kinase 1 [Source:HGNC Symbol;Acc:HGNC:10251]
18	20957283	20957557	275	chip_npm1_peak_6681	32	3.0096	3.21442	0	246	Promoter (1-2kb)	20954854	20955467	614	-	ENSG00000067900	ENST00000584687	-1816	ROCK1	Rho associated coiled-coil containing protein kinase 1 [Source:HGNC Symbol;Acc:HGNC:10251]
18	20970645	20970919	275	chip_npm1_peak_6682	32	3.0096	3.21442	0	103	Promoter (1-2kb)	20968485	20969354	870	-	ENSG00000067900	ENST00000584875	-1291	ROCK1	Rho associated coiled-coil containing protein kinase 1 [Source:HGNC Symbol;Acc:HGNC:10251]
18	20988292	20988566	275	chip_npm1_peak_6683	28	2.71531	2.80641	0	90	Intron (ENST00000399799/ENSG00000067900, intron 18 of 32)	20969958	20982783	12826	-	ENSG00000067900	ENST00000583556	-5509	ROCK1	Rho associated coiled-coil containing protein kinase 1 [Source:HGNC Symbol;Acc:HGNC:10251]
X	24468931	24469342	412	chip_npm1_peak_17238	41	3.61152	4.17943	0.0818	279	Intron (ENST00000648777/ENSG00000067992, intron 1 of 11)	24465286	24550466	85181	+	ENSG00000067992	ENST00000568479	3645	PDK3	pyruvate dehydrogenase kinase 3 [Source:HGNC Symbol;Acc:HGNC:8811]
2	239166499	239166878	380	chip_npm1_peak_9043	53	4.21453	5.32349	0.4351	145	Intron (ENST00000345617/ENSG00000068024, intron 5 of 26)	239134349	239155575	21227	-	ENSG00000068024	ENST00000553145	-10924	HDAC4	histone deacetylase 4 [Source:HGNC Symbol;Acc:HGNC:14063]
2	239234631	239234905	275	chip_npm1_peak_9044	23	2.40768	2.32563	0	240	Promoter (1-2kb)	239186488	239236669	50182	-	ENSG00000068024	ENST00000496347	1764	HDAC4	histone deacetylase 4 [Source:HGNC Symbol;Acc:HGNC:14063]
17	60054271	60054654	384	chip_npm1_peak_6466	39	3.44614	3.99778	0.0818	157	Promoter (<=1kb)	60047364	60055598	8235	-	ENSG00000068097	ENST00000591683	944	HEATR6	HEAT repeat containing 6 [Source:HGNC Symbol;Acc:HGNC:24076]
X	49117668	49117942	275	chip_npm1_peak_17408	36	3.30573	3.69139	0.0818	91	Exon (ENST00000156109/ENSG00000068394, exon 5 of 11)	49113407	49123735	10329	-	ENSG00000068394	ENST00000156109	5793	GPKOW	G-patch domain and KOW motifs [Source:HGNC Symbol;Acc:HGNC:30677]
13	112706172	112706446	275	chip_npm1_peak_4511	32	3.0096	3.21442	0	204	Promoter (2-3kb)	112703287	112810699	107413	+	ENSG00000068650	ENST00000466946	2885	ATP11A	ATPase phospholipid transporting 11A [Source:HGNC Symbol;Acc:HGNC:13552]
2	86031151	86031518	368	chip_npm1_peak_7964	35	3.16787	3.5793	0.0818	198	Promoter (2-3kb)	86027966	86028799	834	-	ENSG00000068654	ENST00000471427	-2352	POLR1A	RNA polymerase I subunit A [Source:HGNC Symbol;Acc:HGNC:17264]
2	86091494	86091768	275	chip_npm1_peak_7965	23	2.40768	2.32563	0	234	Intron (ENST00000263857/ENSG00000068654, intron 3 of 33)	86089634	86100061	10428	-	ENSG00000068654	ENST00000683470	8293	POLR1A	RNA polymerase I subunit A [Source:HGNC Symbol;Acc:HGNC:17264]
2	53903872	53904184	313	chip_npm1_peak_7732	41	3.61152	4.17943	0.0818	154	3' UTR	53907973	53908843	871	-	ENSG00000068878	ENST00000461810	4659	PSME4	proteasome activator subunit 4 [Source:HGNC Symbol;Acc:HGNC:20635]
X	49684284	49684651	368	chip_npm1_peak_17410	23	2.40193	2.31656	0	128	Downstream (2-3kb)	49687447	49695984	8538	-	ENSG00000068985	ENST00000376150	11333	PAGE1	PAGE family member 1 [Source:HGNC Symbol;Acc:HGNC:4107]
5	66706403	66707157	755	chip_npm1_peak_12570	37	3.33631	3.73902	0.0818	388	Intron (ENST00000403625/ENSG00000069020, intron 1 of 28)	66738031	66788705	50675	+	ENSG00000069020	ENST00000478569	-30874	MAST4	microtubule associated serine/threonine kinase family member 4 [Source:HGNC Symbol;Acc:HGNC:19037]
5	66793405	66793679	275	chip_npm1_peak_12571	36	3.23426	3.67857	0.0818	125	Intron (ENST00000403625/ENSG00000069020, intron 3 of 28)	66788781	66986523	197743	+	ENSG00000069020	ENST00000411628	4624	MAST4	microtubule associated serine/threonine kinase family member 4 [Source:HGNC Symbol;Acc:HGNC:19037]
5	66948346	66948783	438	chip_npm1_peak_12572	41	3.56284	4.17562	0.0818	243	Intron (ENST00000403625/ENSG00000069020, intron 4 of 28)	66958870	67167051	208182	+	ENSG00000069020	ENST00000405643	-10087	MAST4	microtubule associated serine/threonine kinase family member 4 [Source:HGNC Symbol;Acc:HGNC:19037]
5	67128798	67129072	275	chip_npm1_peak_12574	23	2.40193	2.31656	0	75	Intron (ENST00000403625/ENSG00000069020, intron 14 of 28)	67142164	67143020	857	+	ENSG00000069020	ENST00000485768	-13092	MAST4	microtubule associated serine/threonine kinase family member 4 [Source:HGNC Symbol;Acc:HGNC:19037]
6	46833719	46833993	275	chip_npm1_peak_13415	32	3.0096	3.21442	0	86	Intron (ENST00000230588/ENSG00000112818, intron 11 of 13)	46859468	46863304	3837	-	ENSG00000069122	ENST00000498632	29311	ADGRF5	adhesion G protein-coupled receptor F5 [Source:HGNC Symbol;Acc:HGNC:19030]
6	46841813	46842165	353	chip_npm1_peak_13416	24	2.50251	2.44019	0	197	Distal Intergenic	46859468	46863304	3837	-	ENSG00000069122	ENST00000498632	21139	ADGRF5	adhesion G protein-coupled receptor F5 [Source:HGNC Symbol;Acc:HGNC:19030]
6	46927229	46927623	395	chip_npm1_peak_13417	23	2.40193	2.31656	0	135	Intron (ENST00000265417/ENSG00000069122, intron 1 of 20)	46852522	46921938	69417	-	ENSG00000069122	ENST00000283296	-5291	ADGRF5	adhesion G protein-coupled receptor F5 [Source:HGNC Symbol;Acc:HGNC:19030]
6	46931629	46931903	275	chip_npm1_peak_13418	32	3.0096	3.21442	0	74	Intron (ENST00000265417/ENSG00000069122, intron 1 of 20)	46852522	46921938	69417	-	ENSG00000069122	ENST00000283296	-9691	ADGRF5	adhesion G protein-coupled receptor F5 [Source:HGNC Symbol;Acc:HGNC:19030]
6	46940818	46941092	275	chip_npm1_peak_13419	32	3.0096	3.21442	0	143	Intron (ENST00000265417/ENSG00000069122, intron 1 of 20)	46852599	46954943	102345	-	ENSG00000069122	ENST00000265417	13851	ADGRF5	adhesion G protein-coupled receptor F5 [Source:HGNC Symbol;Acc:HGNC:19030]
6	46962647	46962921	275	chip_npm1_peak_13420	23	2.40768	2.32563	0	130	Distal Intergenic	46852599	46954943	102345	-	ENSG00000069122	ENST00000265417	-7704	ADGRF5	adhesion G protein-coupled receptor F5 [Source:HGNC Symbol;Acc:HGNC:19030]
11	68665070	68665471	402	chip_npm1_peak_2568	32	3.0096	3.21442	0	119	Distal Intergenic	68683779	68684638	860	+	ENSG00000069482	ENST00000538401	-18308	GAL	galanin and GMAP prepropeptide [Source:HGNC Symbol;Acc:HGNC:4114]
15	60698339	60698613	275	chip_npm1_peak_5402	23	2.40768	2.32563	0	221	Intron (ENST00000335670/ENSG00000069667, intron 1 of 10)	60511457	60706352	194896	-	ENSG00000069667	ENST00000560004	7739	RORA	RAR related orphan receptor A [Source:HGNC Symbol;Acc:HGNC:10258]
1	91846558	91846832	275	chip_npm1_peak_565	33	3.05386	3.30677	0.03324	88	Intron (ENST00000533089/ENSG00000069702, intron 1 of 19)	91682430	91861593	179164	-	ENSG00000069702	ENST00000525962	14761	TGFBR3	transforming growth factor beta receptor 3 [Source:HGNC Symbol;Acc:HGNC:11774]
16	14687763	14688037	275	chip_npm1_peak_5796	23	2.40768	2.32563	0	119	Intron (ENST00000438167/ENSG00000069764, intron 3 of 3)	14672681	14694276	21596	-	ENSG00000069764	ENST00000567462	6239	PLA2G10	phospholipase A2 group X [Source:HGNC Symbol;Acc:HGNC:9029]
15	55306031	55306305	275	chip_npm1_peak_5355	23	2.40768	2.32563	0	238	Intron (ENST00000563262/ENSG00000069974, intron 2 of 5)	55318960	55355647	36688	+	ENSG00000069943	ENST00000565367	-12655	PIGB	phosphatidylinositol glycan anchor biosynthesis class B [Source:HGNC Symbol;Acc:HGNC:8959]
15	52008408	52008688	281	chip_npm1_peak_5323	41	3.61152	4.17943	0.0818	17	Intron (ENST00000560802/ENSG00000069956, intron 2 of 2)	52004208	52046208	42001	+	ENSG00000069956	ENST00000560254	4200	MAPK6	mitogen-activated protein kinase 6 [Source:HGNC Symbol;Acc:HGNC:6879]
15	52136937	52137211	275	chip_npm1_peak_5325	32	3.0096	3.21442	0	125	Promoter (1-2kb)	52124539	52135847	11309	-	ENSG00000069966	ENST00000559541	-1090	GNB5	G protein subunit beta 5 [Source:HGNC Symbol;Acc:HGNC:4401]
12	12138531	12138805	275	chip_npm1_peak_3074	32	3.00241	3.20281	0	221	Exon (ENST00000261349/ENSG00000070018, exon 16 of 23)	12125362	12135228	9867	-	ENSG00000070018	ENST00000540415	-3303	LRP6	LDL receptor related protein 6 [Source:HGNC Symbol;Acc:HGNC:6698]
12	12194244	12194518	275	chip_npm1_peak_3075	31	2.94361	3.1087	0	262	Intron (ENST00000298566/ENSG00000121380, intron 6 of 6)	12186806	12203323	16518	-	ENSG00000070018	ENST00000545658	8805	LRP6	LDL receptor related protein 6 [Source:HGNC Symbol;Acc:HGNC:6698]
11	17269938	17270212	275	chip_npm1_peak_2286	41	3.61152	4.17943	0.0818	178	Promoter (<=1kb)	17269198	17296166	26969	+	ENSG00000070081	ENST00000526120	740	NUCB2	nucleobindin 2 [Source:HGNC Symbol;Acc:HGNC:8044]
9	109360477	109360802	326	chip_npm1_peak_16831	32	3.00241	3.20281	0	231	Distal Intergenic	109375466	109378980	3515	-	ENSG00000070159	ENST00000447271	18178	PTPN3	protein tyrosine phosphatase non-receptor type 3 [Source:HGNC Symbol;Acc:HGNC:9655]
9	109402227	109402501	275	chip_npm1_peak_16832	39	3.49808	3.99514	0.0818	97	Intron (ENST00000412145/ENSG00000070159, intron 14 of 20)	109389237	109397770	8534	-	ENSG00000070159	ENST00000497739	-4457	PTPN3	protein tyrosine phosphatase non-receptor type 3 [Source:HGNC Symbol;Acc:HGNC:9655]
14	64868371	64868752	382	chip_npm1_peak_4859	36	3.27571	3.64484	0.0818	183	Intron (ENST00000644917/ENSG00000070182, intron 1 of 35)	64746283	64879907	133625	-	ENSG00000070182	ENST00000644917	11155	SPTB	spectrin beta, erythrocytic [Source:HGNC Symbol;Acc:HGNC:11274]
14	64893080	64893485	406	chip_npm1_peak_4860	31	2.97272	3.15511	0	281	Distal Intergenic	64766399	64879907	113509	-	ENSG00000070182	ENST00000389720	-13173	SPTB	spectrin beta, erythrocytic [Source:HGNC Symbol;Acc:HGNC:11274]
4	99861499	99861773	275	chip_npm1_peak_11732	41	3.61152	4.17943	0.0818	148	Exon (ENST00000512369/ENSG00000070190, exon 5 of 9)	99864872	99869614	4743	+	ENSG00000070190	ENST00000514301	-3099	DAPP1	dual adaptor of phosphotyrosine and 3-phosphoinositides 1 [Source:HGNC Symbol;Acc:HGNC:16500]
14	56603893	56604167	275	chip_npm1_peak_4809	41	3.61152	4.17943	0.0818	128	5' UTR	56609141	56633171	24031	+	ENSG00000070269	ENST00000555905	-4974	TMEM260	transmembrane protein 260 [Source:HGNC Symbol;Acc:HGNC:20185]
17	2159716	2159990	275	chip_npm1_peak_6202	32	3.0096	3.21442	0	200	Intron (ENST00000263073/ENSG00000070366, intron 13 of 18)	2085783	2173071	87289	-	ENSG00000070366	ENST00000570874	13081	SMG6	SMG6 nonsense mediated mRNA decay factor [Source:HGNC Symbol;Acc:HGNC:17809]
17	2260959	2261233	275	chip_npm1_peak_6203	23	2.40768	2.32563	0	210	Intron (ENST00000263073/ENSG00000070366, intron 8 of 18)	2186725	2266131	79407	-	ENSG00000070366	ENST00000570606	4898	SMG6	SMG6 nonsense mediated mRNA decay factor [Source:HGNC Symbol;Acc:HGNC:17809]
17	2264554	2264828	275	chip_npm1_peak_6204	51	4.20337	5.1928	0.36765	140	Promoter (1-2kb)	2186725	2266131	79407	-	ENSG00000070366	ENST00000570606	1303	SMG6	SMG6 nonsense mediated mRNA decay factor [Source:HGNC Symbol;Acc:HGNC:17809]
22	19203701	19203975	275	chip_npm1_peak_9704	27	2.72976	2.77731	0	136	Intron (ENST00000621271/ENSG00000070371, intron 22 of 31)	19179775	19207674	27900	-	ENSG00000070371	ENST00000617926	3699	CLTCL1	clathrin heavy chain like 1 [Source:HGNC Symbol;Acc:HGNC:2093]
22	19221107	19221399	293	chip_npm1_peak_9705	52	4.17792	5.26609	0.4077	150	Exon (ENST00000621271/ENSG00000070371, exon 17 of 32)	19221573	19226320	4748	-	ENSG00000070371	ENST00000458188	4921	CLTCL1	clathrin heavy chain like 1 [Source:HGNC Symbol;Acc:HGNC:2093]
3	126461290	126461733	444	chip_npm1_peak_10836	30	2.63206	3.04045	0	183	3' UTR	126437619	126474987	37369	-	ENSG00000070476	ENST00000515545	13254	ZXDC	ZXD family zinc finger C [Source:HGNC Symbol;Acc:HGNC:28160]
9	37667732	37668159	428	chip_npm1_peak_16475	23	2.40768	2.32563	0	210	Promoter (<=1kb)	37668005	37746904	78900	+	ENSG00000070601	ENST00000539465	0	FRMPD1	FERM and PDZ domain containing 1 [Source:HGNC Symbol;Acc:HGNC:29159]
7	97816369	97816679	311	chip_npm1_peak_14970	36	3.27571	3.64484	0.0818	144	Distal Intergenic	97852314	97854875	2562	-	ENSG00000070669	ENST00000487714	38196	ASNS	asparagine synthetase (glutamine-hydrolyzing) [Source:HGNC Symbol;Acc:HGNC:753]
16	57924316	57924624	309	chip_npm1_peak_5989	33	3.10646	3.38605	0.0818	91	Intron (ENST00000251102/ENSG00000070729, intron 17 of 32)	57897856	57911901	14046	-	ENSG00000070729	ENST00000569643	-12415	CNGB1	cyclic nucleotide gated channel subunit beta 1 [Source:HGNC Symbol;Acc:HGNC:2151]
1	44887946	44888310	365	chip_npm1_peak_197	28	2.80621	2.89399	0	94	Intron (ENST00000360403/ENSG00000070785, intron 6 of 11)	44863004	44875622	12619	-	ENSG00000070785	ENST00000486491	-12324	EIF2B3	eukaryotic translation initiation factor 2B subunit gamma [Source:HGNC Symbol;Acc:HGNC:3259]
5	150261835	150262109	275	chip_npm1_peak_12955	32	3.00301	3.23058	0	212	Intron (ENST00000671881/ENSG00000070808, intron 3 of 18)	150219894	150265397	45504	-	ENSG00000070808	ENST00000684465	3288	CAMK2A	calcium/calmodulin dependent protein kinase II alpha [Source:HGNC Symbol;Acc:HGNC:1460]
1	22576918	22577584	667	chip_npm1_peak_102	41	3.61152	4.17943	0.0818	167	Intron (ENST00000166244/ENSG00000070886, intron 3 of 16)	22563564	22589621	26058	+	ENSG00000070886	ENST00000374644	13354	EPHA8	EPH receptor A8 [Source:HGNC Symbol;Acc:HGNC:3391]
12	89602288	89602562	275	chip_npm1_peak_3499	23	2.40768	2.32563	0	209	Promoter (<=1kb)	89591103	89603152	12050	-	ENSG00000070961	ENST00000550716	590	ATP2B1	ATPase plasma membrane Ca2+ transporting 1 [Source:HGNC Symbol;Acc:HGNC:814]
2	105705684	105705988	305	chip_npm1_peak_8079	69	5.09878	6.90414	1.5458	136	Distal Intergenic	105744912	105894272	149361	+	ENSG00000071051	ENST00000233154	-38924	NCK2	NCK adaptor protein 2 [Source:HGNC Symbol;Acc:HGNC:7665]
2	101722788	101723062	275	chip_npm1_peak_8039	44	3.72031	4.41852	0.22086	145	Intron (ENST00000427603/ENSG00000071054, intron 3 of 4)	101698530	101891987	193458	+	ENSG00000071054	ENST00000417294	24258	MAP4K4	mitogen-activated protein kinase kinase kinase kinase 4 [Source:HGNC Symbol;Acc:HGNC:6866]
2	101765316	101765602	287	chip_npm1_peak_8040	35	3.21728	3.55482	0.0818	273	Intron (ENST00000427603/ENSG00000071054, intron 3 of 4)	101797234	101831816	34583	+	ENSG00000071054	ENST00000496989	-31632	MAP4K4	mitogen-activated protein kinase kinase kinase kinase 4 [Source:HGNC Symbol;Acc:HGNC:6866]
2	101807973	101808247	275	chip_npm1_peak_8041	27	2.72976	2.77731	0	110	Intron (ENST00000427603/ENSG00000071054, intron 4 of 4)	101797234	101831816	34583	+	ENSG00000071054	ENST00000496989	10739	MAP4K4	mitogen-activated protein kinase kinase kinase kinase 4 [Source:HGNC Symbol;Acc:HGNC:6866]
2	101849477	101849751	275	chip_npm1_peak_8042	41	3.61152	4.17943	0.0818	127	Intron (ENST00000324219/ENSG00000071054, intron 12 of 29)	101855977	101865003	9027	+	ENSG00000071054	ENST00000418101	-6226	MAP4K4	mitogen-activated protein kinase kinase kinase kinase 4 [Source:HGNC Symbol;Acc:HGNC:6866]
2	101852803	101853195	393	chip_npm1_peak_8043	23	2.40768	2.32563	0	282	Promoter (2-3kb)	101855977	101865003	9027	+	ENSG00000071054	ENST00000418101	-2782	MAP4K4	mitogen-activated protein kinase kinase kinase kinase 4 [Source:HGNC Symbol;Acc:HGNC:6866]
4	147867462	147867736	275	chip_npm1_peak_12022	41	3.61152	4.17943	0.0818	159	Intron (ENST00000336498/ENSG00000071205, intron 7 of 22)	147860983	148072776	211794	+	ENSG00000071205	ENST00000506054	6479	ARHGAP10	Rho GTPase activating protein 10 [Source:HGNC Symbol;Acc:HGNC:26099]
4	148019960	148020234	275	chip_npm1_peak_12023	23	2.40768	2.32563	0	257	Promoter (2-3kb)	148023054	148063277	40224	+	ENSG00000071205	ENST00000513548	-2820	ARHGAP10	Rho GTPase activating protein 10 [Source:HGNC Symbol;Acc:HGNC:26099]
6	166546647	166547062	416	chip_npm1_peak_14283	39	3.46448	3.94134	0.0818	226	Promoter (1-2kb)	166412659	166544690	132032	-	ENSG00000071242	ENST00000481261	-1957	RPS6KA2	ribosomal protein S6 kinase A2 [Source:HGNC Symbol;Acc:HGNC:10431]
6	166747451	166747725	275	chip_npm1_peak_14285	42	3.6242	4.26984	0.1481	111	Intron (ENST00000510118/ENSG00000071242, intron 3 of 22)	166504599	166757911	253313	-	ENSG00000071242	ENST00000507371	10186	RPS6KA2	ribosomal protein S6 kinase A2 [Source:HGNC Symbol;Acc:HGNC:10431]
3	8527942	8528216	275	chip_npm1_peak_9940	23	2.40768	2.32563	0	124	Intron (ENST00000426878/ENSG00000071282, intron 1 of 4)	8501888	8567764	65877	+	ENSG00000071282	ENST00000456506	26054	LMCD1	LIM and cysteine rich domains 1 [Source:HGNC Symbol;Acc:HGNC:6633]
3	8528865	8529394	530	chip_npm1_peak_9941	23	2.40193	2.31656	0	231	Intron (ENST00000426878/ENSG00000071282, intron 1 of 4)	8501888	8567764	65877	+	ENSG00000071282	ENST00000456506	26977	LMCD1	LIM and cysteine rich domains 1 [Source:HGNC Symbol;Acc:HGNC:6633]
3	8533364	8533638	275	chip_npm1_peak_9942	23	2.40193	2.31656	0	75	Intron (ENST00000426878/ENSG00000071282, intron 2 of 4)	8501888	8567764	65877	+	ENSG00000071282	ENST00000456506	31476	LMCD1	LIM and cysteine rich domains 1 [Source:HGNC Symbol;Acc:HGNC:6633]
14	81488971	81489245	275	chip_npm1_peak_4956	32	3.0096	3.21442	0	199	Promoter (1-2kb)	81488797	81490473	1677	-	ENSG00000071537	ENST00000555923	1228	SEL1L	SEL1L adaptor subunit of ERAD E3 ubiquitin ligase [Source:HGNC Symbol;Acc:HGNC:10717]
2	170172972	170173390	419	chip_npm1_peak_8604	30	2.91506	3.06351	0	93	Distal Intergenic	170178145	170519978	341834	+	ENSG00000071909	ENST00000409940	-4755	MYO3B	myosin IIIB [Source:HGNC Symbol;Acc:HGNC:15576]
18	66479132	66479406	275	chip_npm1_peak_7030	46	3.85669	4.63211	0.30346	181	Distal Intergenic	66532339	66572171	39833	-	ENSG00000071991	ENST00000454642	92765	CDH19	cadherin 19 [Source:HGNC Symbol;Acc:HGNC:1758]
18	66500361	66500635	275	chip_npm1_peak_7031	32	3.0096	3.21442	0	136	Downstream (<1kb)	66532339	66572171	39833	-	ENSG00000071991	ENST00000454642	71536	CDH19	cadherin 19 [Source:HGNC Symbol;Acc:HGNC:1758]
18	66654643	66654917	275	chip_npm1_peak_7032	29	2.83265	2.93479	0	128	Distal Intergenic	66504812	66604138	99327	-	ENSG00000071991	ENST00000579658	-50505	CDH19	cadherin 19 [Source:HGNC Symbol;Acc:HGNC:1758]
X	84190288	84190562	275	chip_npm1_peak_17596	23	2.40768	2.32563	0	133	Promoter (2-3kb)	84058350	84188199	129850	-	ENSG00000072133	ENST00000262752	-2089	RPS6KA6	ribosomal protein S6 kinase A6 [Source:HGNC Symbol;Acc:HGNC:10435]
17	19234858	19235203	346	chip_npm1_peak_6295	44	3.62042	4.40779	0.22086	168	Promoter (1-2kb)	19237076	19283346	46271	+	ENSG00000072134	ENST00000584633	-1873	EPN2	epsin 2 [Source:HGNC Symbol;Acc:HGNC:18639]
4	53585907	53586181	275	chip_npm1_peak_11455	23	2.40768	2.32563	0	125	Intron (ENST00000507166/ENSG00000282278, intron 12 of 23)	53459301	53591486	132186	-	ENSG00000072201	ENST00000263925	5305	LNX1	ligand of numb-protein X 1 [Source:HGNC Symbol;Acc:HGNC:6657]
4	53606934	53607208	275	chip_npm1_peak_11456	32	3.0096	3.21442	0	107	Intron (ENST00000507166/ENSG00000282278, intron 12 of 23)	53573984	53617501	43518	-	ENSG00000072201	ENST00000504299	10293	LNX1	ligand of numb-protein X 1 [Source:HGNC Symbol;Acc:HGNC:6657]
X	112059026	112059300	275	chip_npm1_peak_17728	23	2.40193	2.31656	0	125	Intron (ENST00000262839/ENSG00000072315, intron 1 of 10)	111768011	112082776	314766	-	ENSG00000072315	ENST00000262839	23476	TRPC5	transient receptor potential cation channel subfamily C member 5 [Source:HGNC Symbol;Acc:HGNC:12337]
10	60957848	60958196	349	chip_npm1_peak_1648	41	3.61152	4.17943	0.0818	177	Intron (ENST00000357917/ENSG00000072422, intron 2 of 11)	60869438	60944185	74748	-	ENSG00000072422	ENST00000337910	-13663	RHOBTB1	Rho related BTB domain containing 1 [Source:HGNC Symbol;Acc:HGNC:18738]
1	161663607	161663881	275	chip_npm1_peak_828	41	3.61152	4.17943	0.0818	191	Promoter (<=1kb)	161663199	161674116	10918	+	ENSG00000072694	ENST00000485778	408	FCGR2B	Fc fragment of IgG receptor IIb [Source:HGNC Symbol;Acc:HGNC:3618]
5	172046607	172046881	275	chip_npm1_peak_13080	25	2.6112	2.59978	0	130	Intron (ENST00000176763/ENSG00000072786, intron 18 of 18)	172043111	172053200	10090	-	ENSG00000072786	ENST00000517360	6319	STK10	serine/threonine kinase 10 [Source:HGNC Symbol;Acc:HGNC:11388]
5	172048578	172048852	275	chip_npm1_peak_13081	40	3.50351	4.08502	0.0818	117	Intron (ENST00000176763/ENSG00000072786, intron 18 of 18)	172043111	172053200	10090	-	ENSG00000072786	ENST00000517360	4348	STK10	serine/threonine kinase 10 [Source:HGNC Symbol;Acc:HGNC:11388]
4	5756274	5756606	333	chip_npm1_peak_11172	52	4.21344	5.20954	0.36765	176	Exon (ENST00000264956/ENSG00000072840, exon 11 of 21)	5752675	5753929	1255	+	ENSG00000072840	ENST00000514919	3599	EVC	EvC ciliary complex subunit 1 [Source:HGNC Symbol;Acc:HGNC:3497]
4	5768332	5768614	283	chip_npm1_peak_11173	32	3.0096	3.21442	0	106	Intron (ENST00000264956/ENSG00000072840, intron 11 of 20)	5752675	5753929	1255	+	ENSG00000072840	ENST00000514919	15657	EVC	EvC ciliary complex subunit 1 [Source:HGNC Symbol;Acc:HGNC:3497]
4	5780529	5780803	275	chip_npm1_peak_11174	23	2.40768	2.32563	0	83	Intron (ENST00000264956/ENSG00000072840, intron 11 of 20)	5793514	5797405	3892	+	ENSG00000072840	ENST00000506240	-12711	EVC	EvC ciliary complex subunit 1 [Source:HGNC Symbol;Acc:HGNC:3497]
3	113524913	113525187	275	chip_npm1_peak_10733	36	3.27571	3.64484	0.0818	119	Distal Intergenic	113532555	113581875	49321	+	ENSG00000072858	ENST00000491730	-7368	SIDT1	SID1 transmembrane family member 1 [Source:HGNC Symbol;Acc:HGNC:25967]
11	10694950	10695224	275	chip_npm1_peak_2255	32	3.0096	3.21442	0	164	Promoter (<=1kb)	10573091	10693988	120898	-	ENSG00000072952	ENST00000547195	-962	IRAG1	inositol 1,4,5-triphosphate receptor associated 1 [Source:HGNC Symbol;Acc:HGNC:7237]
12	124811964	124812270	307	chip_npm1_peak_3770	32	3.0096	3.21442	0	151	Promoter (2-3kb)	124777212	124814521	37310	-	ENSG00000073060	ENST00000681555	2251	SCARB1	scavenger receptor class B member 1 [Source:HGNC Symbol;Acc:HGNC:1664]
4	112307685	112307959	275	chip_npm1_peak_11811	23	2.40768	2.32563	0	202	Intron (ENST00000514594/ENSG00000073331, intron 1 of 1)	112297402	112441659	144258	+	ENSG00000073331	ENST00000458497	10283	ALPK1	alpha kinase 1 [Source:HGNC Symbol;Acc:HGNC:20917]
4	112310302	112310630	329	chip_npm1_peak_11812	41	3.61152	4.17943	0.0818	216	Intron (ENST00000514594/ENSG00000073331, intron 1 of 1)	112297402	112441659	144258	+	ENSG00000073331	ENST00000458497	12900	ALPK1	alpha kinase 1 [Source:HGNC Symbol;Acc:HGNC:20917]
15	84987004	84987278	275	chip_npm1_peak_5573	32	3.0096	3.21442	0	117	Intron (ENST00000310298/ENSG00000073417, intron 2 of 22)	84982226	85109130	126905	+	ENSG00000073417	ENST00000559086	4778	PDE8A	phosphodiesterase 8A [Source:HGNC Symbol;Acc:HGNC:8793]
X	10170316	10170725	410	chip_npm1_peak_17112	39	3.46448	3.94134	0.0818	104	Intron (ENST00000380833/ENSG00000073464, intron 2 of 12)	10158532	10206719	48188	+	ENSG00000073464	ENST00000454850	11784	CLCN4	chloride voltage-gated channel 4 [Source:HGNC Symbol;Acc:HGNC:2022]
X	10211821	10212252	432	chip_npm1_peak_17113	52	4.21344	5.20954	0.36765	239	Intron (ENST00000380833/ENSG00000073464, intron 9 of 12)	10186361	10187916	1556	+	ENSG00000073464	ENST00000674959	25460	CLCN4	chloride voltage-gated channel 4 [Source:HGNC Symbol;Acc:HGNC:2022]
17	35122614	35122888	275	chip_npm1_peak_6353	35	3.21728	3.55482	0.0818	206	Promoter (<=1kb)	35121615	35130732	9118	+	ENSG00000073598	ENST00000158009	999	FNDC8	fibronectin type III domain containing 8 [Source:HGNC Symbol;Acc:HGNC:25286]
17	39906795	39907069	275	chip_npm1_peak_6366	35	3.21728	3.55482	0.0818	83	Promoter (<=1kb)	39906195	39907499	1305	-	ENSG00000073605	ENST00000519429	430	GSDMB	gasdermin B [Source:HGNC Symbol;Acc:HGNC:23690]
2	168976110	168976441	332	chip_npm1_peak_8601	23	2.40768	2.32563	0	89	Intron (ENST00000650372/ENSG00000073734, intron 12 of 27)	168923383	168972032	48650	-	ENSG00000073734	ENST00000439188	-4078	ABCB11	ATP binding cassette subfamily B member 11 [Source:HGNC Symbol;Acc:HGNC:42]
2	168983367	168983707	341	chip_npm1_peak_8602	28	2.71531	2.80641	0	132	Intron (ENST00000650372/ENSG00000073734, intron 10 of 27)	168923383	168972032	48650	-	ENSG00000073734	ENST00000439188	-11335	ABCB11	ATP binding cassette subfamily B member 11 [Source:HGNC Symbol;Acc:HGNC:42]
1	157896585	157896928	344	chip_npm1_peak_818	32	3.00301	3.23058	0	104	Promoter (1-2kb)	157835946	157898256	62311	-	ENSG00000073754	ENST00000484609	1328	CD5L	CD5 molecule like [Source:HGNC Symbol;Acc:HGNC:1690]
3	185813622	185813896	275	chip_npm1_peak_11096	28	2.77223	2.88951	0	160	Intron (ENST00000382199/ENSG00000073792, intron 2 of 15)	185814055	185821103	7049	-	ENSG00000073792	ENST00000466214	7207	IGF2BP2	insulin like growth factor 2 mRNA binding protein 2 [Source:HGNC Symbol;Acc:HGNC:28867]
3	185428614	185429142	529	chip_npm1_peak_11094	31	2.97822	3.19358	0	425	Promoter (<=1kb)	185428497	185447947	19451	+	ENSG00000073803	ENST00000439882	117	MAP3K13	mitogen-activated protein kinase kinase kinase 13 [Source:HGNC Symbol;Acc:HGNC:6852]
3	187046639	187046913	275	chip_npm1_peak_11098	25	2.58871	2.56653	0	54	Promoter (2-3kb)	187043743	187075622	31880	+	ENSG00000073849	ENST00000442023	2896	ST6GAL1	ST6 beta-galactoside alpha-2,6-sialyltransferase 1 [Source:HGNC Symbol;Acc:HGNC:10860]
13	31891177	31891451	275	chip_npm1_peak_3970	32	3.0096	3.21442	0	181	Intron (ENST00000645780/ENSG00000073910, intron 1 of 61)	31846841	31953472	106632	+	ENSG00000073910	ENST00000428783	44336	FRY	FRY microtubule binding protein [Source:HGNC Symbol;Acc:HGNC:20367]
13	31923651	31923925	275	chip_npm1_peak_3971	41	3.60289	4.16526	0.0818	130	Intron (ENST00000645780/ENSG00000073910, intron 1 of 61)	31945826	32299105	353280	+	ENSG00000073910	ENST00000647500	-21901	FRY	FRY microtubule binding protein [Source:HGNC Symbol;Acc:HGNC:20367]
13	32058760	32059034	275	chip_npm1_peak_3973	32	3.00241	3.20281	0	64	Promoter (1-2kb)	32060864	32117470	56607	+	ENSG00000073910	ENST00000436046	-1830	FRY	FRY microtubule binding protein [Source:HGNC Symbol;Acc:HGNC:20367]
11	86048917	86049191	275	chip_npm1_peak_2693	41	3.61152	4.17943	0.0818	126	Intron (ENST00000393346/ENSG00000073921, intron 1 of 19)	85958987	86068780	109794	-	ENSG00000073921	ENST00000356360	19589	PICALM	phosphatidylinositol binding clathrin assembly protein [Source:HGNC Symbol;Acc:HGNC:15514]
11	86075144	86075418	275	chip_npm1_peak_2694	23	2.40768	2.32563	0	83	Distal Intergenic	85958839	86069882	111044	-	ENSG00000073921	ENST00000528398	-5262	PICALM	phosphatidylinositol binding clathrin assembly protein [Source:HGNC Symbol;Acc:HGNC:15514]
17	46749056	46749557	502	chip_npm1_peak_6387	41	3.56726	4.10703	0.0818	256	Intron (ENST00000398238/ENSG00000073969, intron 17 of 20)	46726556	46755837	29282	+	ENSG00000073969	ENST00000465370	22500	NSF	N-ethylmaleimide sensitive factor, vesicle fusing ATPase [Source:HGNC Symbol;Acc:HGNC:8016]
11	77601662	77601936	275	chip_npm1_peak_2634	32	3.0096	3.21442	0	141	Intron (ENST00000528638/ENSG00000178301, intron 2 of 3)	77612231	77613041	811	-	ENSG00000074201	ENST00000533957	11105	CLNS1A	chloride nucleotide-sensitive channel 1A [Source:HGNC Symbol;Acc:HGNC:2080]
11	86240317	86240679	363	chip_npm1_peak_2697	41	3.61152	4.17943	0.0818	161	Distal Intergenic	86244753	86278707	33955	+	ENSG00000074266	ENST00000528180	-4074	EED	embryonic ectoderm development [Source:HGNC Symbol;Acc:HGNC:3188]
11	18477795	18478069	275	chip_npm1_peak_2297	23	2.40768	2.32563	0	96	Intron (ENST00000396213/ENSG00000166800, intron 7 of 7)	18469031	18481731	12701	-	ENSG00000074319	ENST00000580814	3662	TSG101	tumor susceptibility 101 [Source:HGNC Symbol;Acc:HGNC:15971]
15	63385823	63386146	324	chip_npm1_peak_5415	52	4.21344	5.20954	0.36765	154	Distal Intergenic	63324707	63381846	57140	-	ENSG00000074410	ENST00000422263	-3977	CA12	carbonic anhydrase 12 [Source:HGNC Symbol;Acc:HGNC:1371]
18	58987691	58987965	275	chip_npm1_peak_6972	23	2.40193	2.31656	0	96	Distal Intergenic	58979567	58985944	6378	+	ENSG00000074657	ENST00000590442	8124	ZNF532	zinc finger protein 532 [Source:HGNC Symbol;Acc:HGNC:30940]
6	154132281	154132555	275	chip_npm1_peak_14209	32	3.00241	3.20281	0	96	3' UTR	154154496	154159516	5021	-	ENSG00000074706	ENST00000470622	26961	IPCEF1	interaction protein for cytohesin exchange factors 1 [Source:HGNC Symbol;Acc:HGNC:21204]
6	154139645	154139975	331	chip_npm1_peak_14210	41	3.60289	4.16526	0.0818	178	Intron (ENST00000524150/ENSG00000112038, intron 2 of 2)	154154496	154159516	5021	-	ENSG00000074706	ENST00000470622	19541	IPCEF1	interaction protein for cytohesin exchange factors 1 [Source:HGNC Symbol;Acc:HGNC:21204]
6	154352441	154352810	370	chip_npm1_peak_14211	26	2.57438	2.60195	0	125	Intron (ENST00000265198/ENSG00000074706, intron 1 of 11)	154159612	154356735	197124	-	ENSG00000074706	ENST00000367220	3925	IPCEF1	interaction protein for cytohesin exchange factors 1 [Source:HGNC Symbol;Acc:HGNC:21204]
17	4038068	4038342	275	chip_npm1_peak_6210	23	2.40768	2.32563	0	128	Intron (ENST00000381638/ENSG00000074755, intron 39 of 54)	4024919	4033359	8441	-	ENSG00000074755	ENST00000573606	-4709	ZZEF1	zinc finger ZZ-type and EF-hand domain containing 1 [Source:HGNC Symbol;Acc:HGNC:29027]
17	4123919	4124193	275	chip_npm1_peak_6211	25	2.54488	2.50207	0	87	Exon (ENST00000381638/ENSG00000074755, exon 2 of 55)	4075952	4143020	67069	-	ENSG00000074755	ENST00000574474	18827	ZZEF1	zinc finger ZZ-type and EF-hand domain containing 1 [Source:HGNC Symbol;Acc:HGNC:29027]
1	17614209	17614483	275	chip_npm1_peak_77	54	4.28971	5.44191	0.51558	135	Promoter (<=1kb)	17615088	17697860	82773	+	ENSG00000074964	ENST00000469726	-605	ARHGEF10L	Rho guanine nucleotide exchange factor 10 like [Source:HGNC Symbol;Acc:HGNC:25540]
12	108101710	108102268	559	chip_npm1_peak_3640	41	3.61152	4.17943	0.0818	412	Distal Intergenic	108129288	108250537	121250	+	ENSG00000075035	ENST00000547525	-27020	WSCD2	WSC domain containing 2 [Source:HGNC Symbol;Acc:HGNC:29117]
1	20956766	20957040	275	chip_npm1_peak_88	32	3.0096	3.21442	0	138	Intron (ENST00000374935/ENSG00000075151, intron 9 of 32)	20929370	20941484	12115	-	ENSG00000075151	ENST00000485722	-15282	EIF4G3	eukaryotic translation initiation factor 4 gamma 3 [Source:HGNC Symbol;Acc:HGNC:3298]
1	20982932	20983206	275	chip_npm1_peak_89	32	3.00241	3.20281	0	95	Promoter (<=1kb)	20973047	20982445	9399	-	ENSG00000075151	ENST00000476088	-487	EIF4G3	eukaryotic translation initiation factor 4 gamma 3 [Source:HGNC Symbol;Acc:HGNC:3298]
12	102080754	102081028	275	chip_npm1_peak_3590	32	3.0096	3.21442	0	216	Intron (ENST00000552283/ENSG00000075188, intron 6 of 9)	102074189	102077000	2812	-	ENSG00000075188	ENST00000546385	-3754	NUP37	nucleoporin 37 [Source:HGNC Symbol;Acc:HGNC:29929]
7	84176288	84176637	350	chip_npm1_peak_14844	23	2.40768	2.32563	0	142	Intron (ENST00000265362/ENSG00000075213, intron 1 of 16)	83955777	84194789	239013	-	ENSG00000075213	ENST00000265362	18152	SEMA3A	semaphorin 3A [Source:HGNC Symbol;Acc:HGNC:10723]
22	46628502	46628776	275	chip_npm1_peak_9843	32	3.0096	3.21442	0	129	Promoter (1-2kb)	46626843	46637958	11116	+	ENSG00000075240	ENST00000490378	1659	GRAMD4	GRAM domain containing 4 [Source:HGNC Symbol;Acc:HGNC:29113]
22	46665954	46666360	407	chip_npm1_peak_9844	23	2.40768	2.32563	0	319	Promoter (2-3kb)	46663107	46671167	8061	+	ENSG00000075240	ENST00000456069	2847	GRAMD4	GRAM domain containing 4 [Source:HGNC Symbol;Acc:HGNC:29113]
2	70707403	70707812	410	chip_npm1_peak_7836	52	4.21344	5.20954	0.36765	190	Promoter (<=1kb)	70673311	70706443	33133	-	ENSG00000075340	ENST00000522886	-960	ADD2	adducin 2 [Source:HGNC Symbol;Acc:HGNC:244]
1	178132290	178132564	275	chip_npm1_peak_913	26	2.63408	2.63374	0	134	Intron (ENST00000367649/ENSG00000075391, intron 1 of 17)	178120961	178300055	179095	+	ENSG00000075391	ENST00000465723	11329	RASAL2	RAS protein activator like 2 [Source:HGNC Symbol;Acc:HGNC:9874]
12	98622114	98622388	275	chip_npm1_peak_3564	27	2.72976	2.77731	0	151	Intron (ENST00000393042/ENSG00000166130, intron 1 of 1)	98601065	98602168	1104	+	ENSG00000075415	ENST00000547869	21049	SLC25A3	solute carrier family 25 member 3 [Source:HGNC Symbol;Acc:HGNC:10989]
3	172368525	172368927	403	chip_npm1_peak_11025	44	3.62042	4.40779	0.22086	158	Intron (ENST00000415807/ENSG00000075420, intron 23 of 25)	172345895	172352878	6984	+	ENSG00000075420	ENST00000490832	22630	FNDC3B	fibronectin type III domain containing 3B [Source:HGNC Symbol;Acc:HGNC:24670]
4	48509775	48510049	275	chip_npm1_peak_11438	32	3.0096	3.21442	0	129	Intron (ENST00000358350/ENSG00000075539, intron 59 of 63)	48497567	48506612	9046	-	ENSG00000075539	ENST00000503339	-3163	FRYL	FRY like transcription coactivator [Source:HGNC Symbol;Acc:HGNC:29127]
4	48620038	48620312	275	chip_npm1_peak_11439	32	3.0096	3.21442	0	127	Intron (ENST00000358350/ENSG00000075539, intron 6 of 63)	48580456	48605846	25391	-	ENSG00000075539	ENST00000506685	-14192	FRYL	FRY like transcription coactivator [Source:HGNC Symbol;Acc:HGNC:29127]
2	97810679	97811026	348	chip_npm1_peak_8023	36	3.23426	3.67857	0.0818	182	Intron (ENST00000186436/ENSG00000075568, intron 18 of 40)	97793290	97796404	3115	-	ENSG00000075568	ENST00000480724	-14275	TMEM131	transmembrane protein 131 [Source:HGNC Symbol;Acc:HGNC:30366]
2	98026992	98027301	310	chip_npm1_peak_8025	32	3.0096	3.21442	0	37	Distal Intergenic	97756336	97995948	239613	-	ENSG00000075568	ENST00000186436	-31044	TMEM131	transmembrane protein 131 [Source:HGNC Symbol;Acc:HGNC:30366]
13	24666054	24666430	377	chip_npm1_peak_3899	23	2.40768	2.32563	0	92	Distal Intergenic	24680408	24712472	32065	+	ENSG00000075673	ENST00000381946	-13978	ATP12A	ATPase H+/K+ transporting non-gastric alpha2 subunit [Source:HGNC Symbol;Acc:HGNC:13816]
13	24670081	24670371	291	chip_npm1_peak_3900	41	3.60289	4.16526	0.0818	142	Distal Intergenic	24680408	24712472	32065	+	ENSG00000075673	ENST00000381946	-10037	ATP12A	ATPase H+/K+ transporting non-gastric alpha2 subunit [Source:HGNC Symbol;Acc:HGNC:13816]
19	36078626	36078900	275	chip_npm1_peak_7249	28	2.78026	2.85417	0	126	Intron (ENST00000680489/ENSG00000075702, intron 9 of 18)	36084653	36099617	14965	+	ENSG00000075702	ENST00000680377	-5753	WDR62	WD repeat domain 62 [Source:HGNC Symbol;Acc:HGNC:24502]
7	107597726	107598000	275	chip_npm1_peak_15012	23	2.40768	2.32563	0	76	Promoter (1-2kb)	107595833	107600435	4603	+	ENSG00000075790	ENST00000490060	1893	BCAP29	B cell receptor associated protein 29 [Source:HGNC Symbol;Acc:HGNC:24131]
2	143058789	143059106	318	chip_npm1_peak_8344	32	3.00241	3.20281	0	163	Distal Intergenic	143091362	143238352	146991	+	ENSG00000075884	ENST00000409869	-32256	ARHGAP15	Rho GTPase activating protein 15 [Source:HGNC Symbol;Acc:HGNC:21030]
2	143346459	143346891	433	chip_npm1_peak_8345	27	2.72976	2.77731	0	140	Intron (ENST00000552641/ENSG00000075884, intron 6 of 7)	143435264	143437103	1840	+	ENSG00000075884	ENST00000548800	-88373	ARHGAP15	Rho GTPase activating protein 15 [Source:HGNC Symbol;Acc:HGNC:21030]
2	143432505	143432779	275	chip_npm1_peak_8346	41	3.61152	4.17943	0.0818	149	Promoter (2-3kb)	143435264	143437103	1840	+	ENSG00000075884	ENST00000548800	-2485	ARHGAP15	Rho GTPase activating protein 15 [Source:HGNC Symbol;Acc:HGNC:21030]
3	45018456	45018730	275	chip_npm1_peak_10195	32	3.00241	3.20281	0	134	Intron (ENST00000481405/ENSG00000075914, intron 2 of 2)	45011233	45012668	1436	+	ENSG00000075914	ENST00000459856	7223	EXOSC7	exosome component 7 [Source:HGNC Symbol;Acc:HGNC:28112]
3	37031801	37032075	275	chip_npm1_peak_10120	23	2.40768	2.32563	0	134	Intron (ENST00000536378/ENSG00000076242, intron 12 of 17)	37028664	37050838	22175	+	ENSG00000076242	ENST00000674125	3137	MLH1	mutL homolog 1 [Source:HGNC Symbol;Acc:HGNC:7127]
1	171329801	171330111	311	chip_npm1_peak_876	32	3.00301	3.23058	0	89	Intron (ENST00000367749/ENSG00000076258, intron 5 of 9)	171334526	171342084	7559	+	ENSG00000076258	ENST00000480136	-4415	FMO4	flavin containing dimethylaniline monoxygenase 4 [Source:HGNC Symbol;Acc:HGNC:3772]
1	173781597	173781891	295	chip_npm1_peak_886	32	3.02822	3.2683	0.00394	125	Promoter (<=1kb)	173781913	173785513	3601	+	ENSG00000076321	ENST00000488983	-22	KLHL20	kelch like family member 20 [Source:HGNC Symbol;Acc:HGNC:25056]
1	208048983	208049257	275	chip_npm1_peak_1049	39	3.41815	3.95536	0.0818	113	Intron (ENST00000367033/ENSG00000076356, intron 17 of 31)	208038907	208040264	1358	-	ENSG00000076356	ENST00000463510	-8719	PLXNA2	plexin A2 [Source:HGNC Symbol;Acc:HGNC:9100]
12	110034509	110034908	400	chip_npm1_peak_3656	32	3.0096	3.21442	0	176	Promoter (1-2kb)	110036215	110038006	1792	+	ENSG00000076513	ENST00000553246	-1307	ANKRD13A	ankyrin repeat domain 13A [Source:HGNC Symbol;Acc:HGNC:21268]
8	80041619	80042083	465	chip_npm1_peak_15852	32	3.0096	3.21442	0	254	Promoter (<=1kb)	80037948	80042911	4964	-	ENSG00000076554	ENST00000521618	828	TPD52	tumor protein D52 [Source:HGNC Symbol;Acc:HGNC:12005]
10	103153509	103153783	275	chip_npm1_peak_1952	28	2.75478	2.81529	0	173	Promoter (<=1kb)	103088181	103153627	65447	-	ENSG00000076685	ENST00000675985	0	NT5C2	5'-nucleotidase, cytosolic II [Source:HGNC Symbol;Acc:HGNC:8022]
10	103274505	103274835	331	chip_npm1_peak_1953	32	3.0096	3.21442	0	86	Promoter (1-2kb)	103087185	103276547	189363	-	ENSG00000076685	ENST00000675164	1712	NT5C2	5'-nucleotidase, cytosolic II [Source:HGNC Symbol;Acc:HGNC:8022]
19	3941232	3941506	275	chip_npm1_peak_7146	35	3.18884	3.51127	0.0818	82	Intron (ENST00000616156/ENSG00000077009, intron 7 of 7)	3936622	3942174	5553	+	ENSG00000077009	ENST00000597889	4610	NMRK2	nicotinamide riboside kinase 2 [Source:HGNC Symbol;Acc:HGNC:17871]
7	117730919	117731368	450	chip_npm1_peak_15099	31	2.97272	3.15511	0	172	Promoter (2-3kb)	117711628	117728208	16581	-	ENSG00000077063	ENST00000445366	-2711	CTTNBP2	cortactin binding protein 2 [Source:HGNC Symbol;Acc:HGNC:15679]
7	117748522	117748941	420	chip_npm1_peak_15100	32	3.00241	3.20281	0	293	Intron (ENST00000160373/ENSG00000077063, intron 12 of 22)	117755372	117758112	2741	-	ENSG00000077063	ENST00000482124	9171	CTTNBP2	cortactin binding protein 2 [Source:HGNC Symbol;Acc:HGNC:15679]
7	117830335	117830663	329	chip_npm1_peak_15101	32	3.00241	3.20281	0	176	Intron (ENST00000160373/ENSG00000077063, intron 2 of 22)	117792596	117793605	1010	-	ENSG00000077063	ENST00000487820	-36730	CTTNBP2	cortactin binding protein 2 [Source:HGNC Symbol;Acc:HGNC:15679]
7	117831094	117831390	297	chip_npm1_peak_15102	41	3.60289	4.16526	0.0818	151	Intron (ENST00000160373/ENSG00000077063, intron 2 of 22)	117792596	117793605	1010	-	ENSG00000077063	ENST00000487820	-37489	CTTNBP2	cortactin binding protein 2 [Source:HGNC Symbol;Acc:HGNC:15679]
X	110887383	110887657	275	chip_npm1_peak_17723	32	3.0096	3.21442	0	210	Distal Intergenic	110944285	111220918	276634	+	ENSG00000077264	ENST00000425146	-56628	PAK3	p21 (RAC1) activated kinase 3 [Source:HGNC Symbol;Acc:HGNC:8592]
X	110945678	110945952	275	chip_npm1_peak_17724	23	2.40768	2.32563	0	103	Promoter (1-2kb)	110944285	111220918	276634	+	ENSG00000077264	ENST00000446737	1393	PAK3	p21 (RAC1) activated kinase 3 [Source:HGNC Symbol;Acc:HGNC:8592]
X	111375080	111375366	287	chip_npm1_peak_17725	41	3.61152	4.17943	0.0818	217	Intron (ENST00000371993/ENSG00000077279, intron 2 of 4)	111293779	111410420	116642	-	ENSG00000077279	ENST00000371993	35054	DCX	doublecortin [Source:HGNC Symbol;Acc:HGNC:2714]
X	111412731	111413005	275	chip_npm1_peak_17726	23	2.40768	2.32563	0	87	Promoter (<=1kb)	111300608	111412429	111822	-	ENSG00000077279	ENST00000488120	-302	DCX	doublecortin [Source:HGNC Symbol;Acc:HGNC:2714]
10	22427902	22428176	275	chip_npm1_peak_1380	23	2.40768	2.32563	0	135	Intron (ENST00000487973/ENSG00000077327, intron 2 of 3)	22391805	22454224	62420	+	ENSG00000077327	ENST00000487973	36097	SPAG6	sperm associated antigen 6 [Source:HGNC Symbol;Acc:HGNC:11215]
10	26537356	26537680	325	chip_npm1_peak_1415	32	3.00301	3.23058	0	200	Intron (ENST00000376236/ENSG00000077420, intron 10 of 14)	26561943	26567226	5284	+	ENSG00000077420	ENST00000493857	-24263	APBB1IP	amyloid beta precursor protein binding family B member 1 interacting protein [Source:HGNC Symbol;Acc:HGNC:17379]
19	4175059	4175514	456	chip_npm1_peak_7147	28	2.75478	2.81529	0	194	3' UTR	4175791	4179503	3713	-	ENSG00000077463	ENST00000599394	3989	SIRT6	sirtuin 6 [Source:HGNC Symbol;Acc:HGNC:14934]
11	89235512	89236263	752	chip_npm1_peak_2724	32	3.0096	3.21442	0	531	Intron (ENST00000263321/ENSG00000077498, intron 3 of 4)	89283767	89295308	11542	+	ENSG00000077498	ENST00000528243	-47504	TYR	tyrosinase [Source:HGNC Symbol;Acc:HGNC:12442]
11	89249738	89250326	589	chip_npm1_peak_2725	23	2.40768	2.32563	0	417	Intron (ENST00000263321/ENSG00000077498, intron 3 of 4)	89283767	89295308	11542	+	ENSG00000077498	ENST00000528243	-33441	TYR	tyrosinase [Source:HGNC Symbol;Acc:HGNC:12442]
1	236773575	236773849	275	chip_npm1_peak_1171	44	3.62042	4.40779	0.22086	189	Distal Intergenic	236755382	236762909	7528	+	ENSG00000077522	ENST00000682490	18193	ACTN2	actinin alpha 2 [Source:HGNC Symbol;Acc:HGNC:164]
4	128861530	128861804	275	chip_npm1_peak_11913	32	3.0096	3.21442	0	184	Exon (ENST00000226319/ENSG00000077684, exon 9 of 11)	128831433	128849040	17608	+	ENSG00000077684	ENST00000508997	30097	JADE1	jade family PHD finger 1 [Source:HGNC Symbol;Acc:HGNC:30027]
22	45518730	45519050	321	chip_npm1_peak_9841	41	3.61152	4.17943	0.0818	130	Promoter (<=1kb)	45518783	45533898	15116	+	ENSG00000077942	ENST00000451475	0	FBLN1	fibulin 1 [Source:HGNC Symbol;Acc:HGNC:3600]
10	15733139	15733413	275	chip_npm1_peak_1324	37	3.33631	3.73902	0.0818	150	Distal Intergenic	15513954	15719922	205969	-	ENSG00000077943	ENST00000378076	-13217	ITGA8	integrin subunit alpha 8 [Source:HGNC Symbol;Acc:HGNC:6144]
10	15735294	15735568	275	chip_npm1_peak_1325	28	2.71531	2.80641	0	129	Distal Intergenic	15513954	15719922	205969	-	ENSG00000077943	ENST00000378076	-15372	ITGA8	integrin subunit alpha 8 [Source:HGNC Symbol;Acc:HGNC:6144]
2	209657672	209658126	455	chip_npm1_peak_8870	23	2.40768	2.32563	0	166	Intron (ENST00000682079/ENSG00000078018, intron 5 of 15)	209661465	209710264	48800	+	ENSG00000078018	ENST00000471619	-3339	MAP2	microtubule associated protein 2 [Source:HGNC Symbol;Acc:HGNC:6839]
2	209695997	209696391	395	chip_npm1_peak_8871	36	3.27571	3.64484	0.0818	250	Promoter (<=1kb)	209696314	209729868	33555	+	ENSG00000078018	ENST00000475600	0	MAP2	microtubule associated protein 2 [Source:HGNC Symbol;Acc:HGNC:6839]
3	183049491	183049942	452	chip_npm1_peak_11084	35	3.16787	3.5793	0.0818	183	Intron (ENST00000265594/ENSG00000078070, intron 9 of 18)	183022469	183037355	14887	-	ENSG00000078070	ENST00000489909	-12136	MCCC1	methylcrotonoyl-CoA carboxylase 1 [Source:HGNC Symbol;Acc:HGNC:6936]
2	162247802	162248076	275	chip_npm1_peak_8521	32	3.0096	3.21442	0	89	Promoter (2-3kb)	162243347	162245151	1805	-	ENSG00000078098	ENST00000493182	-2651	FAP	fibroblast activation protein alpha [Source:HGNC Symbol;Acc:HGNC:3590]
2	162249749	162250023	275	chip_npm1_peak_8522	23	2.40768	2.32563	0	94	Distal Intergenic	162243347	162245151	1805	-	ENSG00000078098	ENST00000493182	-4598	FAP	fibroblast activation protein alpha [Source:HGNC Symbol;Acc:HGNC:3590]
10	20887971	20888313	343	chip_npm1_peak_1371	28	2.80621	2.89399	0	191	Exon (ENST00000377122/ENSG00000078114, exon 4 of 28)	20867759	20897215	29457	-	ENSG00000078114	ENST00000377119	8902	NEBL	nebulette [Source:HGNC Symbol;Acc:HGNC:16932]
10	20890025	20890364	340	chip_npm1_peak_1372	51	4.20337	5.1928	0.36765	176	Intron (ENST00000377122/ENSG00000078114, intron 2 of 27)	20867759	20897215	29457	-	ENSG00000078114	ENST00000377119	6851	NEBL	nebulette [Source:HGNC Symbol;Acc:HGNC:16932]
10	21164910	21165293	384	chip_npm1_peak_1373	23	2.40768	2.32563	0	126	Intron (ENST00000675700/ENSG00000078114, intron 2 of 6)	21170262	21172452	2191	-	ENSG00000078114	ENST00000485750	7159	NEBL	nebulette [Source:HGNC Symbol;Acc:HGNC:16932]
10	21183078	21183352	275	chip_npm1_peak_1374	23	2.40768	2.32563	0	187	Intron (ENST00000675702/ENSG00000078114, intron 3 of 8)	20780050	21174931	394882	-	ENSG00000078114	ENST00000675700	-8147	NEBL	nebulette [Source:HGNC Symbol;Acc:HGNC:16932]
18	41977247	41977643	397	chip_npm1_peak_6860	23	2.40768	2.32563	0	115	Intron (ENST00000639914/ENSG00000078142, intron 4 of 24)	41957667	41990602	32936	+	ENSG00000078142	ENST00000589550	19580	PIK3C3	phosphatidylinositol 3-kinase catalytic subunit type 3 [Source:HGNC Symbol;Acc:HGNC:8974]
4	40110618	40110892	275	chip_npm1_peak_11390	41	3.61152	4.17943	0.0818	125	Intron (ENST00000261435/ENSG00000078177, intron 5 of 17)	40102907	40155397	52491	+	ENSG00000078177	ENST00000513269	7711	N4BP2	NEDD4 binding protein 2 [Source:HGNC Symbol;Acc:HGNC:29851]
6	158049741	158050107	367	chip_npm1_peak_14221	25	2.56661	2.53397	0	93	Intron (ENST00000355585/ENSG00000078269, intron 5 of 26)	158033490	158063872	30383	+	ENSG00000078269	ENST00000485863	16251	SYNJ2	synaptojanin 2 [Source:HGNC Symbol;Acc:HGNC:11504]
5	7640441	7640715	275	chip_npm1_peak_12301	36	3.30573	3.69139	0.0818	243	Intron (ENST00000338316/ENSG00000078295, intron 4 of 24)	7611109	7695816	84708	+	ENSG00000078295	ENST00000515681	29332	ADCY2	adenylate cyclase 2 [Source:HGNC Symbol;Acc:HGNC:233]
16	5231685	5231959	275	chip_npm1_peak_5735	32	3.0096	3.21442	0	174	Intron (ENST00000650622/ENSG00000285567, intron 2 of 3)	5239802	6776014	1536213	+	ENSG00000078328	ENST00000569895	-7843	RBFOX1	RNA binding fox-1 homolog 1 [Source:HGNC Symbol;Acc:HGNC:18222]
10	21695145	21695419	275	chip_npm1_peak_1377	41	3.61152	4.17943	0.0818	137	Intron (ENST00000631589/ENSG00000078403, intron 13 of 22)	21673578	21713922	40345	+	ENSG00000078403	ENST00000420525	21567	MLLT10	MLLT10 histone lysine methyltransferase DOT1L cofactor [Source:HGNC Symbol;Acc:HGNC:16063]
X	78935255	78935629	375	chip_npm1_peak_17568	32	3.0096	3.21442	0	183	Distal Intergenic	78945332	78961940	16609	+	ENSG00000078589	ENST00000544091	-9703	P2RY10	P2Y receptor family member 10 [Source:HGNC Symbol;Acc:HGNC:19906]
X	78938960	78939234	275	chip_npm1_peak_17569	23	2.40768	2.32563	0	122	Distal Intergenic	78945332	78961940	16609	+	ENSG00000078589	ENST00000544091	-6098	P2RY10	P2Y receptor family member 10 [Source:HGNC Symbol;Acc:HGNC:19906]
8	17947409	17947907	499	chip_npm1_peak_15430	32	3.0096	3.21442	0	261	Intron (ENST00000325083/ENSG00000078674, intron 7 of 38)	17957658	17962213	4556	+	ENSG00000078674	ENST00000517836	-9751	PCM1	pericentriolar material 1 [Source:HGNC Symbol;Acc:HGNC:8727]
17	77996728	77997028	301	chip_npm1_peak_6561	45	3.82167	4.57694	0.26506	222	Intron (ENST00000636222/ENSG00000078687, intron 1 of 22)	78004168	78107464	103297	+	ENSG00000078687	ENST00000588061	-7140	TNRC6C	trinucleotide repeat containing adaptor 6C [Source:HGNC Symbol;Acc:HGNC:29318]
9	119141802	119142076	275	chip_npm1_peak_16912	41	3.61152	4.17943	0.0818	127	Distal Intergenic	119153458	119208886	55429	-	ENSG00000078725	ENST00000482797	66810	BRINP1	BMP/retinoic acid inducible neural specific 1 [Source:HGNC Symbol;Acc:HGNC:2687]
9	119241038	119241574	537	chip_npm1_peak_16913	28	2.71531	2.80641	0	96	Intron (ENST00000265922/ENSG00000078725, intron 4 of 7)	119153458	119208886	55429	-	ENSG00000078725	ENST00000482797	-32152	BRINP1	BMP/retinoic acid inducible neural specific 1 [Source:HGNC Symbol;Acc:HGNC:2687]
9	119245162	119245436	275	chip_npm1_peak_16914	23	2.40768	2.32563	0	80	Intron (ENST00000265922/ENSG00000078725, intron 3 of 7)	119153458	119208886	55429	-	ENSG00000078725	ENST00000482797	-36276	BRINP1	BMP/retinoic acid inducible neural specific 1 [Source:HGNC Symbol;Acc:HGNC:2687]
8	92029513	92029787	275	chip_npm1_peak_15916	41	3.60289	4.16526	0.0818	193	Intron (ENST00000613886/ENSG00000079102, intron 2 of 11)	92005231	92019175	13945	-	ENSG00000079102	ENST00000521054	-10338	RUNX1T1	RUNX1 partner transcriptional co-repressor 1 [Source:HGNC Symbol;Acc:HGNC:1535]
8	94214202	94214476	275	chip_npm1_peak_15935	41	3.61152	4.17943	0.0818	133	Promoter (2-3kb)	94128240	94217303	89064	-	ENSG00000079112	ENST00000450165	2827	CDH17	cadherin 17 [Source:HGNC Symbol;Acc:HGNC:1756]
8	94216365	94216639	275	chip_npm1_peak_15936	32	3.0096	3.21442	0	174	Promoter (<=1kb)	94128240	94217303	89064	-	ENSG00000079112	ENST00000450165	664	CDH17	cadherin 17 [Source:HGNC Symbol;Acc:HGNC:1756]
2	178182810	178183546	737	chip_npm1_peak_8656	37	3.33631	3.73902	0.0818	132	Distal Intergenic	178194481	178395772	201292	+	ENSG00000079156	ENST00000392505	-10935	OSBPL6	oxysterol binding protein like 6 [Source:HGNC Symbol;Acc:HGNC:16388]
2	178327971	178328245	275	chip_npm1_peak_8657	23	2.40768	2.32563	0	82	Intron (ENST00000392505/ENSG00000079156, intron 4 of 25)	178323570	178332701	9132	+	ENSG00000079156	ENST00000477097	4401	OSBPL6	oxysterol binding protein like 6 [Source:HGNC Symbol;Acc:HGNC:16388]
2	217810591	217810959	369	chip_npm1_peak_8937	45	3.82167	4.57694	0.26506	224	Promoter (<=1kb)	217809714	217810304	591	-	ENSG00000079308	ENST00000480416	-287	TNS1	tensin 1 [Source:HGNC Symbol;Acc:HGNC:11973]
19	42522464	42522738	275	chip_npm1_peak_7261	23	2.40768	2.32563	0	123	Intron (ENST00000594624/ENSG00000213904, intron 2 of 2)	42510889	42519463	8575	-	ENSG00000079385	ENST00000485605	-3001	CEACAM1	CEA cell adhesion molecule 1 [Source:HGNC Symbol;Acc:HGNC:1814]
X	68414711	68414985	275	chip_npm1_peak_17499	32	3.00241	3.20281	0	193	Intron (ENST00000680612/ENSG00000079482, intron 2 of 19)	68043464	68433020	389557	-	ENSG00000079482	ENST00000679822	18035	OPHN1	oligophrenin 1 [Source:HGNC Symbol;Acc:HGNC:8148]
4	73480622	73480896	275	chip_npm1_peak_11560	23	2.40768	2.32563	0	188	Promoter (<=1kb)	73481745	73504001	22257	+	ENSG00000079557	ENST00000226355	-849	AFM	afamin [Source:HGNC Symbol;Acc:HGNC:316]
4	73482300	73482651	352	chip_npm1_peak_11561	32	3.0096	3.21442	0	135	Promoter (<=1kb)	73481745	73504001	22257	+	ENSG00000079557	ENST00000226355	555	AFM	afamin [Source:HGNC Symbol;Acc:HGNC:316]
6	71806637	71806911	275	chip_npm1_peak_13595	41	3.60289	4.16526	0.0818	249	Distal Intergenic	71886703	72264004	377302	+	ENSG00000079841	ENST00000370419	-79792	RIMS1	regulating synaptic membrane exocytosis 1 [Source:HGNC Symbol;Acc:HGNC:17282]
6	71838173	71838447	275	chip_npm1_peak_13596	46	3.89236	4.68855	0.33839	130	Distal Intergenic	71886703	72264004	377302	+	ENSG00000079841	ENST00000370419	-48256	RIMS1	regulating synaptic membrane exocytosis 1 [Source:HGNC Symbol;Acc:HGNC:17282]
6	71907140	71907508	369	chip_npm1_peak_13597	51	4.20337	5.1928	0.36765	198	Intron (ENST00000370419/ENSG00000079841, intron 1 of 18)	71887024	72403143	516120	+	ENSG00000079841	ENST00000264839	20116	RIMS1	regulating synaptic membrane exocytosis 1 [Source:HGNC Symbol;Acc:HGNC:17282]
6	72088996	72089270	275	chip_npm1_peak_13598	23	2.40193	2.31656	0	113	Intron (ENST00000370419/ENSG00000079841, intron 2 of 18)	72182752	72401088	218337	+	ENSG00000079841	ENST00000517433	-93482	RIMS1	regulating synaptic membrane exocytosis 1 [Source:HGNC Symbol;Acc:HGNC:17282]
6	72118505	72118792	288	chip_npm1_peak_13599	23	2.40768	2.32563	0	124	Intron (ENST00000370419/ENSG00000079841, intron 4 of 18)	72182752	72401088	218337	+	ENSG00000079841	ENST00000517433	-63960	RIMS1	regulating synaptic membrane exocytosis 1 [Source:HGNC Symbol;Acc:HGNC:17282]
6	72346139	72346413	275	chip_npm1_peak_13600	23	2.40193	2.31656	0	99	Intron (ENST00000491071/ENSG00000079841, intron 24 of 27)	72365774	72401651	35878	+	ENSG00000079841	ENST00000431478	-19361	RIMS1	regulating synaptic membrane exocytosis 1 [Source:HGNC Symbol;Acc:HGNC:17282]
6	132346527	132346932	406	chip_npm1_peak_14066	23	2.40768	2.32563	0	264	Intron (ENST00000367963/ENSG00000079931, intron 4 of 11)	132315697	132325147	9451	-	ENSG00000079931	ENST00000489128	-21380	MOXD1	monooxygenase DBH like 1 [Source:HGNC Symbol;Acc:HGNC:21063]
6	132367393	132367864	472	chip_npm1_peak_14067	23	2.40193	2.31656	0	105	Intron (ENST00000367963/ENSG00000079931, intron 4 of 11)	132296069	132375065	78997	-	ENSG00000079931	ENST00000336749	7201	MOXD1	monooxygenase DBH like 1 [Source:HGNC Symbol;Acc:HGNC:21063]
6	132413753	132414211	459	chip_npm1_peak_14068	23	2.40768	2.32563	0	179	Distal Intergenic	132390422	132401475	11054	-	ENSG00000079931	ENST00000392401	-12278	MOXD1	monooxygenase DBH like 1 [Source:HGNC Symbol;Acc:HGNC:21063]
19	10498504	10498778	275	chip_npm1_peak_7159	25	2.6112	2.59978	0	85	Promoter (<=1kb)	10491947	10499509	7563	-	ENSG00000079999	ENST00000588024	731	KEAP1	kelch like ECH associated protein 1 [Source:HGNC Symbol;Acc:HGNC:23177]
13	94411618	94411892	275	chip_npm1_peak_4398	23	2.40768	2.32563	0	76	Distal Intergenic	94462121	94467955	5835	-	ENSG00000080166	ENST00000490854	56063	DCT	dopachrome tautomerase [Source:HGNC Symbol;Acc:HGNC:2709]
3	97824595	97824869	275	chip_npm1_peak_10578	23	2.40768	2.32563	0	78	Promoter (2-3kb)	97822011	97944984	122974	+	ENSG00000080200	ENST00000389622	2584	CRYBG3	crystallin beta-gamma domain containing 3 [Source:HGNC Symbol;Acc:HGNC:34427]
3	97830692	97830999	308	chip_npm1_peak_10579	23	2.40193	2.31656	0	288	Intron (ENST00000389622/ENSG00000080200, intron 1 of 21)	97822011	97944984	122974	+	ENSG00000080200	ENST00000389622	8681	CRYBG3	crystallin beta-gamma domain containing 3 [Source:HGNC Symbol;Acc:HGNC:34427]
3	97843396	97843771	376	chip_npm1_peak_10580	28	2.71531	2.80641	0	201	Intron (ENST00000389622/ENSG00000080200, intron 2 of 21)	97822011	97944984	122974	+	ENSG00000080200	ENST00000389622	21385	CRYBG3	crystallin beta-gamma domain containing 3 [Source:HGNC Symbol;Acc:HGNC:34427]
3	97931859	97932352	494	chip_npm1_peak_10581	41	3.61152	4.17943	0.0818	239	Intron (ENST00000389622/ENSG00000080200, intron 17 of 21)	97924212	97944957	20746	+	ENSG00000080200	ENST00000485253	7647	CRYBG3	crystallin beta-gamma domain containing 3 [Source:HGNC Symbol;Acc:HGNC:34427]
3	97011080	97011354	275	chip_npm1_peak_10568	32	3.0096	3.21442	0	136	Intron (ENST00000470610/ENSG00000080224, intron 3 of 4)	96814791	97010134	195344	+	ENSG00000080224	ENST00000506569	196289	EPHA6	EPH receptor A6 [Source:HGNC Symbol;Acc:HGNC:19296]
3	97076682	97077067	386	chip_npm1_peak_10569	23	2.40768	2.32563	0	253	Intron (ENST00000470610/ENSG00000080224, intron 3 of 4)	96814791	97010134	195344	+	ENSG00000080224	ENST00000506569	261891	EPHA6	EPH receptor A6 [Source:HGNC Symbol;Acc:HGNC:19296]
3	97180737	97181160	424	chip_npm1_peak_10570	36	3.27571	3.64484	0.0818	248	Intron (ENST00000470610/ENSG00000080224, intron 3 of 4)	97439610	97610824	171215	+	ENSG00000080224	ENST00000503760	-258450	EPHA6	EPH receptor A6 [Source:HGNC Symbol;Acc:HGNC:19296]
3	97280517	97280791	275	chip_npm1_peak_10571	41	3.61152	4.17943	0.0818	199	Intron (ENST00000389672/ENSG00000080224, intron 5 of 17)	97439610	97610824	171215	+	ENSG00000080224	ENST00000503760	-158819	EPHA6	EPH receptor A6 [Source:HGNC Symbol;Acc:HGNC:19296]
3	97460674	97461074	401	chip_npm1_peak_10572	32	3.0096	3.21442	0	215	Intron (ENST00000389672/ENSG00000080224, intron 7 of 17)	97441416	97648577	207162	+	ENSG00000080224	ENST00000502694	19258	EPHA6	EPH receptor A6 [Source:HGNC Symbol;Acc:HGNC:19296]
3	97733803	97734077	275	chip_npm1_peak_10577	23	2.40768	2.32563	0	91	Intron (ENST00000389672/ENSG00000080224, intron 15 of 17)	97747520	97752460	4941	+	ENSG00000080224	ENST00000506349	-13443	EPHA6	EPH receptor A6 [Source:HGNC Symbol;Acc:HGNC:19296]
3	97647582	97648011	430	chip_npm1_peak_10576	32	3.0096	3.21442	0	143	Intron (ENST00000389672/ENSG00000080224, intron 14 of 17)	97747520	97752460	4941	+	ENSG00000080224	ENST00000506349	-99509	EPHA6	EPH receptor A6 [Source:HGNC Symbol;Acc:HGNC:19296]
9	3491041	3491315	275	chip_npm1_peak_16300	32	3.0096	3.21442	0	91	Promoter (1-2kb)	3270930	3489487	218558	-	ENSG00000080298	ENST00000302303	-1554	RFX3	regulatory factor X3 [Source:HGNC Symbol;Acc:HGNC:9984]
4	71124444	71124718	275	chip_npm1_peak_11551	32	3.0096	3.21442	0	141	Intron (ENST00000649996/ENSG00000080493, intron 2 of 26)	71062667	71568595	505929	+	ENSG00000080493	ENST00000649996	61777	SLC4A4	solute carrier family 4 member 4 [Source:HGNC Symbol;Acc:HGNC:11030]
4	71333951	71334225	275	chip_npm1_peak_11552	23	2.40768	2.32563	0	91	Intron (ENST00000649996/ENSG00000080493, intron 4 of 26)	71339020	71572083	233064	+	ENSG00000080493	ENST00000340595	-4795	SLC4A4	solute carrier family 4 member 4 [Source:HGNC Symbol;Acc:HGNC:11030]
9	2005357	2005631	275	chip_npm1_peak_16291	23	2.40193	2.31656	0	85	Intron (ENST00000637383/ENSG00000080503, intron 1 of 1)	2015186	2193620	178435	+	ENSG00000080503	ENST00000357248	-9555	SMARCA2	SWI/SNF related, matrix associated, actin dependent regulator of chromatin, subfamily a, member 2 [Source:HGNC Symbol;Acc:HGNC:11098]
9	2124340	2124614	275	chip_npm1_peak_16292	23	2.40768	2.32563	0	91	Promoter (<=1kb)	2123850	2193560	69711	+	ENSG00000080503	ENST00000639760	490	SMARCA2	SWI/SNF related, matrix associated, actin dependent regulator of chromatin, subfamily a, member 2 [Source:HGNC Symbol;Acc:HGNC:11098]
9	2183389	2183694	306	chip_npm1_peak_16293	32	3.0096	3.21442	0	136	Promoter (1-2kb)	2181571	2186183	4613	+	ENSG00000080503	ENST00000635392	1818	SMARCA2	SWI/SNF related, matrix associated, actin dependent regulator of chromatin, subfamily a, member 2 [Source:HGNC Symbol;Acc:HGNC:11098]
X	107238781	107239084	304	chip_npm1_peak_17693	32	3.0096	3.21442	0	149	Exon (ENST00000372453/ENSG00000080572, exon 6 of 7)	107207148	107243364	36217	+	ENSG00000080572	ENST00000336387	31633	DNAAF6	dynein axonemal assembly factor 6 [Source:HGNC Symbol;Acc:HGNC:28570]
9	2825176	2825450	275	chip_npm1_peak_16296	32	3.0096	3.21442	0	238	Intron (ENST00000397885/ENSG00000080608, intron 10 of 17)	2828475	2829925	1451	-	ENSG00000080608	ENST00000469168	4475	PUM3	pumilio RNA binding family member 3 [Source:HGNC Symbol;Acc:HGNC:29676]
5	114030087	114030562	476	chip_npm1_peak_12769	23	2.40768	2.32563	0	146	Distal Intergenic	114055926	114229386	173461	+	ENSG00000080709	ENST00000512927	-25364	KCNN2	potassium calcium-activated channel subfamily N member 2 [Source:HGNC Symbol;Acc:HGNC:6291]
5	114030799	114031073	275	chip_npm1_peak_12770	32	3.0096	3.21442	0	147	Distal Intergenic	114055926	114229386	173461	+	ENSG00000080709	ENST00000512927	-24853	KCNN2	potassium calcium-activated channel subfamily N member 2 [Source:HGNC Symbol;Acc:HGNC:6291]
5	114031563	114032042	480	chip_npm1_peak_12771	23	2.40768	2.32563	0	289	Distal Intergenic	114055926	114229386	173461	+	ENSG00000080709	ENST00000512927	-23884	KCNN2	potassium calcium-activated channel subfamily N member 2 [Source:HGNC Symbol;Acc:HGNC:6291]
5	114068454	114068889	436	chip_npm1_peak_12772	36	3.27571	3.64484	0.0818	404	Intron (ENST00000512927/ENSG00000080709, intron 2 of 4)	114056069	114496500	440432	+	ENSG00000080709	ENST00000512097	12385	KCNN2	potassium calcium-activated channel subfamily N member 2 [Source:HGNC Symbol;Acc:HGNC:6291]
14	73171507	73171809	303	chip_npm1_peak_4902	35	3.16787	3.5793	0.0818	116	Intron (ENST00000557356/ENSG00000080815, intron 4 of 4)	73167829	73220401	52573	+	ENSG00000080815	ENST00000406768	3678	PSEN1	presenilin 1 [Source:HGNC Symbol;Acc:HGNC:9508]
20	36501787	36502073	287	chip_npm1_peak_9295	28	2.71531	2.80641	0	119	Promoter (1-2kb)	36500197	36526847	26651	+	ENSG00000080845	ENST00000497862	1590	DLGAP4	DLG associated protein 4 [Source:HGNC Symbol;Acc:HGNC:24476]
11	133965262	133965536	275	chip_npm1_peak_3032	32	3.0096	3.21442	0	183	Distal Intergenic	133896438	133956968	60531	-	ENSG00000080854	ENST00000533871	-8294	IGSF9B	immunoglobulin superfamily member 9B [Source:HGNC Symbol;Acc:HGNC:32326]
15	51007363	51007637	275	chip_npm1_peak_5305	32	3.0096	3.21442	0	170	Distal Intergenic	50997749	51003441	5693	+	ENSG00000081014	ENST00000561397	9614	AP4E1	adaptor related protein complex 4 subunit epsilon 1 [Source:HGNC Symbol;Acc:HGNC:573]
1	113407939	113408380	442	chip_npm1_peak_693	23	2.40768	2.32563	0	127	Intron (ENST00000307546/ENSG00000081026, intron 1 of 20)	113391261	113404455	13195	+	ENSG00000081026	ENST00000477955	16678	MAGI3	membrane associated guanylate kinase, WW and PDZ domain containing 3 [Source:HGNC Symbol;Acc:HGNC:29647]
2	227100702	227100976	275	chip_npm1_peak_9001	32	3.00241	3.20281	0	112	Intron (ENST00000396625/ENSG00000081052, intron 17 of 47)	227107750	227147572	39823	-	ENSG00000081052	ENST00000684257	46596	COL4A4	collagen type IV alpha 4 chain [Source:HGNC Symbol;Acc:HGNC:2206]
6	108052162	108052567	406	chip_npm1_peak_13860	32	3.0096	3.21442	0	236	Promoter (1-2kb)	108044379	108051066	6688	-	ENSG00000081087	ENST00000472669	-1096	OSTM1	osteoclastogenesis associated transmembrane protein 1 [Source:HGNC Symbol;Acc:HGNC:21652]
3	101275087	101275361	275	chip_npm1_peak_10612	41	3.61152	4.17943	0.0818	162	Intron (ENST00000193391/ENSG00000081148, intron 6 of 18)	101222546	101320575	98030	-	ENSG00000081148	ENST00000193391	45214	IMPG2	interphotoreceptor matrix proteoglycan 2 [Source:HGNC Symbol;Acc:HGNC:18362]
3	101325984	101326312	329	chip_npm1_peak_10613	41	3.61152	4.17943	0.0818	130	Exon (ENST00000394095/ENSG00000138468, exon 24 of 24)	101222546	101320575	98030	-	ENSG00000081148	ENST00000193391	-5409	IMPG2	interphotoreceptor matrix proteoglycan 2 [Source:HGNC Symbol;Acc:HGNC:18362]
5	88756473	88756766	294	chip_npm1_peak_12662	25	2.58871	2.56653	0	120	Intron (ENST00000657578/ENSG00000245864, intron 1 of 2)	88721620	88761912	40293	-	ENSG00000081189	ENST00000636143	5146	MEF2C	myocyte enhancer factor 2C [Source:HGNC Symbol;Acc:HGNC:6996]
5	88843884	88844223	340	chip_npm1_peak_12663	32	3.0096	3.21442	0	153	Intron (ENST00000504921/ENSG00000081189, intron 1 of 10)	88823901	88839309	15409	-	ENSG00000081189	ENST00000637048	-4575	MEF2C	myocyte enhancer factor 2C [Source:HGNC Symbol;Acc:HGNC:6996]
9	96799782	96800164	383	chip_npm1_peak_16731	32	3.00241	3.20281	0	242	Distal Intergenic	96763067	96778129	15063	-	ENSG00000081386	ENST00000374641	-21653	ZNF510	zinc finger protein 510 [Source:HGNC Symbol;Acc:HGNC:29161]
7	123209312	123209802	491	chip_npm1_peak_15150	23	2.40768	2.32563	0	154	Distal Intergenic	123114525	123199972	85448	-	ENSG00000081800	ENST00000427975	-9340	SLC13A1	solute carrier family 13 member 1 [Source:HGNC Symbol;Acc:HGNC:10916]
7	122573432	122573972	541	chip_npm1_peak_15147	41	3.56726	4.10703	0.0818	65	Intron (ENST00000449022/ENSG00000081803, intron 7 of 29)	122491418	122585761	94344	-	ENSG00000081803	ENST00000476131	11789	CADPS2	calcium dependent secretion activator 2 [Source:HGNC Symbol;Acc:HGNC:16018]
18	62704677	62704999	323	chip_npm1_peak_7008	62	4.80385	6.27709	1.02983	132	Distal Intergenic	62715541	62980433	264893	+	ENSG00000081913	ENST00000262719	-10542	PHLPP1	PH domain and leucine rich repeat protein phosphatase 1 [Source:HGNC Symbol;Acc:HGNC:20610]
18	57671384	57671737	354	chip_npm1_peak_6965	23	2.40193	2.31656	0	103	3' UTR	57684118	57688668	4551	-	ENSG00000081923	ENST00000588255	16931	ATP8B1	ATPase phospholipid transporting 8B1 [Source:HGNC Symbol;Acc:HGNC:3706]
5	39259974	39260248	275	chip_npm1_peak_12452	40	3.53233	4.05035	0.0818	242	Intron (ENST00000646045/ENSG00000082074, intron 1 of 18)	39202617	39270644	68028	-	ENSG00000082074	ENST00000512138	10396	FYB1	FYN binding protein 1 [Source:HGNC Symbol;Acc:HGNC:4036]
6	70117457	70117731	275	chip_npm1_peak_13585	23	2.40768	2.32563	0	118	Intron (ENST00000620364/ENSG00000082293, intron 16 of 50)	70121880	70131203	9324	+	ENSG00000082293	ENST00000455415	-4149	COL19A1	collagen type XIX alpha 1 chain [Source:HGNC Symbol;Acc:HGNC:2196]
18	5627435	5627709	275	chip_npm1_peak_6613	23	2.40768	2.32563	0	82	Promoter (1-2kb)	5393103	5628991	235889	-	ENSG00000082397	ENST00000545076	1282	EPB41L3	erythrocyte membrane protein band 4.1 like 3 [Source:HGNC Symbol;Acc:HGNC:3380]
2	164797651	164797925	275	chip_npm1_peak_8551	23	2.40768	2.32563	0	221	Intron (ENST00000375458/ENSG00000082438, intron 1 of 12)	164722306	164773754	51449	-	ENSG00000082438	ENST00000452626	-23897	COBLL1	cordon-bleu WH2 repeat protein like 1 [Source:HGNC Symbol;Acc:HGNC:23571]
1	215023417	215023691	275	chip_npm1_peak_1080	26	2.57438	2.60195	0	189	Intron (ENST00000486921/ENSG00000082482, intron 1 of 6)	215005855	215235219	229365	+	ENSG00000082482	ENST00000391895	17562	KCNK2	potassium two pore domain channel subfamily K member 2 [Source:HGNC Symbol;Acc:HGNC:6277]
1	215106791	215107127	337	chip_npm1_peak_1081	23	2.40193	2.31656	0	121	Intron (ENST00000486921/ENSG00000082482, intron 2 of 6)	215083517	215169265	85749	+	ENSG00000082482	ENST00000457122	23274	KCNK2	potassium two pore domain channel subfamily K member 2 [Source:HGNC Symbol;Acc:HGNC:6277]
1	210163752	210164026	275	chip_npm1_peak_1064	41	3.61152	4.17943	0.0818	124	3' UTR	210232796	210246255	13460	+	ENSG00000082497	ENST00000367012	-68770	SERTAD4	SERTA domain containing 4 [Source:HGNC Symbol;Acc:HGNC:25236]
1	210166172	210166779	608	chip_npm1_peak_1065	41	3.60289	4.16526	0.0818	50	3' UTR	210232796	210246255	13460	+	ENSG00000082497	ENST00000367012	-66017	SERTAD4	SERTA domain containing 4 [Source:HGNC Symbol;Acc:HGNC:25236]
1	210212167	210212728	562	chip_npm1_peak_1066	25	2.6112	2.59978	0	179	Distal Intergenic	210232796	210246255	13460	+	ENSG00000082497	ENST00000367012	-20068	SERTAD4	SERTA domain containing 4 [Source:HGNC Symbol;Acc:HGNC:25236]
3	124871890	124872164	275	chip_npm1_peak_10826	40	3.50351	4.08502	0.0818	134	Intron (ENST00000296181/ENSG00000082781, intron 2 of 14)	124848419	124878719	30301	-	ENSG00000082781	ENST00000608107	6555	ITGB5	integrin subunit beta 5 [Source:HGNC Symbol;Acc:HGNC:6160]
12	1211774	1212275	502	chip_npm1_peak_3042	28	2.71531	2.80641	0	142	Intron (ENST00000543086/ENSG00000082805, intron 11 of 17)	1203966	1263073	59108	+	ENSG00000082805	ENST00000544277	7808	ERC1	ELKS/RAB6-interacting/CAST family member 1 [Source:HGNC Symbol;Acc:HGNC:17072]
4	5598395	5598669	275	chip_npm1_peak_11170	23	2.40768	2.32563	0	39	Intron (ENST00000475313/ENSG00000173040, intron 16 of 22)	5527152	5527801	650	+	ENSG00000082929	ENST00000504943	71243	LINC01587	long intergenic non-protein coding RNA 1587 [Source:HGNC Symbol;Acc:HGNC:13716]
9	70877065	70877490	426	chip_npm1_peak_16538	23	2.40193	2.31656	0	128	Intron (ENST00000677713/ENSG00000083067, intron 1 of 25)	70535130	70869135	334006	-	ENSG00000083067	ENST00000677594	-7930	TRPM3	transient receptor potential cation channel subfamily M member 3 [Source:HGNC Symbol;Acc:HGNC:17992]
9	71327537	71327811	275	chip_npm1_peak_16543	32	3.0096	3.21442	0	111	Intron (ENST00000357533/ENSG00000083067, intron 1 of 24)	70535944	71446835	910892	-	ENSG00000083067	ENST00000357533	119024	TRPM3	transient receptor potential cation channel subfamily M member 3 [Source:HGNC Symbol;Acc:HGNC:17992]
9	71057909	71058183	275	chip_npm1_peak_16540	23	2.40768	2.32563	0	81	Intron (ENST00000677713/ENSG00000083067, intron 1 of 25)	70529063	71121598	592536	-	ENSG00000083067	ENST00000377110	63415	TRPM3	transient receptor potential cation channel subfamily M member 3 [Source:HGNC Symbol;Acc:HGNC:17992]
9	71059177	71059451	275	chip_npm1_peak_16541	32	3.0096	3.21442	0	86	Intron (ENST00000677713/ENSG00000083067, intron 1 of 25)	70529063	71121598	592536	-	ENSG00000083067	ENST00000377110	62147	TRPM3	transient receptor potential cation channel subfamily M member 3 [Source:HGNC Symbol;Acc:HGNC:17992]
9	71314029	71314303	275	chip_npm1_peak_16542	23	2.40768	2.32563	0	145	Intron (ENST00000357533/ENSG00000083067, intron 1 of 24)	70535944	71446835	910892	-	ENSG00000083067	ENST00000357533	132532	TRPM3	transient receptor potential cation channel subfamily M member 3 [Source:HGNC Symbol;Acc:HGNC:17992]
9	71408480	71408754	275	chip_npm1_peak_16544	32	3.00241	3.20281	0	219	Intron (ENST00000357533/ENSG00000083067, intron 1 of 24)	70535944	71446835	910892	-	ENSG00000083067	ENST00000357533	38081	TRPM3	transient receptor potential cation channel subfamily M member 3 [Source:HGNC Symbol;Acc:HGNC:17992]
9	71476640	71477102	463	chip_npm1_peak_16545	23	2.40768	2.32563	0	111	Distal Intergenic	70824436	71446904	622469	-	ENSG00000083067	ENST00000354500	-29736	TRPM3	transient receptor potential cation channel subfamily M member 3 [Source:HGNC Symbol;Acc:HGNC:17992]
6	80211010	80211426	417	chip_npm1_peak_13652	23	2.40193	2.31656	0	287	Intron (ENST00000356489/ENSG00000083123, intron 8 of 10)	80203102	80273190	70089	+	ENSG00000083123	ENST00000468520	7908	BCKDHB	branched chain keto acid dehydrogenase E1 subunit beta [Source:HGNC Symbol;Acc:HGNC:987]
6	80301732	80302167	436	chip_npm1_peak_13653	32	3.00241	3.20281	0	300	Intron (ENST00000356489/ENSG00000083123, intron 9 of 10)	80343571	80346254	2684	+	ENSG00000083123	ENST00000491328	-41404	BCKDHB	branched chain keto acid dehydrogenase E1 subunit beta [Source:HGNC Symbol;Acc:HGNC:987]
6	80313770	80314044	275	chip_npm1_peak_13654	27	2.7052	2.7402	0	117	Intron (ENST00000356489/ENSG00000083123, intron 9 of 10)	80343571	80346254	2684	+	ENSG00000083123	ENST00000491328	-29527	BCKDHB	branched chain keto acid dehydrogenase E1 subunit beta [Source:HGNC Symbol;Acc:HGNC:987]
8	42048424	42048888	465	chip_npm1_peak_15598	24	2.50251	2.44019	0	96	Exon (ENST00000265713/ENSG00000083168, exon 2 of 17)	41946513	42051984	105472	-	ENSG00000083168	ENST00000647809	3096	KAT6A	lysine acetyltransferase 6A [Source:HGNC Symbol;Acc:HGNC:13013]
17	3740268	3740542	275	chip_npm1_peak_6209	23	2.40768	2.32563	0	127	Promoter (1-2kb)	3724318	3738953	14636	-	ENSG00000083457	ENST00000571185	-1315	ITGAE	integrin subunit alpha E [Source:HGNC Symbol;Acc:HGNC:6147]
13	72968711	72968985	275	chip_npm1_peak_4276	32	3.00241	3.20281	0	83	Promoter (<=1kb)	72969603	73016061	46459	+	ENSG00000083535	ENST00000489922	-618	PIBF1	progesterone immunomodulatory binding factor 1 [Source:HGNC Symbol;Acc:HGNC:23352]
13	60378959	60379233	275	chip_npm1_peak_4211	31	2.94361	3.1087	0	80	Distal Intergenic	60396457	60573878	177422	+	ENSG00000083544	ENST00000196169	-17224	TDRD3	tudor domain containing 3 [Source:HGNC Symbol;Acc:HGNC:20612]
13	60427586	60427878	293	chip_npm1_peak_4212	31	2.97272	3.15511	0	133	Intron (ENST00000196169/ENSG00000083544, intron 1 of 13)	60434047	60573870	139824	+	ENSG00000083544	ENST00000621840	-6169	TDRD3	tudor domain containing 3 [Source:HGNC Symbol;Acc:HGNC:20612]
13	60501112	60501386	275	chip_npm1_peak_4213	32	3.00241	3.20281	0	49	Intron (ENST00000196169/ENSG00000083544, intron 8 of 13)	60528963	60538086	9124	+	ENSG00000083544	ENST00000471710	-27577	TDRD3	tudor domain containing 3 [Source:HGNC Symbol;Acc:HGNC:20612]
13	60542051	60542325	275	chip_npm1_peak_4214	23	2.40768	2.32563	0	97	Intron (ENST00000196169/ENSG00000083544, intron 12 of 13)	60528963	60538086	9124	+	ENSG00000083544	ENST00000471710	13088	TDRD3	tudor domain containing 3 [Source:HGNC Symbol;Acc:HGNC:20612]
5	41833250	41833550	301	chip_npm1_peak_12468	25	2.6112	2.59978	0	126	Intron (ENST00000196371/ENSG00000083720, intron 7 of 16)	41749601	41842757	93157	-	ENSG00000083720	ENST00000514723	9207	OXCT1	3-oxoacid CoA-transferase 1 [Source:HGNC Symbol;Acc:HGNC:8527]
X	55768016	55768290	275	chip_npm1_peak_17449	41	3.61152	4.17943	0.0818	152	Distal Intergenic	55755810	55758382	2573	+	ENSG00000083750	ENST00000475061	12206	RRAGB	Ras related GTP binding B [Source:HGNC Symbol;Acc:HGNC:19901]
1	40419086	40419472	387	chip_npm1_peak_182	35	3.16787	3.5793	0.0818	205	Intron (ENST00000372718/ENSG00000084070, intron 9 of 9)	40413977	40415369	1393	+	ENSG00000084070	ENST00000487871	5109	SMAP2	small ArfGAP2 [Source:HGNC Symbol;Acc:HGNC:25082]
12	21344401	21344675	275	chip_npm1_peak_3126	23	2.40768	2.32563	0	97	Intron (ENST00000307378/ENSG00000084453, intron 2 of 15)	21264600	21334917	70318	-	ENSG00000084453	ENST00000683939	-9484	SLCO1A2	solute carrier organic anion transporter family member 1A2 [Source:HGNC Symbol;Acc:HGNC:10956]
2	24476476	24476750	275	chip_npm1_peak_7535	24	2.50251	2.44019	0	108	Distal Intergenic	24491254	24770702	279449	+	ENSG00000084676	ENST00000348332	-14504	NCOA1	nuclear receptor coactivator 1 [Source:HGNC Symbol;Acc:HGNC:7668]
2	24581522	24581852	331	chip_npm1_peak_7536	32	3.0096	3.21442	0	136	Promoter (2-3kb)	24584476	24659129	74654	+	ENSG00000084676	ENST00000483904	-2624	NCOA1	nuclear receptor coactivator 1 [Source:HGNC Symbol;Acc:HGNC:7668]
2	24583089	24583363	275	chip_npm1_peak_7537	23	2.40768	2.32563	0	90	Promoter (1-2kb)	24584476	24659129	74654	+	ENSG00000084676	ENST00000483904	-1113	NCOA1	nuclear receptor coactivator 1 [Source:HGNC Symbol;Acc:HGNC:7668]
11	33726355	33726685	331	chip_npm1_peak_2383	41	3.61152	4.17943	0.0818	201	Intron (ENST00000642928/ENSG00000085063, intron 1 of 3)	33703012	33722952	19941	-	ENSG00000085063	ENST00000652678	-3403	CD59	CD59 molecule (CD59 blood group) [Source:HGNC Symbol;Acc:HGNC:1689]
11	44592890	44593164	275	chip_npm1_peak_2442	41	3.61152	4.17943	0.0818	122	Intron (ENST00000526958/ENSG00000085117, intron 2 of 6)	44596856	44618253	21398	+	ENSG00000085117	ENST00000530601	-3692	CD82	CD82 molecule [Source:HGNC Symbol;Acc:HGNC:6210]
X	129975786	129976187	402	chip_npm1_peak_17826	23	2.40768	2.32563	0	259	Distal Intergenic	129981107	130005317	24211	+	ENSG00000085185	ENST00000607874	-4920	BCORL1	BCL6 corepressor like 1 [Source:HGNC Symbol;Acc:HGNC:25657]
X	130001119	130001637	519	chip_npm1_peak_17827	23	2.40768	2.32563	0	79	Intron (ENST00000607874/ENSG00000085185, intron 2 of 2)	130014467	130028861	14395	+	ENSG00000085185	ENST00000441294	-12830	BCORL1	BCL6 corepressor like 1 [Source:HGNC Symbol;Acc:HGNC:25657]
X	130024333	130024607	275	chip_npm1_peak_17828	23	2.40768	2.32563	0	154	Intron (ENST00000218147/ENSG00000085185, intron 6 of 12)	130014467	130028861	14395	+	ENSG00000085185	ENST00000441294	9866	BCORL1	BCL6 corepressor like 1 [Source:HGNC Symbol;Acc:HGNC:25657]
X	77624844	77625118	275	chip_npm1_peak_17561	23	2.40768	2.32563	0	81	Intron (ENST00000373344/ENSG00000085224, intron 19 of 34)	77616245	77633321	17077	-	ENSG00000085224	ENST00000400866	8203	ATRX	ATRX chromatin remodeler [Source:HGNC Symbol;Acc:HGNC:886]
3	169117155	169117508	354	chip_npm1_peak_11010	32	3.0096	3.21442	0	225	Intron (ENST00000264674/ENSG00000085276, intron 7 of 16)	169120888	169122672	1785	-	ENSG00000085276	ENST00000461430	5164	MECOM	MDS1 and EVI1 complex locus [Source:HGNC Symbol;Acc:HGNC:3498]
3	169195016	169195472	457	chip_npm1_peak_11011	23	2.40768	2.32563	0	264	Intron (ENST00000651503/ENSG00000085276, intron 2 of 16)	169083507	169147734	64228	-	ENSG00000085276	ENST00000464456	-47282	MECOM	MDS1 and EVI1 complex locus [Source:HGNC Symbol;Acc:HGNC:3498]
3	169236766	169237040	275	chip_npm1_peak_11012	23	2.40768	2.32563	0	125	Intron (ENST00000651503/ENSG00000085276, intron 2 of 16)	169128024	169269238	141215	-	ENSG00000085276	ENST00000481315	32198	MECOM	MDS1 and EVI1 complex locus [Source:HGNC Symbol;Acc:HGNC:3498]
3	169680341	169680615	275	chip_npm1_peak_11015	23	2.40768	2.32563	0	141	Distal Intergenic	169381259	169663775	282517	-	ENSG00000085276	ENST00000486748	-16566	MECOM	MDS1 and EVI1 complex locus [Source:HGNC Symbol;Acc:HGNC:3498]
6	105466944	105467218	275	chip_npm1_peak_13846	32	3.00301	3.23058	0	186	Intron (ENST00000650898/ENSG00000286084, intron 1 of 1)	105277270	105454062	176793	-	ENSG00000085377	ENST00000369110	-12882	PREP	prolyl endopeptidase [Source:HGNC Symbol;Acc:HGNC:9358]
6	105498650	105499226	577	chip_npm1_peak_13847	23	2.40768	2.32563	0	114	Intron (ENST00000651879/ENSG00000286084, intron 1 of 2)	105277270	105454062	176793	-	ENSG00000085377	ENST00000369110	-44588	PREP	prolyl endopeptidase [Source:HGNC Symbol;Acc:HGNC:9358]
6	104800454	104800966	513	chip_npm1_peak_13841	32	3.00241	3.20281	0	76	Intron (ENST00000262903/ENSG00000085382, intron 7 of 23)	104728095	104787414	59320	-	ENSG00000085382	ENST00000369127	-13040	HACE1	HECT domain and ankyrin repeat containing E3 ubiquitin protein ligase 1 [Source:HGNC Symbol;Acc:HGNC:21033]
6	104807293	104807802	510	chip_npm1_peak_13842	23	2.40768	2.32563	0	76	Intron (ENST00000262903/ENSG00000085382, intron 7 of 23)	104728095	104787414	59320	-	ENSG00000085382	ENST00000369127	-19879	HACE1	HECT domain and ankyrin repeat containing E3 ubiquitin protein ligase 1 [Source:HGNC Symbol;Acc:HGNC:21033]
1	111412934	111413208	275	chip_npm1_peak_687	37	3.36745	3.78778	0.0818	106	Downstream (1-2kb)	111415220	111416679	1460	-	ENSG00000085465	ENST00000494622	3471	OVGP1	oviductal glycoprotein 1 [Source:HGNC Symbol;Acc:HGNC:8524]
7	87599688	87599962	275	chip_npm1_peak_14868	32	3.0096	3.21442	0	185	Promoter (<=1kb)	87503017	87600884	97868	-	ENSG00000085563	ENST00000622132	922	ABCB1	ATP binding cassette subfamily B member 1 [Source:HGNC Symbol;Acc:HGNC:40]
7	87720332	87720606	275	chip_npm1_peak_14870	23	2.40768	2.32563	0	195	Intron (ENST00000466676/ENSG00000105784, intron 5 of 6)	87503863	87713323	209461	-	ENSG00000085563	ENST00000543898	-7009	ABCB1	ATP binding cassette subfamily B member 1 [Source:HGNC Symbol;Acc:HGNC:40]
7	87760737	87761039	303	chip_npm1_peak_14871	41	3.60289	4.16526	0.0818	157	Intron (ENST00000338056/ENSG00000105784, intron 7 of 11)	87503863	87713323	209461	-	ENSG00000085563	ENST00000543898	-47414	ABCB1	ATP binding cassette subfamily B member 1 [Source:HGNC Symbol;Acc:HGNC:40]
1	45896417	45896691	275	chip_npm1_peak_200	32	3.00241	3.20281	0	126	Intron (ENST00000470809/ENSG00000086015, intron 4 of 4)	45913588	46030759	117172	+	ENSG00000086015	ENST00000372008	-16897	MAST2	microtubule associated serine/threonine kinase 2 [Source:HGNC Symbol;Acc:HGNC:19035]
9	33319694	33319968	275	chip_npm1_peak_16449	32	3.0096	3.21442	0	194	Promoter (<=1kb)	33319021	33332657	13637	+	ENSG00000086102	ENST00000466359	673	NFX1	nuclear transcription factor, X-box binding 1 [Source:HGNC Symbol;Acc:HGNC:7803]
5	62426747	62427196	450	chip_npm1_peak_12544	23	2.42186	2.32348	0	76	Intron (ENST00000509663/ENSG00000288643, intron 1 of 5)	62418884	62627704	208821	+	ENSG00000086200	ENST00000409296	7863	IPO11	importin 11 [Source:HGNC Symbol;Acc:HGNC:20628]
11	49236043	49236369	327	chip_npm1_peak_2465	32	3.0096	3.21442	0	133	Distal Intergenic	49200373	49208638	8266	-	ENSG00000086205	ENST00000529648	-27405	FOLH1	folate hydrolase 1 [Source:HGNC Symbol;Acc:HGNC:3788]
7	26336028	26336302	275	chip_npm1_peak_14468	31	2.94361	3.1087	0	79	Intron (ENST00000338523/ENSG00000086300, intron 1 of 6)	26354057	26372608	18552	+	ENSG00000086300	ENST00000409367	-17755	SNX10	sorting nexin 10 [Source:HGNC Symbol;Acc:HGNC:14974]
5	150687729	150688003	275	chip_npm1_peak_12956	31	2.95383	3.15728	0	103	Downstream (2-3kb)	150690794	150694833	4040	-	ENSG00000086589	ENST00000520132	6830	RBM22	RNA binding motif protein 22 [Source:HGNC Symbol;Acc:HGNC:25503]
15	80093324	80093598	275	chip_npm1_peak_5540	23	2.40768	2.32563	0	175	Intron (ENST00000613266/ENSG00000086666, intron 2 of 6)	80075191	80131294	56104	+	ENSG00000086666	ENST00000558724	18133	ZFAND6	zinc finger AN1-type containing 6 [Source:HGNC Symbol;Acc:HGNC:30164]
15	80108843	80109278	436	chip_npm1_peak_5541	23	2.40768	2.32563	0	289	Intron (ENST00000613266/ENSG00000086666, intron 2 of 6)	80121719	80123067	1349	+	ENSG00000086666	ENST00000561017	-12441	ZFAND6	zinc finger AN1-type containing 6 [Source:HGNC Symbol;Acc:HGNC:30164]
X	18752586	18752913	328	chip_npm1_peak_17201	32	3.0096	3.21442	0	178	Intron (ENST00000361511/ENSG00000086717, intron 7 of 18)	18730164	18827660	97497	+	ENSG00000086717	ENST00000379962	22422	PPEF1	protein phosphatase with EF-hand domain 1 [Source:HGNC Symbol;Acc:HGNC:9243]
X	18817719	18817993	275	chip_npm1_peak_17202	32	3.0096	3.21442	0	127	Promoter (<=1kb)	18818095	18827547	9453	+	ENSG00000086717	ENST00000470157	-102	PPEF1	protein phosphatase with EF-hand domain 1 [Source:HGNC Symbol;Acc:HGNC:9243]
19	50464336	50464946	611	chip_npm1_peak_7291	32	3.00301	3.23058	0	437	Promoter (<=1kb)	50464231	50466319	2089	+	ENSG00000086967	ENST00000597498	105	MYBPC2	myosin binding protein C2 [Source:HGNC Symbol;Acc:HGNC:7550]
11	89340783	89341057	275	chip_npm1_peak_2727	23	2.40768	2.32563	0	76	Intron (ENST00000263317/ENSG00000086991, intron 14 of 17)	89326361	89336083	9723	-	ENSG00000086991	ENST00000524473	-4700	NOX4	NADPH oxidase 4 [Source:HGNC Symbol;Acc:HGNC:7891]
11	89412886	89413208	323	chip_npm1_peak_2728	23	2.40768	2.32563	0	106	Intron (ENST00000263317/ENSG00000086991, intron 8 of 17)	89326361	89336083	9723	-	ENSG00000086991	ENST00000524473	-76803	NOX4	NADPH oxidase 4 [Source:HGNC Symbol;Acc:HGNC:7891]
4	68437901	68438175	275	chip_npm1_peak_11534	23	2.40193	2.31656	0	85	Distal Intergenic	68447463	68497604	50142	+	ENSG00000087128	ENST00000305363	-9288	TMPRSS11E	transmembrane serine protease 11E [Source:HGNC Symbol;Acc:HGNC:24465]
16	55382576	55383014	439	chip_npm1_peak_5975	30	2.91506	3.06351	0	141	Distal Intergenic	55389700	55506237	116538	+	ENSG00000087245	ENST00000570308	-6686	MMP2	matrix metallopeptidase 2 [Source:HGNC Symbol;Acc:HGNC:7166]
16	55505923	55506458	536	chip_npm1_peak_5977	41	3.60289	4.16526	0.0818	271	Promoter (<=1kb)	55505375	55506239	865	+	ENSG00000087245	ENST00000566564	548	MMP2	matrix metallopeptidase 2 [Source:HGNC Symbol;Acc:HGNC:7166]
16	55559798	55560072	275	chip_npm1_peak_5978	32	3.00301	3.23058	0	209	Promoter (2-3kb)	55556923	55583012	26090	+	ENSG00000087253	ENST00000565056	2875	LPCAT2	lysophosphatidylcholine acyltransferase 2 [Source:HGNC Symbol;Acc:HGNC:26032]
16	55588109	55588525	417	chip_npm1_peak_5979	32	3.0096	3.21442	0	201	Distal Intergenic	55579018	55583237	4220	+	ENSG00000087253	ENST00000562299	9091	LPCAT2	lysophosphatidylcholine acyltransferase 2 [Source:HGNC Symbol;Acc:HGNC:26032]
16	55597783	55598271	489	chip_npm1_peak_5980	23	2.40768	2.32563	0	121	Distal Intergenic	55579018	55583237	4220	+	ENSG00000087253	ENST00000562299	18765	LPCAT2	lysophosphatidylcholine acyltransferase 2 [Source:HGNC Symbol;Acc:HGNC:26032]
14	52477890	52478164	275	chip_npm1_peak_4775	23	2.40768	2.32563	0	205	Intron (ENST00000281741/ENSG00000087301, intron 14 of 20)	52455441	52470674	15234	-	ENSG00000087301	ENST00000555312	-7216	TXNDC16	thioredoxin domain containing 16 [Source:HGNC Symbol;Acc:HGNC:19965]
14	52479833	52480317	485	chip_npm1_peak_4776	23	2.40768	2.32563	0	97	Intron (ENST00000281741/ENSG00000087301, intron 14 of 20)	52455441	52470674	15234	-	ENSG00000087301	ENST00000555312	-9159	TXNDC16	thioredoxin domain containing 16 [Source:HGNC Symbol;Acc:HGNC:19965]
14	52072577	52072851	275	chip_npm1_peak_4771	50	4.03763	5.04757	0.36765	126	Distal Intergenic	52004803	52069228	64426	-	ENSG00000087303	ENST00000617139	-3349	NID2	nidogen 2 [Source:HGNC Symbol;Acc:HGNC:13389]
20	59596704	59597066	363	chip_npm1_peak_9401	26	2.63408	2.63374	0	96	Intron (ENST00000359926/ENSG00000087495, intron 1 of 12)	59603505	59743113	139609	+	ENSG00000087495	ENST00000434923	-6439	PHACTR3	phosphatase and actin regulator 3 [Source:HGNC Symbol;Acc:HGNC:15833]
20	59699783	59700057	275	chip_npm1_peak_9402	51	4.20337	5.1928	0.36765	116	Intron (ENST00000359926/ENSG00000087495, intron 1 of 12)	59721210	59847711	126502	+	ENSG00000087495	ENST00000361300	-21153	PHACTR3	phosphatase and actin regulator 3 [Source:HGNC Symbol;Acc:HGNC:15833]
20	59788543	59788852	310	chip_npm1_peak_9403	25	2.58871	2.56653	0	124	Intron (ENST00000359926/ENSG00000087495, intron 7 of 12)	59835853	59847711	11859	+	ENSG00000087495	ENST00000492611	-47001	PHACTR3	phosphatase and actin regulator 3 [Source:HGNC Symbol;Acc:HGNC:15833]
20	56634134	56634526	393	chip_npm1_peak_9388	32	3.0096	3.21442	0	194	Exon (ENST00000201031/ENSG00000087510, exon 5 of 7)	56630234	56631547	1314	+	ENSG00000087510	ENST00000416606	3900	TFAP2C	transcription factor AP-2 gamma [Source:HGNC Symbol;Acc:HGNC:11744]
20	56635610	56635971	362	chip_npm1_peak_9389	23	2.40193	2.31656	0	250	Intron (ENST00000201031/ENSG00000087510, intron 5 of 6)	56630234	56631547	1314	+	ENSG00000087510	ENST00000416606	5376	TFAP2C	transcription factor AP-2 gamma [Source:HGNC Symbol;Acc:HGNC:11744]
X	15406025	15406299	275	chip_npm1_peak_17165	32	3.0096	3.21442	0	86	Promoter (1-2kb)	15389963	15407550	17588	-	ENSG00000087842	ENST00000484433	1251	PIR	pirin [Source:HGNC Symbol;Acc:HGNC:30048]
X	15428385	15428659	275	chip_npm1_peak_17166	32	3.0096	3.21442	0	38	Intron (ENST00000380420/ENSG00000087842, intron 5 of 9)	15384799	15407653	22855	-	ENSG00000087842	ENST00000492432	-20732	PIR	pirin [Source:HGNC Symbol;Acc:HGNC:30048]
11	77884873	77885147	275	chip_npm1_peak_2636	32	3.00241	3.20281	0	96	3' UTR	77876948	77900771	23824	+	ENSG00000087884	ENST00000529666	7925	AAMDC	adipogenesis associated Mth938 domain containing [Source:HGNC Symbol;Acc:HGNC:30205]
20	36097604	36098110	507	chip_npm1_peak_9294	39	3.49808	3.99514	0.0818	269	Intron (ENST00000202028/ENSG00000088367, intron 1 of 19)	36092837	36175715	82879	+	ENSG00000088367	ENST00000447825	4767	EPB41L1	erythrocyte membrane protein band 4.1 like 1 [Source:HGNC Symbol;Acc:HGNC:3378]
3	12766911	12767190	280	chip_npm1_peak_9972	23	2.40768	2.32563	0	218	Promoter (2-3kb)	12734707	12769457	34751	-	ENSG00000088726	ENST00000264728	2267	TMEM40	transmembrane protein 40 [Source:HGNC Symbol;Acc:HGNC:25620]
18	6829820	6830094	275	chip_npm1_peak_6624	32	3.0096	3.21442	0	179	Intron (ENST00000383472/ENSG00000088756, intron 2 of 17)	6834475	6868234	33760	+	ENSG00000088756	ENST00000581099	-4381	ARHGAP28	Rho GTPase activating protein 28 [Source:HGNC Symbol;Acc:HGNC:25509]
20	159568	159842	275	chip_npm1_peak_9053	41	3.61152	4.17943	0.0818	130	Promoter (2-3kb)	157454	159163	1710	+	ENSG00000088782	ENST00000382388	2114	DEFB127	defensin beta 127 [Source:HGNC Symbol;Acc:HGNC:16206]
20	2750159	2750433	275	chip_npm1_peak_9060	31	2.92984	3.12165	0	143	Promoter (2-3kb)	2752496	2760108	7613	+	ENSG00000088881	ENST00000481662	-2063	EBF4	EBF family member 4 [Source:HGNC Symbol;Acc:HGNC:29278]
20	21235600	21235874	275	chip_npm1_peak_9226	31	2.97272	3.15511	0	131	Intron (ENST00000619574/ENSG00000088970, intron 9 of 10)	21244471	21246618	2148	+	ENSG00000088970	ENST00000423272	-8597	KIZ	kizuna centrosomal protein [Source:HGNC Symbol;Acc:HGNC:15865]
12	121358349	121358623	275	chip_npm1_peak_3735	23	2.40193	2.31656	0	108	Intron (ENST00000536837/ENSG00000089053, intron 1 of 3)	121345840	121352417	6578	-	ENSG00000089053	ENST00000536416	-5932	ANAPC5	anaphase promoting complex subunit 5 [Source:HGNC Symbol;Acc:HGNC:15713]
12	121521322	121521596	275	chip_npm1_peak_3737	23	2.40768	2.32563	0	210	Intron (ENST00000377071/ENSG00000089094, intron 8 of 22)	121509943	121524795	14853	-	ENSG00000089094	ENST00000542030	3199	KDM2B	lysine demethylase 2B [Source:HGNC Symbol;Acc:HGNC:13610]
12	113497053	113497425	373	chip_npm1_peak_3678	31	2.97272	3.15511	0	153	Distal Intergenic	113471483	113472280	798	-	ENSG00000089116	ENST00000557836	-24773	LHX5	LIM homeobox 5 [Source:HGNC Symbol;Acc:HGNC:14216]
12	113546607	113547082	476	chip_npm1_peak_3679	32	3.0096	3.21442	0	202	Distal Intergenic	113471483	113472280	798	-	ENSG00000089116	ENST00000557836	-74327	LHX5	LIM homeobox 5 [Source:HGNC Symbol;Acc:HGNC:14216]
12	113573457	113573797	341	chip_npm1_peak_3680	41	3.61152	4.17943	0.0818	225	Distal Intergenic	113471483	113472280	798	-	ENSG00000089116	ENST00000557836	-101177	LHX5	LIM homeobox 5 [Source:HGNC Symbol;Acc:HGNC:14216]
20	13625862	13626382	521	chip_npm1_peak_9156	32	3.0096	3.21442	0	127	Intron (ENST00000480436/ENSG00000089123, intron 2 of 13)	13614667	13630011	15345	-	ENSG00000089123	ENST00000434275	3629	TASP1	taspase 1 [Source:HGNC Symbol;Acc:HGNC:15859]
12	120138377	120138651	275	chip_npm1_peak_3730	23	2.40768	2.32563	0	247	Promoter (<=1kb)	120138016	120138938	923	-	ENSG00000089154	ENST00000547263	287	GCN1	GCN1 activator of EIF2AK4 [Source:HGNC Symbol;Acc:HGNC:4199]
12	112525420	112525694	275	chip_npm1_peak_3670	32	3.0096	3.21442	0	82	Distal Intergenic	112570380	112847731	277352	+	ENSG00000089169	ENST00000549736	-44686	RPH3A	rabphilin 3A [Source:HGNC Symbol;Acc:HGNC:17056]
12	112528881	112529155	275	chip_npm1_peak_3671	32	3.0096	3.21442	0	168	Distal Intergenic	112570380	112847731	277352	+	ENSG00000089169	ENST00000549736	-41225	RPH3A	rabphilin 3A [Source:HGNC Symbol;Acc:HGNC:17056]
12	112786009	112786283	275	chip_npm1_peak_3674	32	3.0096	3.21442	0	134	Intron (ENST00000549736/ENSG00000089169, intron 3 of 6)	112791149	112868476	77328	+	ENSG00000089169	ENST00000547728	-4866	RPH3A	rabphilin 3A [Source:HGNC Symbol;Acc:HGNC:17056]
20	16456296	16456570	275	chip_npm1_peak_9190	41	3.61152	4.17943	0.0818	125	Intron (ENST00000636835/ENSG00000089177, intron 12 of 24)	16379750	16404867	25118	-	ENSG00000089177	ENST00000450176	-51429	KIF16B	kinesin family member 16B [Source:HGNC Symbol;Acc:HGNC:15869]
12	117387175	117387449	275	chip_npm1_peak_3708	23	2.40768	2.32563	0	143	Intron (ENST00000549189/ENSG00000089250, intron 1 of 1)	117208144	117361802	153659	-	ENSG00000089250	ENST00000618760	-25373	NOS1	nitric oxide synthase 1 [Source:HGNC Symbol;Acc:HGNC:7872]
16	4535928	4536429	502	chip_npm1_peak_5728	32	3.00241	3.20281	0	69	Promoter (1-2kb)	4513694	4538404	24711	-	ENSG00000089486	ENST00000586728	1975	CDIP1	cell death inducing p53 target 1 [Source:HGNC Symbol;Acc:HGNC:13234]
14	76135183	76135522	340	chip_npm1_peak_4915	28	2.71531	2.80641	0	127	Intron (ENST00000636059/ENSG00000283629, intron 1 of 1)	76151916	76202007	50092	+	ENSG00000089916	ENST00000554375	-16394	GPATCH2L	G-patch domain containing 2 like [Source:HGNC Symbol;Acc:HGNC:20210]
1	27069784	27070058	275	chip_npm1_peak_131	23	2.40193	2.31656	0	60	Distal Intergenic	27098816	27099682	867	-	ENSG00000090020	ENST00000490329	29624	SLC9A1	solute carrier family 9 member A1 [Source:HGNC Symbol;Acc:HGNC:11071]
1	27125309	27125583	275	chip_npm1_peak_132	23	2.40193	2.31656	0	128	Intron (ENST00000263980/ENSG00000090020, intron 1 of 11)	27098815	27104022	5208	-	ENSG00000090020	ENST00000374089	-21287	SLC9A1	solute carrier family 9 member A1 [Source:HGNC Symbol;Acc:HGNC:11071]
14	96512198	96512472	275	chip_npm1_peak_5067	29	2.8596	2.97661	0	84	Intron (ENST00000554887/ENSG00000090060, intron 1 of 4)	96504289	96521072	16784	+	ENSG00000090060	ENST00000556248	7909	PAPOLA	poly(A) polymerase alpha [Source:HGNC Symbol;Acc:HGNC:14981]
14	99492726	99493000	275	chip_npm1_peak_5095	44	3.7535	4.47019	0.25947	230	Promoter (<=1kb)	99493514	99495628	2115	+	ENSG00000090061	ENST00000555942	-514	CCNK	cyclin K [Source:HGNC Symbol;Acc:HGNC:1596]
4	1330480	1330834	355	chip_npm1_peak_11144	32	3.0096	3.21442	0	254	Promoter (1-2kb)	1329344	1340136	10793	+	ENSG00000090316	ENST00000506530	1136	MAEA	macrophage erythroblast attacher, E3 ubiquitin ligase [Source:HGNC Symbol;Acc:HGNC:13731]
19	10275158	10275432	275	chip_npm1_peak_7158	29	2.83265	2.93479	0	135	Intron (ENST00000423829/ENSG00000090339, intron 1 of 4)	10271120	10286615	15496	+	ENSG00000090339	ENST00000264832	4038	ICAM1	intercellular adhesion molecule 1 [Source:HGNC Symbol;Acc:HGNC:5344]
3	190051152	190051426	275	chip_npm1_peak_11109	35	3.16787	3.5793	0.0818	123	Intron (ENST00000319332/ENSG00000090530, intron 1 of 14)	189974568	189987765	13198	-	ENSG00000090530	ENST00000470925	-63387	P3H2	prolyl 3-hydroxylase 2 [Source:HGNC Symbol;Acc:HGNC:19317]
16	515633	515986	354	chip_npm1_peak_5708	41	3.61152	4.17943	0.0818	175	Intron (ENST00000262305/ENSG00000090565, intron 9 of 13)	510563	519762	9200	+	ENSG00000090565	ENST00000464263	5070	RAB11FIP3	RAB11 family interacting protein 3 [Source:HGNC Symbol;Acc:HGNC:17224]
X	68983778	68984236	459	chip_npm1_peak_17501	32	3.0096	3.21442	0	54	Distal Intergenic	68829021	68842160	13140	+	ENSG00000090776	ENST00000204961	154757	EFNB1	ephrin B1 [Source:HGNC Symbol;Acc:HGNC:3226]
4	55859811	55860085	275	chip_npm1_peak_11471	23	2.40768	2.32563	0	191	Promoter (1-2kb)	55858339	55868753	10415	+	ENSG00000090989	ENST00000505501	1472	EXOC1	exocyst complex component 1 [Source:HGNC Symbol;Acc:HGNC:30380]
5	146289104	146289502	399	chip_npm1_peak_12942	34	3.1609	3.46865	0.0818	197	3' UTR	146261383	146263519	2137	+	ENSG00000091009	ENST00000508019	27721	RBM27	RNA binding motif protein 27 [Source:HGNC Symbol;Acc:HGNC:29243]
7	108082510	108082870	361	chip_npm1_peak_15013	40	3.50351	4.08502	0.0818	272	Intron (ENST00000205386/ENSG00000091128, intron 14 of 33)	108062397	108065858	3462	-	ENSG00000091128	ENST00000471677	-16652	LAMB4	laminin subunit beta 4 [Source:HGNC Symbol;Acc:HGNC:6491]
7	108407386	108407660	275	chip_npm1_peak_15014	23	2.40768	2.32563	0	86	Intron (ENST00000413765/ENSG00000091129, intron 1 of 30)	108148117	108456321	308205	-	ENSG00000091129	ENST00000379024	48661	NRCAM	neuronal cell adhesion molecule [Source:HGNC Symbol;Acc:HGNC:7994]
7	108462217	108462807	591	chip_npm1_peak_15015	23	2.40768	2.32563	0	94	Distal Intergenic	108234630	108456717	222088	-	ENSG00000091129	ENST00000418239	-5500	NRCAM	neuronal cell adhesion molecule [Source:HGNC Symbol;Acc:HGNC:7994]
18	56518091	56518365	275	chip_npm1_peak_6958	32	3.0096	3.21442	0	147	Distal Intergenic	56600103	56600865	763	-	ENSG00000091164	ENST00000588615	82500	TXNL1	thioredoxin like 1 [Source:HGNC Symbol;Acc:HGNC:12436]
18	56554095	56554369	275	chip_npm1_peak_6959	23	2.40768	2.32563	0	136	Distal Intergenic	56600103	56600865	763	-	ENSG00000091164	ENST00000588615	46496	TXNL1	thioredoxin like 1 [Source:HGNC Symbol;Acc:HGNC:12436]
2	172810876	172811280	405	chip_npm1_peak_8615	36	3.27571	3.64484	0.0818	229	Intron (ENST00000484331/ENSG00000091428, intron 3 of 4)	172821575	173052893	231319	+	ENSG00000091428	ENST00000397087	-10295	RAPGEF4	Rap guanine nucleotide exchange factor 4 [Source:HGNC Symbol;Acc:HGNC:16626]
2	172852587	172852861	275	chip_npm1_peak_8616	23	2.40193	2.31656	0	135	Intron (ENST00000484331/ENSG00000091428, intron 4 of 4)	172860038	172965638	105601	+	ENSG00000091428	ENST00000473003	-7177	RAPGEF4	Rap guanine nucleotide exchange factor 4 [Source:HGNC Symbol;Acc:HGNC:16626]
3	133732792	133733066	275	chip_npm1_peak_10854	28	2.77223	2.88951	0	133	Intron (ENST00000460564/ENSG00000242337, intron 3 of 4)	133746040	133754528	8489	+	ENSG00000091513	ENST00000466911	-12974	TF	transferrin [Source:HGNC Symbol;Acc:HGNC:11740]
17	66249706	66249980	275	chip_npm1_peak_6495	32	3.00241	3.20281	0	115	Intron (ENST00000577982/ENSG00000091583, intron 1 of 5)	66220614	66256525	35912	-	ENSG00000091583	ENST00000577982	6545	APOH	apolipoprotein H [Source:HGNC Symbol;Acc:HGNC:616]
17	5608982	5609391	410	chip_npm1_peak_6215	41	3.61152	4.17943	0.0818	168	Intron (ENST00000576905/ENSG00000091592, intron 1 of 2)	5583851	5619424	35574	-	ENSG00000091592	ENST00000576905	10033	NLRP1	NLR family pyrin domain containing 1 [Source:HGNC Symbol;Acc:HGNC:14374]
8	76769762	76770036	275	chip_npm1_peak_15835	23	2.40768	2.32563	0	95	Intron (ENST00000517683/ENSG00000091656, intron 1 of 1)	76776388	76851907	75520	+	ENSG00000091656	ENST00000650716	-6352	ZFHX4	zinc finger homeobox 4 [Source:HGNC Symbol;Acc:HGNC:30939]
6	151690859	151691295	437	chip_npm1_peak_14187	32	3.00241	3.20281	0	185	Promoter (<=1kb)	151690496	152103274	412779	+	ENSG00000091831	ENST00000440973	363	ESR1	estrogen receptor 1 [Source:HGNC Symbol;Acc:HGNC:3467]
6	151780633	151780907	275	chip_npm1_peak_14188	28	2.80621	2.89399	0	81	Intron (ENST00000473497/ENSG00000091831, intron 2 of 2)	151804431	152099053	294623	+	ENSG00000091831	ENST00000338799	-23524	ESR1	estrogen receptor 1 [Source:HGNC Symbol;Acc:HGNC:3467]
6	151861560	151861872	313	chip_npm1_peak_14189	32	3.0096	3.21442	0	133	Intron (ENST00000440973/ENSG00000091831, intron 4 of 9)	151880657	152061059	180403	+	ENSG00000091831	ENST00000415488	-18785	ESR1	estrogen receptor 1 [Source:HGNC Symbol;Acc:HGNC:3467]
6	152004994	152005456	463	chip_npm1_peak_14190	23	2.40193	2.31656	0	306	Intron (ENST00000440973/ENSG00000091831, intron 6 of 9)	151944208	152094568	150361	+	ENSG00000091831	ENST00000638569	60786	ESR1	estrogen receptor 1 [Source:HGNC Symbol;Acc:HGNC:3467]
6	153039500	153040035	536	chip_npm1_peak_14200	27	2.72976	2.77731	0	88	Intron (ENST00000367225/ENSG00000091844, intron 1 of 3)	153004459	153044043	39585	-	ENSG00000091844	ENST00000367225	4008	RGS17	regulator of G protein signaling 17 [Source:HGNC Symbol;Acc:HGNC:14088]
6	153058094	153058368	275	chip_npm1_peak_14201	23	2.40768	2.32563	0	90	Intron (ENST00000206262/ENSG00000091844, intron 1 of 4)	153004459	153044043	39585	-	ENSG00000091844	ENST00000367225	-14051	RGS17	regulator of G protein signaling 17 [Source:HGNC Symbol;Acc:HGNC:14088]
3	112602423	112602820	398	chip_npm1_peak_10723	28	2.71531	2.80641	0	82	3' UTR	112605467	112610280	4814	-	ENSG00000091986	ENST00000479368	7460	CCDC80	coiled-coil domain containing 80 [Source:HGNC Symbol;Acc:HGNC:30649]
14	24534995	24535269	275	chip_npm1_peak_4555	23	2.40768	2.32563	0	111	Distal Intergenic	24505506	24508265	2760	-	ENSG00000092009	ENST00000206446	-26730	CMA1	chymase 1 [Source:HGNC Symbol;Acc:HGNC:2097]
14	35111960	35112234	275	chip_npm1_peak_4630	23	2.40768	2.32563	0	117	Promoter (1-2kb)	35095132	35110630	15499	-	ENSG00000092020	ENST00000555614	-1330	PPP2R3C	protein phosphatase 2 regulatory subunit B''gamma [Source:HGNC Symbol;Acc:HGNC:17485]
14	31090144	31090667	524	chip_npm1_peak_4601	33	3.07993	3.34601	0.05473	86	Intron (ENST00000557346/ENSG00000100478, intron 5 of 5)	31100597	31101392	796	-	ENSG00000092148	ENST00000556281	10725	HECTD1	HECT domain E3 ubiquitin protein ligase 1 [Source:HGNC Symbol;Acc:HGNC:20157]
14	31195727	31196024	298	chip_npm1_peak_4602	30	2.88707	3.0195	0	133	Intron (ENST00000399332/ENSG00000092148, intron 2 of 42)	31178065	31206176	28112	-	ENSG00000092148	ENST00000553616	10152	HECTD1	HECT domain E3 ubiquitin protein ligase 1 [Source:HGNC Symbol;Acc:HGNC:20157]
14	21306489	21306967	479	chip_npm1_peak_4547	23	2.46153	2.38071	0	144	Intron (ENST00000400017/ENSG00000092200, intron 6 of 24)	21301149	21302969	1821	+	ENSG00000092200	ENST00000554750	5340	RPGRIP1	RPGR interacting protein 1 [Source:HGNC Symbol;Acc:HGNC:13436]
3	16664577	16664894	318	chip_npm1_peak_10005	32	3.0096	3.21442	0	261	Intron (ENST00000454457/ENSG00000092345, intron 1 of 6)	16596750	16670306	73557	-	ENSG00000092345	ENST00000454457	5412	DAZL	deleted in azoospermia like [Source:HGNC Symbol;Acc:HGNC:2685]
3	16680348	16680622	275	chip_npm1_peak_10006	23	2.40768	2.32563	0	133	Distal Intergenic	16596750	16670306	73557	-	ENSG00000092345	ENST00000454457	-10042	DAZL	deleted in azoospermia like [Source:HGNC Symbol;Acc:HGNC:2685]
15	41563605	41563879	275	chip_npm1_peak_5242	32	3.00241	3.20281	0	205	Promoter (<=1kb)	41564784	41568265	3482	+	ENSG00000092445	ENST00000560227	-905	TYRO3	TYRO3 protein tyrosine kinase [Source:HGNC Symbol;Acc:HGNC:12446]
1	217330702	217330976	275	chip_npm1_peak_1093	37	3.36745	3.78778	0.0818	253	Distal Intergenic	217491506	217498764	7259	-	ENSG00000092978	ENST00000489246	167788	GPATCH2	G-patch domain containing 2 [Source:HGNC Symbol;Acc:HGNC:25499]
1	217477248	217477522	275	chip_npm1_peak_1094	33	3.00344	3.33462	0.05246	203	Intron (ENST00000366935/ENSG00000092978, intron 8 of 9)	217491506	217498764	7259	-	ENSG00000092978	ENST00000489246	21242	GPATCH2	G-patch domain containing 2 [Source:HGNC Symbol;Acc:HGNC:25499]
6	132738224	132738613	390	chip_npm1_peak_14072	32	3.0096	3.21442	0	229	Promoter (1-2kb)	132722787	132736935	14149	-	ENSG00000093134	ENST00000673794	-1289	VNN3	vanin 3 [Source:HGNC Symbol;Acc:HGNC:16431]
3	38407270	38407872	603	chip_npm1_peak_10133	32	3.0096	3.21442	0	425	Intron (ENST00000207870/ENSG00000093217, intron 18 of 18)	38376921	38421348	44428	+	ENSG00000093217	ENST00000472721	30349	XYLB	xylulokinase [Source:HGNC Symbol;Acc:HGNC:12839]
10	100245904	100246178	275	chip_npm1_peak_1941	44	3.62042	4.40779	0.22086	258	Promoter (<=1kb)	100238183	100246116	7934	-	ENSG00000095485	ENST00000466408	0	CWF19L1	CWF19 like cell cycle control factor 1 [Source:HGNC Symbol;Acc:HGNC:25613]
10	96207791	96208318	528	chip_npm1_peak_1915	41	3.61152	4.17943	0.0818	355	Promoter (1-2kb)	96204597	96210303	5707	-	ENSG00000095585	ENST00000468252	1985	BLNK	B cell linker [Source:HGNC Symbol;Acc:HGNC:14211]
10	96271988	96272262	275	chip_npm1_peak_1916	41	3.61152	4.17943	0.0818	127	Promoter (<=1kb)	96204532	96271587	67056	-	ENSG00000095585	ENST00000467799	-401	BLNK	B cell linker [Source:HGNC Symbol;Acc:HGNC:14211]
10	96413101	96413375	275	chip_npm1_peak_1918	38	3.39919	3.83772	0.0818	76	Exon (ENST00000357947/ENSG00000095587, exon 8 of 21)	96373113	96375361	2249	-	ENSG00000095587	ENST00000506028	-37740	TLL2	tolloid like 2 [Source:HGNC Symbol;Acc:HGNC:11844]
10	95349015	95349289	275	chip_npm1_peak_1908	32	3.0096	3.21442	0	134	Intron (ENST00000371227/ENSG00000095637, intron 23 of 31)	95341674	95356046	14373	-	ENSG00000095637	ENST00000371228	6757	SORBS1	sorbin and SH3 domain containing 1 [Source:HGNC Symbol;Acc:HGNC:14565]
10	95425666	95426000	335	chip_npm1_peak_1909	32	3.00241	3.20281	0	90	Intron (ENST00000371227/ENSG00000095637, intron 6 of 31)	95399017	95422073	23057	-	ENSG00000095637	ENST00000486141	-3593	SORBS1	sorbin and SH3 domain containing 1 [Source:HGNC Symbol;Acc:HGNC:14565]
10	95456003	95456277	275	chip_npm1_peak_1910	29	2.83265	2.93479	0	114	Intron (ENST00000371227/ENSG00000095637, intron 2 of 31)	95315025	95441162	126138	-	ENSG00000095637	ENST00000371245	-14841	SORBS1	sorbin and SH3 domain containing 1 [Source:HGNC Symbol;Acc:HGNC:14565]
10	25971449	25971840	392	chip_npm1_peak_1410	37	3.33631	3.73902	0.0818	150	Intron (ENST00000642197/ENSG00000095777, intron 4 of 26)	25952100	26016915	64816	+	ENSG00000095777	ENST00000376301	19349	MYO3A	myosin IIIA [Source:HGNC Symbol;Acc:HGNC:7601]
10	26070896	26071262	367	chip_npm1_peak_1411	23	2.40768	2.32563	0	134	Intron (ENST00000642197/ENSG00000095777, intron 14 of 26)	26165842	26168839	2998	+	ENSG00000095777	ENST00000477691	-94580	MYO3A	myosin IIIA [Source:HGNC Symbol;Acc:HGNC:7601]
10	26073065	26073492	428	chip_npm1_peak_1412	32	3.00241	3.20281	0	74	Intron (ENST00000642197/ENSG00000095777, intron 14 of 26)	26165842	26168839	2998	+	ENSG00000095777	ENST00000477691	-92350	MYO3A	myosin IIIA [Source:HGNC Symbol;Acc:HGNC:7601]
6	12173322	12173620	299	chip_npm1_peak_13186	23	2.40768	2.32563	0	131	Distal Intergenic	12125746	12164575	38830	+	ENSG00000095951	ENST00000399469	47576	HIVEP1	HIVEP zinc finger 1 [Source:HGNC Symbol;Acc:HGNC:4920]
6	12178683	12178957	275	chip_npm1_peak_13187	37	3.33631	3.73902	0.0818	228	Distal Intergenic	12125746	12164575	38830	+	ENSG00000095951	ENST00000399469	52937	HIVEP1	HIVEP zinc finger 1 [Source:HGNC Symbol;Acc:HGNC:4920]
6	41176536	41176881	346	chip_npm1_peak_13380	23	2.40768	2.32563	0	191	Distal Intergenic	41158507	41163186	4680	-	ENSG00000095970	ENST00000338469	-13350	TREM2	triggering receptor expressed on myeloid cells 2 [Source:HGNC Symbol;Acc:HGNC:17761]
6	41180802	41181667	866	chip_npm1_peak_13381	41	3.56726	4.10703	0.0818	655	Distal Intergenic	41158507	41163186	4680	-	ENSG00000095970	ENST00000338469	-17616	TREM2	triggering receptor expressed on myeloid cells 2 [Source:HGNC Symbol;Acc:HGNC:17761]
6	52510930	52511204	275	chip_npm1_peak_13467	32	3.00241	3.20281	0	109	Intron (ENST00000637353/ENSG00000096093, intron 10 of 10)	52522989	52529886	6898	+	ENSG00000096093	ENST00000636713	-11785	EFHC1	EF-hand domain containing 1 [Source:HGNC Symbol;Acc:HGNC:16406]
6	41335804	41336194	391	chip_npm1_peak_13382	43	3.68771	4.36793	0.21691	185	Promoter (<=1kb)	41335851	41350864	15014	+	ENSG00000096264	ENST00000373086	0	NCR2	natural cytotoxicity triggering receptor 2 [Source:HGNC Symbol;Acc:HGNC:6732]
6	44393672	44393946	275	chip_npm1_peak_13395	28	2.75478	2.81529	0	86	Intron (ENST00000371477/ENSG00000096401, intron 4 of 15)	44387706	44450425	62720	+	ENSG00000096401	ENST00000371477	5966	CDC5L	cell division cycle 5 like [Source:HGNC Symbol;Acc:HGNC:1743]
9	75845576	75845850	275	chip_npm1_peak_16584	23	2.40768	2.32563	0	133	Distal Intergenic	75890644	76362339	471696	+	ENSG00000099139	ENST00000545128	-44794	PCSK5	proprotein convertase subtilisin/kexin type 5 [Source:HGNC Symbol;Acc:HGNC:8747]
9	75854954	75855319	366	chip_npm1_peak_16585	32	3.0096	3.21442	0	263	Distal Intergenic	75890644	76362339	471696	+	ENSG00000099139	ENST00000545128	-35325	PCSK5	proprotein convertase subtilisin/kexin type 5 [Source:HGNC Symbol;Acc:HGNC:8747]
10	114665062	114665336	275	chip_npm1_peak_2051	30	2.91506	3.06351	0	71	Intron (ENST00000392955/ENSG00000099204, intron 1 of 22)	114436038	114658298	222261	-	ENSG00000099204	ENST00000277895	-6764	ABLIM1	actin binding LIM protein 1 [Source:HGNC Symbol;Acc:HGNC:78]
10	114681103	114681425	323	chip_npm1_peak_2052	23	2.40193	2.31656	0	96	Intron (ENST00000392955/ENSG00000099204, intron 1 of 22)	114431113	114684457	253345	-	ENSG00000099204	ENST00000392955	3032	ABLIM1	actin binding LIM protein 1 [Source:HGNC Symbol;Acc:HGNC:78]
10	33176263	33176596	334	chip_npm1_peak_1447	41	3.56726	4.10703	0.0818	270	Downstream (<1kb)	33179897	33185655	5759	-	ENSG00000099250	ENST00000413802	9059	NRP1	neuropilin 1 [Source:HGNC Symbol;Acc:HGNC:8004]
16	1793466	1793740	275	chip_npm1_peak_5715	23	2.40768	2.32563	0	221	Promoter (<=1kb)	1790413	1793705	3293	-	ENSG00000099769	ENST00000215539	0	IGFALS	insulin like growth factor binding protein acid labile subunit [Source:HGNC Symbol;Acc:HGNC:5468]
19	14541422	14541696	275	chip_npm1_peak_7168	24	2.50251	2.44019	0	191	Intron (ENST00000600076/ENSG00000099797, intron 1 of 3)	14545724	14564073	18350	+	ENSG00000099797	ENST00000598715	-4028	TECR	trans-2,3-enoyl-CoA reductase [Source:HGNC Symbol;Acc:HGNC:4551]
19	746760	747095	336	chip_npm1_peak_7143	28	2.71531	2.80641	0	107	3' UTR	751112	764318	13207	+	ENSG00000099812	ENST00000215582	-4017	MISP	mitotic spindle positioning [Source:HGNC Symbol;Acc:HGNC:27000]
22	30345601	30345989	389	chip_npm1_peak_9748	32	3.0096	3.21442	0	116	Promoter (<=1kb)	30342547	30345154	2608	-	ENSG00000099995	ENST00000471037	-447	SF3A1	splicing factor 3a subunit 1 [Source:HGNC Symbol;Acc:HGNC:10765]
22	24333879	24334153	275	chip_npm1_peak_9715	23	2.40768	2.32563	0	136	Intron (ENST00000437398/ENSG00000100014, intron 7 of 15)	24304396	24321688	17293	+	ENSG00000100014	ENST00000440893	29483	SPECC1L	sperm antigen with calponin homology and coiled-coil domains 1 like [Source:HGNC Symbol;Acc:HGNC:29022]
22	24351535	24351854	320	chip_npm1_peak_9716	32	3.0096	3.21442	0	168	Intron (ENST00000437398/ENSG00000100014, intron 10 of 15)	24304396	24321688	17293	+	ENSG00000100014	ENST00000440893	47139	SPECC1L	sperm antigen with calponin homology and coiled-coil domains 1 like [Source:HGNC Symbol;Acc:HGNC:29022]
22	30581111	30581385	275	chip_npm1_peak_9750	32	3.00241	3.20281	0	140	Promoter (1-2kb)	30576636	30580074	3439	-	ENSG00000100029	ENST00000488719	-1037	PES1	pescadillo ribosomal biogenesis factor 1 [Source:HGNC Symbol;Acc:HGNC:8848]
22	26447705	26448162	458	chip_npm1_peak_9725	32	3.0096	3.21442	0	93	Intron (ENST00000519774/ENSG00000100099, intron 3 of 3)	26451480	26452892	1413	-	ENSG00000100099	ENST00000491142	4730	HPS4	HPS4 biogenesis of lysosomal organelles complex 3 subunit 2 [Source:HGNC Symbol;Acc:HGNC:15844]
22	27976817	27977091	275	chip_npm1_peak_9736	23	2.40768	2.32563	0	131	Intron (ENST00000430853/ENSG00000235954, intron 2 of 3)	27983752	27990076	6325	-	ENSG00000100154	ENST00000480563	12985	TTC28	tetratricopeptide repeat domain 28 [Source:HGNC Symbol;Acc:HGNC:29179]
22	28155896	28156307	412	chip_npm1_peak_9737	23	2.40768	2.32563	0	93	Intron (ENST00000612946/ENSG00000100154, intron 4 of 20)	28028815	28094135	65321	-	ENSG00000100154	ENST00000442232	-61761	TTC28	tetratricopeptide repeat domain 28 [Source:HGNC Symbol;Acc:HGNC:29179]
22	28336078	28336352	275	chip_npm1_peak_9738	23	2.40193	2.31656	0	87	Intron (ENST00000397906/ENSG00000100154, intron 2 of 22)	27978014	28306645	328632	-	ENSG00000100154	ENST00000612946	-29433	TTC28	tetratricopeptide repeat domain 28 [Source:HGNC Symbol;Acc:HGNC:29179]
22	32051848	32052122	275	chip_npm1_peak_9759	32	3.0096	3.21442	0	142	Intron (ENST00000266088/ENSG00000100170, intron 2 of 14)	32059170	32113002	53833	+	ENSG00000100170	ENST00000543737	-7048	SLC5A1	solute carrier family 5 member 1 [Source:HGNC Symbol;Acc:HGNC:11036]
22	32062833	32063107	275	chip_npm1_peak_9760	23	2.40768	2.32563	0	103	Intron (ENST00000266088/ENSG00000100170, intron 2 of 14)	32059170	32113002	53833	+	ENSG00000100170	ENST00000543737	3663	SLC5A1	solute carrier family 5 member 1 [Source:HGNC Symbol;Acc:HGNC:11036]
22	32258090	32258557	468	chip_npm1_peak_9762	23	2.40768	2.32563	0	88	Promoter (2-3kb)	32218464	32255347	36884	-	ENSG00000100191	ENST00000266086	-2743	SLC5A4	solute carrier family 5 member 4 [Source:HGNC Symbol;Acc:HGNC:11039]
22	38520306	38520580	275	chip_npm1_peak_9803	23	2.40768	2.32563	0	85	Intron (ENST00000216024/ENSG00000100206, intron 13 of 13)	38490313	38507660	17348	-	ENSG00000100201	ENST00000432525	-12646	DDX17	DEAD-box helicase 17 [Source:HGNC Symbol;Acc:HGNC:2740]
22	38536256	38536547	292	chip_npm1_peak_9804	32	3.00241	3.20281	0	225	Intron (ENST00000216024/ENSG00000100206, intron 12 of 13)	38490313	38507660	17348	-	ENSG00000100201	ENST00000432525	-28596	DDX17	DEAD-box helicase 17 [Source:HGNC Symbol;Acc:HGNC:2740]
22	38568034	38568308	275	chip_npm1_peak_9805	23	2.40768	2.32563	0	77	Promoter (<=1kb)	38518949	38568409	49461	-	ENSG00000100206	ENST00000428462	101	DMC1	DNA meiotic recombinase 1 [Source:HGNC Symbol;Acc:HGNC:2927]
22	42254635	42254909	275	chip_npm1_peak_9825	23	2.40768	2.32563	0	243	Intron (ENST00000677622/ENSG00000100207, intron 1 of 5)	42160053	42269616	109564	-	ENSG00000100207	ENST00000683686	14707	TCF20	transcription factor 20 [Source:HGNC Symbol;Acc:HGNC:11631]
22	32432713	32433168	456	chip_npm1_peak_9763	32	3.0096	3.21442	0	237	Intron (ENST00000300399/ENSG00000184459, intron 11 of 16)	32407879	32412248	4370	-	ENSG00000100220	ENST00000463455	-20465	RTCB	RNA 2',3'-cyclic phosphate and 5'-OH ligase [Source:HGNC Symbol;Acc:HGNC:26935]
22	32830084	32830371	288	chip_npm1_peak_9769	41	3.60289	4.16526	0.0818	128	Intron (ENST00000266085/ENSG00000100234, intron 1 of 4)	32801705	32863041	61337	+	ENSG00000100234	ENST00000266085	28379	TIMP3	TIMP metallopeptidase inhibitor 3 [Source:HGNC Symbol;Acc:HGNC:11822]
22	43011057	43011499	443	chip_npm1_peak_9828	32	3.00241	3.20281	0	389	Intron (ENST00000263246/ENSG00000100266, intron 1 of 10)	42893457	43015098	121642	-	ENSG00000100266	ENST00000445706	3599	PACSIN2	protein kinase C and casein kinase substrate in neurons 2 [Source:HGNC Symbol;Acc:HGNC:8571]
22	43075687	43075961	275	chip_npm1_peak_9829	27	2.72976	2.77731	0	104	Promoter (<=1kb)	43039776	43075586	35811	-	ENSG00000100271	ENST00000331018	-101	TTLL1	tubulin tyrosine ligase like 1 [Source:HGNC Symbol;Acc:HGNC:1312]
22	35312374	35312648	275	chip_npm1_peak_9788	32	3.0096	3.21442	0	177	Promoter (1-2kb)	35311062	35323819	12758	+	ENSG00000100284	ENST00000443206	1312	TOM1	target of myb1 membrane trafficking protein [Source:HGNC Symbol;Acc:HGNC:11982]
22	29513608	29513882	275	chip_npm1_peak_9744	32	3.0096	3.21442	0	190	Promoter (2-3kb)	29508329	29511442	3114	-	ENSG00000100296	ENST00000472164	-2166	THOC5	THO complex 5 [Source:HGNC Symbol;Acc:HGNC:19074]
22	39238482	39238776	295	chip_npm1_peak_9809	41	3.60289	4.16526	0.0818	213	Promoter (2-3kb)	39224935	39240909	15975	-	ENSG00000100311	ENST00000381551	2133	PDGFB	platelet derived growth factor subunit B [Source:HGNC Symbol;Acc:HGNC:8800]
22	36043546	36043820	275	chip_npm1_peak_9790	23	2.40768	2.32563	0	223	Distal Intergenic	35738736	36028824	290089	-	ENSG00000100320	ENST00000438146	-14722	RBFOX2	RNA binding fox-1 homolog 2 [Source:HGNC Symbol;Acc:HGNC:9906]
22	29817401	29817675	275	chip_npm1_peak_9745	40	3.53233	4.05035	0.0818	39	Promoter (<=1kb)	29806214	29816740	10527	-	ENSG00000100325	ENST00000478812	-661	ASCC2	activating signal cointegrator 1 complex subunit 2 [Source:HGNC Symbol;Acc:HGNC:24103]
22	29944890	29945164	275	chip_npm1_peak_9746	32	3.0096	3.21442	0	211	Intron (ENST00000333027/ENSG00000100330, intron 1 of 19)	29971051	30026037	54987	+	ENSG00000100330	ENST00000406629	-25887	MTMR3	myotubularin related protein 3 [Source:HGNC Symbol;Acc:HGNC:7451]
22	36379339	36379613	275	chip_npm1_peak_9792	23	2.40768	2.32563	0	59	Intron (ENST00000216181/ENSG00000100345, intron 1 of 40)	36281280	36387967	106688	-	ENSG00000100345	ENST00000216181	8354	MYH9	myosin heavy chain 9 [Source:HGNC Symbol;Acc:HGNC:7579]
22	39904452	39904726	275	chip_npm1_peak_9814	32	3.0096	3.21442	0	160	Intron (ENST00000344138/ENSG00000100351, intron 1 of 7)	39901084	39973721	72638	+	ENSG00000100351	ENST00000344138	3368	GRAP2	GRB2 related adaptor protein 2 [Source:HGNC Symbol;Acc:HGNC:4563]
22	45250841	45251346	506	chip_npm1_peak_9840	52	4.21344	5.20954	0.36765	257	Distal Intergenic	45192244	45240894	48651	-	ENSG00000100364	ENST00000336156	-9947	KIAA0930	KIAA0930 [Source:HGNC Symbol;Acc:HGNC:1314]
22	36934121	36934395	275	chip_npm1_peak_9794	23	2.40768	2.32563	0	93	Intron (ENST00000403662/ENSG00000100368, intron 10 of 13)	36922612	36930744	8133	+	ENSG00000100368	ENST00000421539	11509	CSF2RB	colony stimulating factor 2 receptor subunit beta [Source:HGNC Symbol;Acc:HGNC:2436]
22	37058858	37059200	343	chip_npm1_peak_9796	41	3.61152	4.17943	0.0818	169	Promoter (1-2kb)	37057398	37061408	4011	+	ENSG00000100379	ENST00000462640	1460	KCTD17	potassium channel tetramerization domain containing 17 [Source:HGNC Symbol;Acc:HGNC:25705]
22	37132079	37132492	414	chip_npm1_peak_9797	28	2.71531	2.80641	0	125	Exon (ENST00000216223/ENSG00000100385, exon 9 of 10)	37128522	37136408	7887	-	ENSG00000100385	ENST00000483573	3916	IL2RB	interleukin 2 receptor subunit beta [Source:HGNC Symbol;Acc:HGNC:6009]
22	37173741	37174015	275	chip_npm1_peak_9798	23	2.40768	2.32563	0	77	Promoter (1-2kb)	37136365	37175054	38690	-	ENSG00000100385	ENST00000453962	1039	IL2RB	interleukin 2 receptor subunit beta [Source:HGNC Symbol;Acc:HGNC:6009]
22	40975522	40975796	275	chip_npm1_peak_9818	41	3.61152	4.17943	0.0818	220	Distal Intergenic	40966201	40972662	6462	+	ENSG00000100387	ENST00000467617	9321	RBX1	ring-box 1 [Source:HGNC Symbol;Acc:HGNC:9928]
22	41153419	41153693	275	chip_npm1_peak_9819	23	2.40193	2.31656	0	77	Intron (ENST00000263253/ENSG00000100393, intron 16 of 30)	41157200	41158604	1405	+	ENSG00000100393	ENST00000635691	-3507	EP300	E1A binding protein p300 [Source:HGNC Symbol;Acc:HGNC:3373]
22	41315789	41316063	275	chip_npm1_peak_9820	23	2.40768	2.32563	0	92	Intron (ENST00000352645/ENSG00000100403, intron 1 of 22)	41301715	41336843	35129	+	ENSG00000100403	ENST00000486331	14074	ZC3H7B	zinc finger CCCH-type containing 7B [Source:HGNC Symbol;Acc:HGNC:30869]
22	41473967	41474241	275	chip_npm1_peak_9822	41	3.61152	4.17943	0.0818	135	Intron (ENST00000676748/ENSG00000100412, intron 1 of 17)	41469367	41529273	59907	+	ENSG00000100412	ENST00000677698	4600	ACO2	aconitase 2 [Source:HGNC Symbol;Acc:HGNC:118]
22	46697084	46697358	275	chip_npm1_peak_9845	23	2.40768	2.32563	0	240	Intron (ENST00000216264/ENSG00000100422, intron 8 of 12)	46690055	46693812	3758	-	ENSG00000100422	ENST00000471929	-3272	CERK	ceramide kinase [Source:HGNC Symbol;Acc:HGNC:19256]
14	24547841	24548115	275	chip_npm1_peak_4556	49	4.08109	4.99171	0.36765	131	Distal Intergenic	24573518	24576250	2733	-	ENSG00000100448	ENST00000216336	28135	CTSG	cathepsin G [Source:HGNC Symbol;Acc:HGNC:2532]
14	24704047	24704321	275	chip_npm1_peak_4558	23	2.40768	2.32563	0	77	Distal Intergenic	24630971	24634267	3297	-	ENSG00000100453	ENST00000382540	-69780	GZMB	granzyme B [Source:HGNC Symbol;Acc:HGNC:4709]
14	30857614	30857888	275	chip_npm1_peak_4599	23	2.40193	2.31656	0	108	Distal Intergenic	30874514	30890100	15587	+	ENSG00000100473	ENST00000216361	-16626	COCH	cochlin [Source:HGNC Symbol;Acc:HGNC:2180]
14	31045616	31045890	275	chip_npm1_peak_4600	32	3.0096	3.21442	0	32	Intron (ENST00000557346/ENSG00000100478, intron 1 of 5)	31026643	31093117	66475	+	ENSG00000100478	ENST00000555417	18973	AP4S1	adaptor related protein complex 4 subunit sigma 1 [Source:HGNC Symbol;Acc:HGNC:575]
14	50362905	50363497	593	chip_npm1_peak_4763	35	3.18884	3.51127	0.0818	231	Promoter (<=1kb)	50341172	50363976	22805	-	ENSG00000100490	ENST00000528197	479	CDKL1	cyclin dependent kinase like 1 [Source:HGNC Symbol;Acc:HGNC:1781]
14	50791962	50792236	275	chip_npm1_peak_4765	35	3.16787	3.5793	0.0818	150	Promoter (2-3kb)	50792050	50794518	2469	-	ENSG00000100503	ENST00000486200	2282	NIN	ninein [Source:HGNC Symbol;Acc:HGNC:14906]
14	54195174	54195448	275	chip_npm1_peak_4789	32	3.0096	3.21442	0	120	Distal Intergenic	54396849	54417951	21103	+	ENSG00000100526	ENST00000555837	-201401	CDKN3	cyclin dependent kinase inhibitor 3 [Source:HGNC Symbol;Acc:HGNC:1791]
14	54200054	54200328	275	chip_npm1_peak_4790	32	3.0096	3.21442	0	256	Distal Intergenic	54396849	54417951	21103	+	ENSG00000100526	ENST00000555837	-196521	CDKN3	cyclin dependent kinase inhibitor 3 [Source:HGNC Symbol;Acc:HGNC:1791]
14	54222127	54222401	275	chip_npm1_peak_4791	23	2.40768	2.32563	0	186	Distal Intergenic	54396849	54417951	21103	+	ENSG00000100526	ENST00000555837	-174448	CDKN3	cyclin dependent kinase inhibitor 3 [Source:HGNC Symbol;Acc:HGNC:1791]
14	54290509	54290783	275	chip_npm1_peak_4792	23	2.40193	2.31656	0	20	Distal Intergenic	54396849	54417951	21103	+	ENSG00000100526	ENST00000555837	-106066	CDKN3	cyclin dependent kinase inhibitor 3 [Source:HGNC Symbol;Acc:HGNC:1791]
14	54292740	54293014	275	chip_npm1_peak_4793	23	2.40768	2.32563	0	104	Distal Intergenic	54396849	54417951	21103	+	ENSG00000100526	ENST00000555837	-103835	CDKN3	cyclin dependent kinase inhibitor 3 [Source:HGNC Symbol;Acc:HGNC:1791]
14	67329282	67329631	350	chip_npm1_peak_4870	28	2.71531	2.80641	0	161	Intron (ENST00000677382/ENSG00000072415, intron 14 of 14)	67312005	67337776	25772	-	ENSG00000100554	ENST00000553974	8145	ATP6V1D	ATPase H+ transporting V1 subunit D [Source:HGNC Symbol;Acc:HGNC:13527]
14	58487277	58487551	275	chip_npm1_peak_4819	35	3.21728	3.55482	0.0818	126	Promoter (<=1kb)	58487113	58499082	11970	+	ENSG00000100578	ENST00000651596	164	KIAA0586	KIAA0586 [Source:HGNC Symbol;Acc:HGNC:19960]
14	77469199	77469473	275	chip_npm1_peak_4925	27	2.72976	2.77731	0	97	Promoter (<=1kb)	77468796	77469470	675	+	ENSG00000100591	ENST00000557476	403	AHSA1	activator of HSP90 ATPase activity 1 [Source:HGNC Symbol;Acc:HGNC:1189]
14	59392062	59392336	275	chip_npm1_peak_4825	32	3.0096	3.21442	0	115	Distal Intergenic	59362261	59369753	7493	+	ENSG00000100592	ENST00000555651	29801	DAAM1	dishevelled associated activator of morphogenesis 1 [Source:HGNC Symbol;Acc:HGNC:18142]
14	92584737	92585114	378	chip_npm1_peak_5044	47	3.9287	4.74631	0.36765	169	Intron (ENST00000216487/ENSG00000100599, intron 3 of 9)	92577295	92586580	9286	+	ENSG00000100599	ENST00000555891	7442	RIN3	Ras and Rab interactor 3 [Source:HGNC Symbol;Acc:HGNC:18751]
14	92608174	92608448	275	chip_npm1_peak_5045	27	2.68107	2.70393	0	126	Intron (ENST00000216487/ENSG00000100599, intron 3 of 9)	92615473	92645190	29718	+	ENSG00000100599	ENST00000554888	-7025	RIN3	Ras and Rab interactor 3 [Source:HGNC Symbol;Acc:HGNC:18751]
14	92977057	92977331	275	chip_npm1_peak_5047	23	2.44153	2.35182	0	218	Intron (ENST00000354313/ENSG00000100605, intron 5 of 10)	92946459	92998939	52481	-	ENSG00000100605	ENST00000553695	21608	ITPK1	inositol-tetrakisphosphate 1-kinase [Source:HGNC Symbol;Acc:HGNC:6177]
14	60706336	60706897	562	chip_npm1_peak_4833	39	3.46448	3.94134	0.0818	451	Downstream (2-3kb)	60713167	60723165	9999	-	ENSG00000100625	ENST00000554079	16268	SIX4	SIX homeobox 4 [Source:HGNC Symbol;Acc:HGNC:10890]
14	69310508	69310782	275	chip_npm1_peak_4873	33	3.07993	3.34601	0.05473	209	Intron (ENST00000554317/ENSG00000100626, intron 2 of 2)	69298541	69326025	27485	+	ENSG00000100626	ENST00000553740	11967	GALNT16	polypeptide N-acetylgalactosaminyltransferase 16 [Source:HGNC Symbol;Acc:HGNC:23233]
14	96364935	96365209	275	chip_npm1_peak_5065	32	3.0096	3.21442	0	133	Promoter (1-2kb)	96363557	96387286	23730	+	ENSG00000100744	ENST00000556095	1378	GSKIP	GSK3B interacting protein [Source:HGNC Symbol;Acc:HGNC:20343]
14	96797010	96797412	403	chip_npm1_peak_5070	32	3.0096	3.21442	0	200	Promoter (<=1kb)	96797304	96881612	84309	+	ENSG00000100749	ENST00000553683	0	VRK1	VRK serine/threonine kinase 1 [Source:HGNC Symbol;Acc:HGNC:12718]
14	96854493	96854786	294	chip_npm1_peak_5071	41	3.61152	4.17943	0.0818	245	Promoter (<=1kb)	96855224	96945382	90159	+	ENSG00000100749	ENST00000679843	-438	VRK1	VRK serine/threonine kinase 1 [Source:HGNC Symbol;Acc:HGNC:12718]
14	96871135	96871531	397	chip_npm1_peak_5072	23	2.40768	2.32563	0	279	Exon (ENST00000555067/ENSG00000100749, exon 1 of 2)	96877390	96881407	4018	+	ENSG00000100749	ENST00000555402	-5859	VRK1	VRK serine/threonine kinase 1 [Source:HGNC Symbol;Acc:HGNC:12718]
14	90228545	90228878	334	chip_npm1_peak_5032	25	2.48709	2.57108	0	62	Distal Intergenic	90256527	90268274	11748	+	ENSG00000100764	ENST00000553835	-27649	PSMC1	proteasome 26S subunit, ATPase 1 [Source:HGNC Symbol;Acc:HGNC:9547]
14	90267158	90267573	416	chip_npm1_peak_5033	23	2.40768	2.32563	0	124	Promoter (<=1kb)	90267476	90272624	5149	+	ENSG00000100764	ENST00000555787	0	PSMC1	proteasome 26S subunit, ATPase 1 [Source:HGNC Symbol;Acc:HGNC:9547]
14	73255904	73256178	275	chip_npm1_peak_4903	34	3.13344	3.42692	0.0818	249	Intron (ENST00000340738/ENSG00000100767, intron 13 of 25)	73261156	73274620	13465	+	ENSG00000100767	ENST00000557061	-4978	PAPLN	papilin, proteoglycan like sulfated glycoprotein [Source:HGNC Symbol;Acc:HGNC:19262]
14	90995158	90995558	401	chip_npm1_peak_5036	41	3.60289	4.16526	0.0818	192	Intron (ENST00000614987/ENSG00000100784, intron 2 of 16)	90872074	90978524	106451	-	ENSG00000100784	ENST00000556178	-16634	RPS6KA5	ribosomal protein S6 kinase A5 [Source:HGNC Symbol;Acc:HGNC:10434]
14	90998570	90999241	672	chip_npm1_peak_5037	23	2.40768	2.32563	0	271	Intron (ENST00000614987/ENSG00000100784, intron 2 of 16)	90872074	90978524	106451	-	ENSG00000100784	ENST00000556178	-20046	RPS6KA5	ribosomal protein S6 kinase A5 [Source:HGNC Symbol;Acc:HGNC:10434]
14	91004040	91004314	275	chip_npm1_peak_5038	30	2.88707	3.0195	0	142	Intron (ENST00000614987/ENSG00000100784, intron 1 of 16)	90872074	90978524	106451	-	ENSG00000100784	ENST00000556178	-25516	RPS6KA5	ribosomal protein S6 kinase A5 [Source:HGNC Symbol;Acc:HGNC:10434]
14	34965463	34965737	275	chip_npm1_peak_4628	32	3.0096	3.21442	0	201	Exon (ENST00000636540/ENSG00000258704, exon 3 of 5)	34981957	35029567	47611	+	ENSG00000100883	ENST00000556994	-16220	SRP54	signal recognition particle 54 [Source:HGNC Symbol;Acc:HGNC:11301]
14	35002208	35002535	328	chip_npm1_peak_4629	48	4.00344	4.86601	0.36765	156	Intron (ENST00000556994/ENSG00000100883, intron 5 of 16)	34993247	35029686	36440	+	ENSG00000100883	ENST00000677647	8961	SRP54	signal recognition particle 54 [Source:HGNC Symbol;Acc:HGNC:11301]
14	35853842	35854116	275	chip_npm1_peak_4634	23	2.40193	2.31656	0	195	Intron (ENST00000216807/ENSG00000100916, intron 4 of 9)	35867777	35870393	2617	+	ENSG00000100916	ENST00000552849	-13661	BRMS1L	BRMS1 like transcriptional repressor [Source:HGNC Symbol;Acc:HGNC:20512]
20	25079599	25079985	387	chip_npm1_peak_9257	24	2.50251	2.44019	0	140	Promoter (1-2kb)	25076308	25077999	1692	-	ENSG00000100987	ENST00000557285	-1600	VSX1	visual system homeobox 1 [Source:HGNC Symbol;Acc:HGNC:12723]
20	54666424	54666879	456	chip_npm1_peak_9366	23	2.40768	2.32563	0	319	Distal Intergenic	54554933	54555557	625	+	ENSG00000101134	ENST00000484860	111491	DOK5	docking protein 5 [Source:HGNC Symbol;Acc:HGNC:16173]
20	64004208	64004740	533	chip_npm1_peak_9416	28	2.71531	2.80641	0	118	Intron (ENST00000266079/ENSG00000101161, intron 9 of 20)	63981132	64033100	51969	+	ENSG00000101161	ENST00000266079	23076	PRPF6	pre-mRNA processing factor 6 [Source:HGNC Symbol;Acc:HGNC:15860]
20	13898406	13898680	275	chip_npm1_peak_9157	23	2.40193	2.31656	0	187	Intron (ENST00000284951/ENSG00000101251, intron 5 of 19)	13913464	13919123	5660	-	ENSG00000101251	ENST00000476952	20443	SEL1L2	SEL1L2 adaptor subunit of ERAD E3 ligase [Source:HGNC Symbol;Acc:HGNC:15897]
20	4800036	4800434	399	chip_npm1_peak_9063	32	3.0096	3.21442	0	200	Intron (ENST00000379400/ENSG00000101265, intron 3 of 11)	4780023	4795504	15482	-	ENSG00000101265	ENST00000478553	-4532	RASSF2	Ras association domain family member 2 [Source:HGNC Symbol;Acc:HGNC:9883]
20	5172838	5173289	452	chip_npm1_peak_9065	27	2.68107	2.70393	0	115	Promoter (2-3kb)	5176102	5191354	15253	+	ENSG00000101290	ENST00000379070	-2813	CDS2	CDP-diacylglycerol synthase 2 [Source:HGNC Symbol;Acc:HGNC:1801]
20	31511547	31511821	275	chip_npm1_peak_9285	45	3.82167	4.57694	0.26506	148	Promoter (2-3kb)	31514410	31569567	55158	+	ENSG00000101294	ENST00000335574	-2589	HM13	histocompatibility minor 13 [Source:HGNC Symbol;Acc:HGNC:16435]
20	31821750	31822024	275	chip_npm1_peak_9286	42	3.59326	4.22226	0.11332	200	Promoter (2-3kb)	31819356	31834684	15329	+	ENSG00000101306	ENST00000375985	2394	MYLK2	myosin light chain kinase 2 [Source:HGNC Symbol;Acc:HGNC:16243]
20	1623888	1624285	398	chip_npm1_peak_9057	41	3.56726	4.10703	0.0818	137	Distal Intergenic	1578150	1620061	41912	-	ENSG00000101307	ENST00000565775	-3827	SIRPB1	signal regulatory protein beta 1 [Source:HGNC Symbol;Acc:HGNC:15928]
20	18547745	18548046	302	chip_npm1_peak_9202	32	3.00241	3.20281	0	132	Intron (ENST00000336714/ENSG00000101310, intron 15 of 19)	18542368	18560833	18466	+	ENSG00000101310	ENST00000422877	5377	SEC23B	SEC23 homolog B, COPII coat complex component [Source:HGNC Symbol;Acc:HGNC:10702]
20	9149008	9149343	336	chip_npm1_peak_9101	41	3.60289	4.16526	0.0818	135	Intron (ENST00000407043/ENSG00000101333, intron 2 of 6)	9166358	9338021	171664	+	ENSG00000101333	ENST00000416836	-17015	PLCB4	phospholipase C beta 4 [Source:HGNC Symbol;Acc:HGNC:9059]
20	9160995	9161398	404	chip_npm1_peak_9102	23	2.40768	2.32563	0	123	Intron (ENST00000407043/ENSG00000101333, intron 2 of 6)	9166358	9338021	171664	+	ENSG00000101333	ENST00000416836	-4960	PLCB4	phospholipase C beta 4 [Source:HGNC Symbol;Acc:HGNC:9059]
20	9174935	9175209	275	chip_npm1_peak_9103	32	3.0096	3.21442	0	200	Intron (ENST00000407043/ENSG00000101333, intron 2 of 6)	9166358	9338021	171664	+	ENSG00000101333	ENST00000416836	8577	PLCB4	phospholipase C beta 4 [Source:HGNC Symbol;Acc:HGNC:9059]
20	9310026	9310393	368	chip_npm1_peak_9104	27	2.72976	2.77731	0	116	Promoter (2-3kb)	9307800	9481242	173443	+	ENSG00000101333	ENST00000492632	2226	PLCB4	phospholipase C beta 4 [Source:HGNC Symbol;Acc:HGNC:9059]
20	9354895	9355169	275	chip_npm1_peak_9105	32	3.0096	3.21442	0	214	Intron (ENST00000378473/ENSG00000101333, intron 7 of 39)	9370934	9481242	110309	+	ENSG00000101333	ENST00000464199	-15765	PLCB4	phospholipase C beta 4 [Source:HGNC Symbol;Acc:HGNC:9059]
20	9357163	9357644	482	chip_npm1_peak_9106	32	3.0096	3.21442	0	244	Intron (ENST00000378473/ENSG00000101333, intron 7 of 39)	9370934	9481242	110309	+	ENSG00000101333	ENST00000464199	-13290	PLCB4	phospholipase C beta 4 [Source:HGNC Symbol;Acc:HGNC:9059]
20	36881092	36881399	308	chip_npm1_peak_9296	32	3.00241	3.20281	0	195	Intron (ENST00000602922/ENSG00000101342, intron 4 of 5)	36876138	36894235	18098	+	ENSG00000101342	ENST00000217320	4954	TLDC2	TBC/LysM-associated domain containing 2 [Source:HGNC Symbol;Acc:HGNC:16112]
20	20045994	20046268	275	chip_npm1_peak_9217	23	2.40193	2.31656	0	227	Intron (ENST00000536226/ENSG00000101343, intron 5 of 13)	20034368	20052466	18099	-	ENSG00000101343	ENST00000536226	6198	CRNKL1	crooked neck pre-mRNA splicing factor 1 [Source:HGNC Symbol;Acc:HGNC:15762]
20	32222202	32222476	275	chip_npm1_peak_9287	25	2.58871	2.56653	0	111	Intron (ENST00000375749/ENSG00000101346, intron 4 of 6)	32216665	32231336	14672	+	ENSG00000101346	ENST00000465791	5537	POFUT1	protein O-fucosyltransferase 1 [Source:HGNC Symbol;Acc:HGNC:14988]
20	24571534	24571808	275	chip_npm1_peak_9252	39	3.49808	3.99514	0.0818	135	Intron (ENST00000376862/ENSG00000101463, intron 2 of 3)	24584902	24597153	12252	+	ENSG00000101463	ENST00000482637	-13094	SYNDIG1	synapse differentiation inducing 1 [Source:HGNC Symbol;Acc:HGNC:15885]
20	24572758	24573032	275	chip_npm1_peak_9253	36	3.27571	3.64484	0.0818	86	Intron (ENST00000376862/ENSG00000101463, intron 2 of 3)	24584902	24597153	12252	+	ENSG00000101463	ENST00000482637	-11870	SYNDIG1	synapse differentiation inducing 1 [Source:HGNC Symbol;Acc:HGNC:15885]
20	34613993	34614267	275	chip_npm1_peak_9290	32	3.00241	3.20281	0	159	Promoter (1-2kb)	34560903	34616093	55191	-	ENSG00000101464	ENST00000438215	1826	PIGU	phosphatidylinositol glycan anchor biosynthesis class U [Source:HGNC Symbol;Acc:HGNC:15791]
18	37479492	37480098	607	chip_npm1_peak_6808	41	3.53293	4.12988	0.0818	127	Intron (ENST00000420428/ENSG00000101489, intron 2 of 12)	37244614	37485576	240963	-	ENSG00000101489	ENST00000590112	5478	CELF4	CUGBP Elav-like family member 4 [Source:HGNC Symbol;Acc:HGNC:14015]
18	37499191	37499465	275	chip_npm1_peak_6809	30	2.91506	3.06351	0	231	Intron (ENST00000420428/ENSG00000101489, intron 1 of 12)	37274865	37486034	211170	-	ENSG00000101489	ENST00000587924	-13157	CELF4	CUGBP Elav-like family member 4 [Source:HGNC Symbol;Acc:HGNC:14015]
18	61529343	61529866	524	chip_npm1_peak_6994	23	2.40768	2.32563	0	252	Intron (ENST00000262717/ENSG00000101542, intron 7 of 11)	61549866	61554358	4493	+	ENSG00000101542	ENST00000587582	-20000	CDH20	cadherin 20 [Source:HGNC Symbol;Acc:HGNC:1760]
18	3145107	3145427	321	chip_npm1_peak_6582	41	3.60289	4.16526	0.0818	157	Intron (ENST00000356443/ENSG00000101605, intron 13 of 37)	3135058	3142019	6962	-	ENSG00000101605	ENST00000577294	-3088	MYOM1	myomesin 1 [Source:HGNC Symbol;Acc:HGNC:7613]
18	3148652	3148926	275	chip_npm1_peak_6583	23	2.40768	2.32563	0	191	Intron (ENST00000356443/ENSG00000101605, intron 13 of 37)	3135058	3142019	6962	-	ENSG00000101605	ENST00000577294	-6633	MYOM1	myomesin 1 [Source:HGNC Symbol;Acc:HGNC:7613]
18	46698797	46699071	275	chip_npm1_peak_6906	25	2.58871	2.56653	0	135	Intron (ENST00000538168/ENSG00000101638, intron 3 of 7)	46680368	46688981	8614	-	ENSG00000101638	ENST00000587428	-9816	ST8SIA5	ST8 alpha-N-acetyl-neuraminide alpha-2,8-sialyltransferase 5 [Source:HGNC Symbol;Acc:HGNC:17827]
18	7120061	7120632	572	chip_npm1_peak_6625	41	3.61152	4.17943	0.0818	215	Promoter (2-3kb)	6941742	7117797	176056	-	ENSG00000101680	ENST00000389658	-2264	LAMA1	laminin subunit alpha 1 [Source:HGNC Symbol;Acc:HGNC:6481]
18	54252983	54253377	395	chip_npm1_peak_6941	32	3.00241	3.20281	0	239	Distal Intergenic	54269517	54298234	28718	+	ENSG00000101751	ENST00000579534	-16140	POLI	DNA polymerase iota [Source:HGNC Symbol;Acc:HGNC:9182]
18	22798730	22799267	538	chip_npm1_peak_6697	32	3.0096	3.21442	0	108	Promoter (<=1kb)	22798261	22936883	138623	+	ENSG00000101773	ENST00000583700	469	RBBP8	RB binding protein 8, endonuclease [Source:HGNC Symbol;Acc:HGNC:9891]
18	22911641	22911990	350	chip_npm1_peak_6699	32	3.0096	3.21442	0	129	Promoter (2-3kb)	22914121	22949658	35538	+	ENSG00000101773	ENST00000579124	-2131	RBBP8	RB binding protein 8, endonuclease [Source:HGNC Symbol;Acc:HGNC:9891]
X	3335373	3335647	275	chip_npm1_peak_17035	23	2.40768	2.32563	0	135	Intron (ENST00000217939/ENSG00000101825, intron 2 of 6)	3308565	3346652	38088	-	ENSG00000101825	ENST00000217939	11005	MXRA5	matrix remodeling associated 5 [Source:HGNC Symbol;Acc:HGNC:7539]
X	3354370	3354644	275	chip_npm1_peak_17036	23	2.40768	2.32563	0	90	Distal Intergenic	3308565	3346652	38088	-	ENSG00000101825	ENST00000217939	-7718	MXRA5	matrix remodeling associated 5 [Source:HGNC Symbol;Acc:HGNC:7539]
X	108144225	108144499	275	chip_npm1_peak_17699	32	3.0096	3.21442	0	97	Intron (ENST00000345734/ENSG00000101844, intron 8 of 11)	108150032	108153010	2979	+	ENSG00000101844	ENST00000474825	-5533	ATG4A	autophagy related 4A cysteine peptidase [Source:HGNC Symbol;Acc:HGNC:16489]
X	7196682	7197027	346	chip_npm1_peak_17075	32	3.00241	3.20281	0	143	Intron (ENST00000664306/ENSG00000101846, intron 2 of 12)	7219431	7354641	135211	+	ENSG00000101846	ENST00000674499	-22404	STS	steroid sulfatase [Source:HGNC Symbol;Acc:HGNC:11425]
X	7261482	7261756	275	chip_npm1_peak_17076	23	2.40768	2.32563	0	92	Intron (ENST00000664306/ENSG00000101846, intron 6 of 12)	7219456	7354810	135355	+	ENSG00000101846	ENST00000217961	42026	STS	steroid sulfatase [Source:HGNC Symbol;Acc:HGNC:11425]
X	7301202	7301633	432	chip_npm1_peak_17077	32	3.0096	3.21442	0	249	Intron (ENST00000664306/ENSG00000101846, intron 7 of 12)	7219456	7354810	135355	+	ENSG00000101846	ENST00000217961	81746	STS	steroid sulfatase [Source:HGNC Symbol;Acc:HGNC:11425]
X	9474302	9474576	275	chip_npm1_peak_17108	23	2.40193	2.31656	0	220	Intron (ENST00000407597/ENSG00000101849, intron 1 of 17)	9465294	9684118	218825	+	ENSG00000101849	ENST00000422314	9008	TBL1X	transducin beta like 1 X-linked [Source:HGNC Symbol;Acc:HGNC:11585]
X	9542512	9542786	275	chip_npm1_peak_17109	32	3.0096	3.21442	0	152	Promoter (<=1kb)	9542883	9656938	114056	+	ENSG00000101849	ENST00000415293	-97	TBL1X	transducin beta like 1 X-linked [Source:HGNC Symbol;Acc:HGNC:11585]
X	9572474	9572841	368	chip_npm1_peak_17110	32	3.0096	3.21442	0	227	Intron (ENST00000407597/ENSG00000101849, intron 2 of 17)	9560465	9741037	180573	+	ENSG00000101849	ENST00000647060	12009	TBL1X	transducin beta like 1 X-linked [Source:HGNC Symbol;Acc:HGNC:11585]
X	9645261	9645680	420	chip_npm1_peak_17111	23	2.40768	2.32563	0	113	Exon (ENST00000497555/ENSG00000101849, exon 3 of 3)	9639820	9645395	5576	+	ENSG00000101849	ENST00000497555	5441	TBL1X	transducin beta like 1 X-linked [Source:HGNC Symbol;Acc:HGNC:11585]
X	10401936	10402210	275	chip_npm1_peak_17114	32	3.00241	3.20281	0	196	Distal Intergenic	10449464	10460042	10579	-	ENSG00000101871	ENST00000479925	57832	MID1	midline 1 [Source:HGNC Symbol;Acc:HGNC:7095]
X	10407440	10407851	412	chip_npm1_peak_17115	23	2.40768	2.32563	0	126	Distal Intergenic	10449464	10460042	10579	-	ENSG00000101871	ENST00000479925	52191	MID1	midline 1 [Source:HGNC Symbol;Acc:HGNC:7095]
X	10536596	10536872	277	chip_npm1_peak_17116	41	3.60289	4.16526	0.0818	149	Intron (ENST00000453318/ENSG00000101871, intron 2 of 9)	10449390	10565072	115683	-	ENSG00000101871	ENST00000674917	28200	MID1	midline 1 [Source:HGNC Symbol;Acc:HGNC:7095]
X	10547148	10547422	275	chip_npm1_peak_17117	23	2.40193	2.31656	0	77	Intron (ENST00000453318/ENSG00000101871, intron 2 of 9)	10449390	10565072	115683	-	ENSG00000101871	ENST00000674917	17650	MID1	midline 1 [Source:HGNC Symbol;Acc:HGNC:7095]
X	10603251	10603843	593	chip_npm1_peak_17118	23	2.40768	2.32563	0	201	Intron (ENST00000453318/ENSG00000101871, intron 1 of 9)	10445556	10589909	144354	-	ENSG00000101871	ENST00000380780	-13342	MID1	midline 1 [Source:HGNC Symbol;Acc:HGNC:7095]
X	10689288	10689690	403	chip_npm1_peak_17119	32	3.0096	3.21442	0	139	Intron (ENST00000380785/ENSG00000101871, intron 1 of 10)	10445310	10677739	232430	-	ENSG00000101871	ENST00000453318	-11549	MID1	midline 1 [Source:HGNC Symbol;Acc:HGNC:7095]
X	109546974	109547248	275	chip_npm1_peak_17707	23	2.40768	2.32563	0	98	Distal Intergenic	109537118	109543206	6089	+	ENSG00000101888	ENST00000372103	9856	NXT2	nuclear transport factor 2 like export factor 2 [Source:HGNC Symbol;Acc:HGNC:18151]
X	109492717	109493103	387	chip_npm1_peak_17706	32	3.0096	3.21442	0	236	Distal Intergenic	109372906	109482086	109181	-	ENSG00000101890	ENST00000218006	-10631	GUCY2F	guanylate cyclase 2F, retinal [Source:HGNC Symbol;Acc:HGNC:4691]
X	120348182	120348551	370	chip_npm1_peak_17773	41	3.61152	4.17943	0.0818	192	Distal Intergenic	120362085	120383249	21165	+	ENSG00000101892	ENST00000539306	-13534	ATP1B4	ATPase Na+/K+ transporting family member beta 4 [Source:HGNC Symbol;Acc:HGNC:808]
X	120355511	120355857	347	chip_npm1_peak_17774	23	2.40768	2.32563	0	146	Distal Intergenic	120362085	120383249	21165	+	ENSG00000101892	ENST00000539306	-6228	ATP1B4	ATPase Na+/K+ transporting family member beta 4 [Source:HGNC Symbol;Acc:HGNC:808]
X	12741693	12741990	298	chip_npm1_peak_17147	40	3.50351	4.08502	0.0818	135	Distal Intergenic	12791355	12810119	18765	+	ENSG00000101911	ENST00000380663	-49365	PRPS2	phosphoribosyl pyrophosphate synthetase 2 [Source:HGNC Symbol;Acc:HGNC:9465]
X	110330202	110330476	275	chip_npm1_peak_17716	32	3.0096	3.21442	0	137	Intron (ENST00000372057/ENSG00000101935, intron 2 of 7)	110194186	110318085	123900	-	ENSG00000101935	ENST00000262844	-12117	AMMECR1	AMMECR nuclear protein 1 [Source:HGNC Symbol;Acc:HGNC:467]
X	49803750	49804024	275	chip_npm1_peak_17411	23	2.40768	2.32563	0	80	Distal Intergenic	49829260	49833973	4714	+	ENSG00000101951	ENST00000376141	-25236	PAGE4	PAGE family member 4 [Source:HGNC Symbol;Acc:HGNC:4108]
X	49806348	49806622	275	chip_npm1_peak_17412	32	3.0096	3.21442	0	143	Distal Intergenic	49829260	49833973	4714	+	ENSG00000101951	ENST00000376141	-22638	PAGE4	PAGE family member 4 [Source:HGNC Symbol;Acc:HGNC:4108]
X	38196076	38196350	275	chip_npm1_peak_17357	23	2.40768	2.32563	0	77	Intron (ENST00000465127/ENSG00000250349, intron 3 of 8)	38149339	38220871	71533	-	ENSG00000101955	ENST00000378533	24521	SRPX	sushi repeat containing protein X-linked [Source:HGNC Symbol;Acc:HGNC:11309]
X	14535140	14535414	275	chip_npm1_peak_17157	23	2.40768	2.32563	0	123	Intron (ENST00000443437/ENSG00000101958, intron 4 of 10)	14531146	14607247	76102	+	ENSG00000101958	ENST00000415367	3994	GLRA2	glycine receptor alpha 2 [Source:HGNC Symbol;Acc:HGNC:4327]
X	14587053	14587327	275	chip_npm1_peak_17158	32	3.0096	3.21442	0	92	Intron (ENST00000443437/ENSG00000101958, intron 6 of 10)	14531146	14607247	76102	+	ENSG00000101958	ENST00000415367	55907	GLRA2	glycine receptor alpha 2 [Source:HGNC Symbol;Acc:HGNC:4327]
X	139836106	139836380	275	chip_npm1_peak_17887	23	2.40768	2.32563	0	135	Intron (ENST00000370557/ENSG00000101974, intron 1 of 28)	139726349	139832288	105940	-	ENSG00000101974	ENST00000361648	-3818	ATP11C	ATPase phospholipid transporting 11C [Source:HGNC Symbol;Acc:HGNC:13554]
X	15443326	15443600	275	chip_npm1_peak_17167	55	4.36762	5.56546	0.57556	120	Intron (ENST00000380420/ENSG00000087842, intron 5 of 9)	15464246	15556529	92284	+	ENSG00000102010	ENST00000357607	-20646	BMX	BMX non-receptor tyrosine kinase [Source:HGNC Symbol;Acc:HGNC:1079]
X	15510127	15510556	430	chip_npm1_peak_17168	32	3.0096	3.21442	0	124	Promoter (2-3kb)	15507318	15556517	49200	+	ENSG00000102010	ENST00000342014	2809	BMX	BMX non-receptor tyrosine kinase [Source:HGNC Symbol;Acc:HGNC:1079]
X	115327550	115327824	275	chip_npm1_peak_17740	23	2.40768	2.32563	0	132	Distal Intergenic	115289727	115307554	17828	+	ENSG00000102021	ENST00000371921	37823	LUZP4	leucine zipper protein 4 [Source:HGNC Symbol;Acc:HGNC:24971]
X	115618304	115618578	275	chip_npm1_peak_17743	32	3.0096	3.21442	0	62	Intron (ENST00000489283/ENSG00000102024, intron 3 of 5)	115622060	115650857	28798	+	ENSG00000102024	ENST00000420625	-3482	PLS3	plastin 3 [Source:HGNC Symbol;Acc:HGNC:9091]
X	115629367	115629641	275	chip_npm1_peak_17744	41	3.60289	4.16526	0.0818	149	Intron (ENST00000489283/ENSG00000102024, intron 5 of 5)	115622060	115650857	28798	+	ENSG00000102024	ENST00000420625	7307	PLS3	plastin 3 [Source:HGNC Symbol;Acc:HGNC:9091]
X	130058508	130058792	285	chip_npm1_peak_17829	41	3.61152	4.17943	0.0818	132	Distal Intergenic	130064934	130081432	16499	-	ENSG00000102034	ENST00000615377	22640	ELF4	E74 like ETS transcription factor 4 [Source:HGNC Symbol;Acc:HGNC:3319]
X	64352025	64352481	457	chip_npm1_peak_17482	32	3.0096	3.21442	0	266	Promoter (1-2kb)	64336081	64350040	13960	-	ENSG00000102043	ENST00000461403	-1985	MTMR8	myotubularin related protein 8 [Source:HGNC Symbol;Acc:HGNC:16825]
X	15209639	15209913	275	chip_npm1_peak_17163	32	3.0096	3.21442	0	137	Distal Intergenic	15235288	15254765	19478	-	ENSG00000102048	ENST00000477346	44852	ASB9	ankyrin repeat and SOCS box containing 9 [Source:HGNC Symbol;Acc:HGNC:17184]
X	15213558	15213832	275	chip_npm1_peak_17164	41	3.61152	4.17943	0.0818	152	Distal Intergenic	15235288	15254765	19478	-	ENSG00000102048	ENST00000477346	40933	ASB9	ankyrin repeat and SOCS box containing 9 [Source:HGNC Symbol;Acc:HGNC:17184]
X	78055814	78056088	275	chip_npm1_peak_17562	32	3.0096	3.21442	0	132	Intron (ENST00000644362/ENSG00000102144, intron 1 of 10)	78065188	78113844	48657	+	ENSG00000102144	ENST00000477335	-9100	PGK1	phosphoglycerate kinase 1 [Source:HGNC Symbol;Acc:HGNC:8896]
X	22149726	22150068	343	chip_npm1_peak_17219	31	2.97272	3.15511	0	83	Intron (ENST00000379374/ENSG00000102174, intron 12 of 21)	22136587	22248999	112413	+	ENSG00000102174	ENST00000684356	13139	PHEX	phosphate regulating endopeptidase homolog X-linked [Source:HGNC Symbol;Acc:HGNC:8918]
X	22400753	22401103	351	chip_npm1_peak_17224	52	4.21344	5.20954	0.36765	161	Intron (ENST00000683289/ENSG00000102174, intron 11 of 13)	22428132	22494713	66582	+	ENSG00000102174	ENST00000456621	-27029	PHEX	phosphate regulating endopeptidase homolog X-linked [Source:HGNC Symbol;Acc:HGNC:8918]
X	22373172	22373695	524	chip_npm1_peak_17223	32	3.0096	3.21442	0	334	Intron (ENST00000683289/ENSG00000102174, intron 10 of 13)	22428132	22494713	66582	+	ENSG00000102174	ENST00000456621	-54437	PHEX	phosphate regulating endopeptidase homolog X-linked [Source:HGNC Symbol;Acc:HGNC:8918]
X	150837329	150837603	275	chip_npm1_peak_17935	32	3.00241	3.20281	0	179	Intron (ENST00000370377/ENSG00000102181, intron 1 of 10)	150776902	150831248	54347	-	ENSG00000102181	ENST00000418547	-6081	CD99L2	CD99 molecule like 2 [Source:HGNC Symbol;Acc:HGNC:18237]
X	136473099	136473373	275	chip_npm1_peak_17868	32	3.0096	3.21442	0	217	Distal Intergenic	136487947	136493780	5834	+	ENSG00000102239	ENST00000370648	-14574	BRS3	bombesin receptor subtype 3 [Source:HGNC Symbol;Acc:HGNC:1113]
X	87534466	87534740	275	chip_npm1_peak_17614	32	3.0096	3.21442	0	80	Intron (ENST00000652270/ENSG00000102271, intron 1 of 11)	87517814	87669596	151783	+	ENSG00000102271	ENST00000373114	16652	KLHL4	kelch like family member 4 [Source:HGNC Symbol;Acc:HGNC:6355]
X	151960615	151961170	556	chip_npm1_peak_17941	23	2.40768	2.32563	0	248	Promoter (<=1kb)	151953125	151959723	6599	-	ENSG00000102287	ENST00000486255	-892	GABRE	gamma-aminobutyric acid type A receptor subunit epsilon [Source:HGNC Symbol;Acc:HGNC:4085]
X	151975126	151975487	362	chip_npm1_peak_17942	32	3.0096	3.21442	0	148	Promoter (<=1kb)	151957283	151974680	17398	-	ENSG00000102287	ENST00000441219	-446	GABRE	gamma-aminobutyric acid type A receptor subunit epsilon [Source:HGNC Symbol;Acc:HGNC:4085]
X	152010103	152010377	275	chip_npm1_peak_17943	41	3.61152	4.17943	0.0818	128	Distal Intergenic	151957283	151974680	17398	-	ENSG00000102287	ENST00000441219	-35423	GABRE	gamma-aminobutyric acid type A receptor subunit epsilon [Source:HGNC Symbol;Acc:HGNC:4085]
X	75524342	75524616	275	chip_npm1_peak_17547	23	2.40768	2.32563	0	150	Promoter (<=1kb)	75368431	75523502	155072	-	ENSG00000102383	ENST00000541184	-840	ZDHHC15	zinc finger DHHC-type palmitoyltransferase 15 [Source:HGNC Symbol;Acc:HGNC:20342]
X	101257191	101257465	275	chip_npm1_peak_17660	32	3.0096	3.21442	0	126	Intron (ENST00000402866/ENSG00000102385, intron 21 of 23)	101231545	101264496	32952	+	ENSG00000102385	ENST00000538510	25646	DRP2	dystrophin related protein 2 [Source:HGNC Symbol;Acc:HGNC:3032]
X	101259520	101259794	275	chip_npm1_peak_17661	32	3.0096	3.21442	0	191	Intron (ENST00000402866/ENSG00000102385, intron 22 of 23)	101231545	101264496	32952	+	ENSG00000102385	ENST00000538510	27975	DRP2	dystrophin related protein 2 [Source:HGNC Symbol;Acc:HGNC:3032]
X	76156411	76156821	411	chip_npm1_peak_17550	32	3.0096	3.21442	0	270	Distal Intergenic	76173040	76178196	5157	+	ENSG00000102390	ENST00000373357	-16219	PBDC1	polysaccharide biosynthesis domain containing 1 [Source:HGNC Symbol;Acc:HGNC:28790]
13	46368733	46369101	369	chip_npm1_peak_4084	41	3.61152	4.17943	0.0818	200	Promoter (<=1kb)	46368763	46369482	720	-	ENSG00000102445	ENST00000675351	381	RUBCNL	rubicon like autophagy enhancer [Source:HGNC Symbol;Acc:HGNC:20420]
13	46394676	46395198	523	chip_npm1_peak_4085	32	3.0096	3.21442	0	264	Intron (ENST00000409879/ENSG00000102445, intron 1 of 14)	46342001	46390042	48042	-	ENSG00000102445	ENST00000389908	-4634	RUBCNL	rubicon like autophagy enhancer [Source:HGNC Symbol;Acc:HGNC:20420]
13	101249770	101250044	275	chip_npm1_peak_4434	32	3.0096	3.21442	0	198	Intron (ENST00000251127/ENSG00000102452, intron 11 of 43)	101176300	101180189	3890	-	ENSG00000102452	ENST00000675891	-69581	NALCN	sodium leak channel, non-selective [Source:HGNC Symbol;Acc:HGNC:19082]
13	101300590	101300864	275	chip_npm1_peak_4435	23	2.40768	2.32563	0	231	Intron (ENST00000251127/ENSG00000102452, intron 7 of 43)	101292069	101332002	39934	-	ENSG00000102452	ENST00000675075	31138	NALCN	sodium leak channel, non-selective [Source:HGNC Symbol;Acc:HGNC:19082]
13	101888463	101888737	275	chip_npm1_peak_4436	32	3.0096	3.21442	0	169	Intron (ENST00000376143/ENSG00000102466, intron 1 of 4)	101868372	101875294	6923	-	ENSG00000102466	ENST00000468052	-13169	FGF14	fibroblast growth factor 14 [Source:HGNC Symbol;Acc:HGNC:3671]
13	46932942	46933216	275	chip_npm1_peak_4092	32	3.0096	3.21442	0	238	Distal Intergenic	46831555	46897076	65522	-	ENSG00000102468	ENST00000543956	-35866	HTR2A	5-hydroxytryptamine receptor 2A [Source:HGNC Symbol;Acc:HGNC:5293]
13	47014668	47014942	275	chip_npm1_peak_4093	31	2.97272	3.15511	0	165	Distal Intergenic	46831555	46897076	65522	-	ENSG00000102468	ENST00000543956	-117592	HTR2A	5-hydroxytryptamine receptor 2A [Source:HGNC Symbol;Acc:HGNC:5293]
13	47095054	47095328	275	chip_npm1_peak_4094	23	2.40768	2.32563	0	241	Distal Intergenic	46831555	46897076	65522	-	ENSG00000102468	ENST00000543956	-197978	HTR2A	5-hydroxytryptamine receptor 2A [Source:HGNC Symbol;Acc:HGNC:5293]
13	79503275	79503549	275	chip_npm1_peak_4318	32	3.0096	3.21442	0	209	Intron (ENST00000612570/ENSG00000102471, intron 1 of 7)	79518992	79520975	1984	+	ENSG00000102471	ENST00000494647	-15443	NDFIP2	Nedd4 family interacting protein 2 [Source:HGNC Symbol;Acc:HGNC:18537]
13	48921499	48921773	275	chip_npm1_peak_4116	32	3.00241	3.20281	0	144	Distal Intergenic	48975912	49209779	233868	+	ENSG00000102531	ENST00000492622	-54139	FNDC3A	fibronectin type III domain containing 3A [Source:HGNC Symbol;Acc:HGNC:20296]
13	49110460	49110734	275	chip_npm1_peak_4117	32	3.0096	3.21442	0	140	Promoter (<=1kb)	49110313	49209593	99281	+	ENSG00000102531	ENST00000398316	147	FNDC3A	fibronectin type III domain containing 3A [Source:HGNC Symbol;Acc:HGNC:20296]
13	49217136	49217410	275	chip_npm1_peak_4120	36	3.27571	3.64484	0.0818	241	Promoter (2-3kb)	49220338	49222377	2040	+	ENSG00000102539	ENST00000218721	-2928	MLNR	motilin receptor [Source:HGNC Symbol;Acc:HGNC:4495]
13	98498683	98498959	277	chip_npm1_peak_4424	51	4.20337	5.1928	0.36765	213	Intron (ENST00000539966/ENSG00000102572, intron 2 of 10)	98455982	98519267	63286	-	ENSG00000102572	ENST00000444574	20308	STK24	serine/threonine kinase 24 [Source:HGNC Symbol;Acc:HGNC:11403]
13	111206489	111206763	275	chip_npm1_peak_4496	32	3.0096	3.21442	0	131	Promoter (1-2kb)	111205289	111295192	89904	+	ENSG00000102606	ENST00000375723	1200	ARHGEF7	Rho guanine nucleotide exchange factor 7 [Source:HGNC Symbol;Acc:HGNC:15607]
13	111282173	111282447	275	chip_npm1_peak_4497	41	3.60289	4.16526	0.0818	165	Promoter (<=1kb)	111282828	111286236	3409	+	ENSG00000102606	ENST00000491688	-381	ARHGEF7	Rho guanine nucleotide exchange factor 7 [Source:HGNC Symbol;Acc:HGNC:15607]
13	21691712	21692045	334	chip_npm1_peak_3875	23	2.40193	2.31656	0	205	Intron (ENST00000382353/ENSG00000102678, intron 2 of 2)	21681113	21701832	20720	+	ENSG00000102678	ENST00000478546	10599	FGF9	fibroblast growth factor 9 [Source:HGNC Symbol;Acc:HGNC:3687]
13	24448779	24449053	275	chip_npm1_peak_3896	23	2.40768	2.32563	0	124	Intron (ENST00000445572/ENSG00000205822, intron 3 of 9)	24451972	24455134	3163	-	ENSG00000102699	ENST00000484989	6081	PARP4	poly(ADP-ribose) polymerase family member 4 [Source:HGNC Symbol;Acc:HGNC:271]
13	37012870	37013144	275	chip_npm1_peak_4014	23	2.40768	2.32563	0	108	Promoter (<=1kb)	37009497	37013906	4410	-	ENSG00000102710	ENST00000473871	762	SUPT20H	SPT20 homolog, SAGA complex component [Source:HGNC Symbol;Acc:HGNC:20596]
13	40771537	40771811	275	chip_npm1_peak_4047	32	3.0096	3.21442	0	173	Promoter (<=1kb)	40729128	40771190	42063	-	ENSG00000102738	ENST00000323563	-347	MRPS31	mitochondrial ribosomal protein S31 [Source:HGNC Symbol;Acc:HGNC:16632]
13	28304661	28305336	676	chip_npm1_peak_3936	32	3.0096	3.21442	0	494	Intron (ENST00000282397/ENSG00000102755, intron 29 of 29)	28303126	28308434	5309	-	ENSG00000102755	ENST00000617835	3098	FLT1	fms related receptor tyrosine kinase 1 [Source:HGNC Symbol;Acc:HGNC:3763]
13	28338660	28338934	275	chip_npm1_peak_3937	32	3.0096	3.21442	0	243	Intron (ENST00000282397/ENSG00000102755, intron 17 of 29)	28303144	28346289	43146	-	ENSG00000102755	ENST00000540678	7355	FLT1	fms related receptor tyrosine kinase 1 [Source:HGNC Symbol;Acc:HGNC:3763]
13	28391691	28392087	397	chip_npm1_peak_3938	32	3.0096	3.21442	0	159	Intron (ENST00000282397/ENSG00000102755, intron 12 of 29)	28303144	28346289	43146	-	ENSG00000102755	ENST00000540678	-45402	FLT1	fms related receptor tyrosine kinase 1 [Source:HGNC Symbol;Acc:HGNC:3763]
13	41683457	41683735	279	chip_npm1_peak_4053	45	3.82167	4.57694	0.26506	120	Intron (ENST00000379310/ENSG00000102763, intron 35 of 44)	41689433	41696119	6687	-	ENSG00000102763	ENST00000478987	12384	VWA8	von Willebrand factor A domain containing 8 [Source:HGNC Symbol;Acc:HGNC:29071]
13	41866516	41866906	391	chip_npm1_peak_4054	23	2.40768	2.32563	0	199	Promoter (1-2kb)	41865591	41868403	2813	-	ENSG00000102763	ENST00000379302	1497	VWA8	von Willebrand factor A domain containing 8 [Source:HGNC Symbol;Acc:HGNC:29071]
13	42118291	42118655	365	chip_npm1_peak_4056	32	3.0096	3.21442	0	192	Intron (ENST00000379274/ENSG00000102780, intron 2 of 29)	42138042	42229250	91209	+	ENSG00000102780	ENST00000628433	-19387	DGKH	diacylglycerol kinase eta [Source:HGNC Symbol;Acc:HGNC:2854]
13	30897834	30898108	275	chip_npm1_peak_3958	32	3.0096	3.21442	0	131	Intron (ENST00000592950/ENSG00000224743, intron 3 of 5)	30906271	30925572	19302	+	ENSG00000102802	ENST00000380482	-8163	MEDAG	mesenteric estrogen dependent adipogenesis [Source:HGNC Symbol;Acc:HGNC:25926]
13	76991396	76991670	275	chip_npm1_peak_4301	23	2.40768	2.32563	0	205	Promoter (<=1kb)	76992044	77002477	10434	+	ENSG00000102805	ENST00000636780	-374	CLN5	CLN5 intracellular trafficking protein [Source:HGNC Symbol;Acc:HGNC:2076]
13	52987341	52987669	329	chip_npm1_peak_4146	41	3.61152	4.17943	0.0818	209	Distal Intergenic	53028813	53052057	23245	+	ENSG00000102837	ENST00000219022	-41144	OLFM4	olfactomedin 4 [Source:HGNC Symbol;Acc:HGNC:17190]
13	52995575	52995849	275	chip_npm1_peak_4147	23	2.40768	2.32563	0	217	Distal Intergenic	53028813	53052057	23245	+	ENSG00000102837	ENST00000219022	-32964	OLFM4	olfactomedin 4 [Source:HGNC Symbol;Acc:HGNC:17190]
16	47639722	47639996	275	chip_npm1_peak_5930	27	2.72976	2.77731	0	125	Intron (ENST00000566044/ENSG00000102893, intron 15 of 31)	47650830	47664390	13561	+	ENSG00000102893	ENST00000568171	-10834	PHKB	phosphorylase kinase regulatory subunit beta [Source:HGNC Symbol;Acc:HGNC:8927]
16	69560135	69560443	309	chip_npm1_peak_6072	42	3.59326	4.22226	0.11332	135	Distal Intergenic	69565094	69704650	139557	+	ENSG00000102908	ENST00000426654	-4651	NFAT5	nuclear factor of activated T cells 5 [Source:HGNC Symbol;Acc:HGNC:7774]
16	48274693	48274967	275	chip_npm1_peak_5932	23	2.40768	2.32563	0	206	Intron (ENST00000285737/ENSG00000102910, intron 7 of 14)	48262776	48303283	40508	+	ENSG00000102910	ENST00000570174	11917	LONP2	lon peptidase 2, peroxisomal [Source:HGNC Symbol;Acc:HGNC:20598]
16	58246980	58247265	286	chip_npm1_peak_5990	27	2.7052	2.7402	0	139	Promoter (2-3kb)	58249936	58283836	33901	+	ENSG00000103021	ENST00000219299	-2671	CCDC113	coiled-coil domain containing 113 [Source:HGNC Symbol;Acc:HGNC:25002]
16	68986891	68987218	328	chip_npm1_peak_6070	41	3.61152	4.17943	0.0818	160	Intron (ENST00000261778/ENSG00000103047, intron 15 of 17)	68973872	69083543	109672	+	ENSG00000103047	ENST00000568361	13019	TANGO6	transport and golgi organization 6 homolog [Source:HGNC Symbol;Acc:HGNC:25749]
16	68434864	68435138	275	chip_npm1_peak_6064	23	2.40193	2.31656	0	135	Intron (ENST00000219334/ENSG00000103056, intron 1 of 8)	68370974	68448442	77469	-	ENSG00000103056	ENST00000566723	13304	SMPD3	sphingomyelin phosphodiesterase 3 [Source:HGNC Symbol;Acc:HGNC:14240]
16	74724615	74724889	275	chip_npm1_peak_6102	39	3.41815	3.95536	0.0818	129	Promoter (1-2kb)	74725956	74726247	292	-	ENSG00000103089	ENST00000618933	1358	FA2H	fatty acid 2-hydroxylase [Source:HGNC Symbol;Acc:HGNC:21197]
16	354105	354490	386	chip_npm1_peak_5707	23	2.40768	2.32563	0	201	Promoter (1-2kb)	287440	352723	65284	-	ENSG00000103126	ENST00000262320	-1382	AXIN1	axin 1 [Source:HGNC Symbol;Acc:HGNC:903]
16	3023100	3023374	275	chip_npm1_peak_5720	41	3.60289	4.16526	0.0818	190	Promoter (<=1kb)	3022625	3023942	1318	-	ENSG00000103145	ENST00000248089	568	HCFC1R1	host cell factor C1 regulator 1 [Source:HGNC Symbol;Acc:HGNC:21198]
16	84609657	84609931	275	chip_npm1_peak_6183	38	3.39919	3.83772	0.0818	30	Intron (ENST00000262428/ENSG00000103187, intron 2 of 3)	84616004	84617559	1556	-	ENSG00000103187	ENST00000567786	7628	COTL1	coactosin like F-actin binding protein 1 [Source:HGNC Symbol;Acc:HGNC:18304]
7	140441804	140442164	361	chip_npm1_peak_15247	24	2.52352	2.47082	0	88	Distal Intergenic	140435316	140435787	472	-	ENSG00000103200	ENST00000489972	-6017	-	non-metastatic cells 4, protein expressed in (NME4) pseudogene
16	15976360	15976634	275	chip_npm1_peak_5803	23	2.40768	2.32563	0	261	Intron (ENST00000574224/ENSG00000103222, intron 1 of 11)	15949616	16143053	193438	+	ENSG00000103222	ENST00000399410	26744	ABCC1	ATP binding cassette subfamily C member 1 [Source:HGNC Symbol;Acc:HGNC:51]
16	16103450	16103724	275	chip_npm1_peak_5804	32	3.00241	3.20281	0	171	Promoter (2-3kb)	16106526	16122103	15578	+	ENSG00000103222	ENST00000574761	-2802	ABCC1	ATP binding cassette subfamily C member 1 [Source:HGNC Symbol;Acc:HGNC:51]
16	87838550	87838849	300	chip_npm1_peak_6191	25	2.58871	2.56653	0	135	Promoter (1-2kb)	87832732	87836805	4074	-	ENSG00000103257	ENST00000563489	-1745	SLC7A5	solute carrier family 7 member 5 [Source:HGNC Symbol;Acc:HGNC:11063]
16	12796683	12797161	479	chip_npm1_peak_5782	23	2.40768	2.32563	0	342	Intron (ENST00000381774/ENSG00000103381, intron 1 of 3)	12780974	12803844	22871	-	ENSG00000103381	ENST00000539677	6683	CPPED1	calcineurin like phosphoesterase domain containing 1 [Source:HGNC Symbol;Acc:HGNC:25632]
16	12817199	12817473	275	chip_npm1_peak_5783	23	2.40768	2.32563	0	121	Distal Intergenic	12659799	12803887	144089	-	ENSG00000103381	ENST00000381774	-13312	CPPED1	calcineurin like phosphoesterase domain containing 1 [Source:HGNC Symbol;Acc:HGNC:25632]
16	14667594	14668055	462	chip_npm1_peak_5795	23	2.40768	2.32563	0	320	Promoter (<=1kb)	14667320	14669232	1913	+	ENSG00000103429	ENST00000563082	274	BFAR	bifunctional apoptosis regulator [Source:HGNC Symbol;Acc:HGNC:17613]
16	52490660	52491161	502	chip_npm1_peak_5958	23	2.40768	2.32563	0	367	Intron (ENST00000219746/ENSG00000103460, intron 1 of 6)	52438006	52445726	7721	-	ENSG00000103460	ENST00000566696	-44934	TOX3	TOX high mobility group box family member 3 [Source:HGNC Symbol;Acc:HGNC:11972]
16	17399272	17399546	275	chip_npm1_peak_5810	23	2.40768	2.32563	0	217	Intron (ENST00000261381/ENSG00000103489, intron 1 of 11)	17354672	17403501	48830	-	ENSG00000103489	ENST00000568226	3955	XYLT1	xylosyltransferase 1 [Source:HGNC Symbol;Acc:HGNC:15516]
16	17473994	17474268	275	chip_npm1_peak_5811	23	2.40768	2.32563	0	132	Distal Intergenic	17101769	17470960	369192	-	ENSG00000103489	ENST00000261381	-3034	XYLT1	xylosyltransferase 1 [Source:HGNC Symbol;Acc:HGNC:15516]
16	14875494	14875768	275	chip_npm1_peak_5797	41	3.61152	4.17943	0.0818	134	Intron (ENST00000287667/ENSG00000103512, intron 20 of 30)	14886775	14896156	9382	+	ENSG00000103512	ENST00000565655	-11007	NOMO1	NODAL modulator 1 [Source:HGNC Symbol;Acc:HGNC:30060]
16	27406498	27406772	275	chip_npm1_peak_5873	32	3.0096	3.21442	0	96	Intron (ENST00000564089/ENSG00000103522, intron 2 of 9)	27402174	27452042	49869	+	ENSG00000103522	ENST00000337929	4324	IL21R	interleukin 21 receptor [Source:HGNC Symbol;Acc:HGNC:6006]
16	19435821	19436095	275	chip_npm1_peak_5821	23	2.40768	2.32563	0	125	Intron (ENST00000541464/ENSG00000103534, intron 2 of 20)	19417883	19499113	81231	+	ENSG00000103534	ENST00000542583	17938	TMC5	transmembrane channel like 5 [Source:HGNC Symbol;Acc:HGNC:22999]
16	19579459	19579733	275	chip_npm1_peak_5822	23	2.40768	2.32563	0	244	Promoter (<=1kb)	19579399	19581621	2223	+	ENSG00000103544	ENST00000562446	60	VPS35L	VPS35 endosomal protein sorting factor like [Source:HGNC Symbol;Acc:HGNC:24641]
15	58126206	58126480	275	chip_npm1_peak_5380	32	3.0096	3.21442	0	134	Intron (ENST00000558231/ENSG00000128918, intron 1 of 12)	58138169	58184579	46411	+	ENSG00000103569	ENST00000558772	-11689	AQP9	aquaporin 9 [Source:HGNC Symbol;Acc:HGNC:643]
15	67226018	67226292	275	chip_npm1_peak_5444	32	3.00241	3.20281	0	141	Intron (ENST00000261880/ENSG00000103591, intron 5 of 9)	67201673	67221202	19530	-	ENSG00000103591	ENST00000538028	-4816	AAGAB	alpha and gamma adaptin binding protein [Source:HGNC Symbol;Acc:HGNC:25662]
15	67463604	67463878	275	chip_npm1_peak_5446	32	3.00241	3.20281	0	170	Intron (ENST00000335894/ENSG00000103599, intron 16 of 20)	67490015	67502260	12246	+	ENSG00000103599	ENST00000558759	-26137	IQCH	IQ motif containing H [Source:HGNC Symbol;Acc:HGNC:25721]
15	63114977	63115382	406	chip_npm1_peak_5414	23	2.40768	2.32563	0	184	Distal Intergenic	63121833	63131471	9639	+	ENSG00000103642	ENST00000413507	-6451	LACTB	lactamase beta [Source:HGNC Symbol;Acc:HGNC:16468]
15	68606040	68606314	275	chip_npm1_peak_5452	32	3.0096	3.21442	0	84	Intron (ENST00000261861/ENSG00000103647, intron 1 of 11)	68616539	68727751	111213	+	ENSG00000103647	ENST00000540068	-10225	CORO2B	coronin 2B [Source:HGNC Symbol;Acc:HGNC:2256]
15	63713230	63713504	275	chip_npm1_peak_5420	23	2.40768	2.32563	0	120	Exon (ENST00000559303/ENSG00000259589, exon 4 of 4)	63718429	63723257	4829	-	ENSG00000103657	ENST00000560983	9753	HERC1	HECT and RLD domain containing E3 ubiquitin protein ligase family member 1 [Source:HGNC Symbol;Acc:HGNC:4867]
15	82667335	82667680	346	chip_npm1_peak_5557	23	2.40768	2.32563	0	250	Promoter (1-2kb)	82659287	82665997	6711	-	ENSG00000103723	ENST00000680912	-1338	AP3B2	adaptor related protein complex 3 subunit beta 2 [Source:HGNC Symbol;Acc:HGNC:567]
15	99209652	99209926	275	chip_npm1_peak_5679	23	2.40768	2.32563	0	51	Intron (ENST00000459771/ENSG00000103852, intron 7 of 12)	99136406	99221864	85459	-	ENSG00000103852	ENST00000494567	11938	TTC23	tetratricopeptide repeat domain 23 [Source:HGNC Symbol;Acc:HGNC:25730]
15	73713306	73713597	292	chip_npm1_peak_5481	41	3.61152	4.17943	0.0818	130	Promoter (2-3kb)	73711132	73714514	3383	+	ENSG00000103855	ENST00000559465	2174	CD276	CD276 molecule [Source:HGNC Symbol;Acc:HGNC:19137]
15	80195795	80196244	450	chip_npm1_peak_5542	52	4.21344	5.20954	0.36765	242	3' UTR	80177407	80186351	8945	+	ENSG00000103876	ENST00000559217	18388	FAH	fumarylacetoacetate hydrolase [Source:HGNC Symbol;Acc:HGNC:3579]
15	42228909	42229183	275	chip_npm1_peak_5247	32	3.0096	3.21442	0	133	Promoter (<=1kb)	42226603	42228804	2202	-	ENSG00000103978	ENST00000564329	-105	TMEM87A	transmembrane protein 87A [Source:HGNC Symbol;Acc:HGNC:24522]
15	48841582	48841856	275	chip_npm1_peak_5288	32	3.0096	3.21442	0	128	Intron (ENST00000332408/ENSG00000185634, intron 10 of 11)	48772515	48811146	38632	-	ENSG00000103995	ENST00000560322	-30436	CEP152	centrosomal protein 152 [Source:HGNC Symbol;Acc:HGNC:29298]
15	49840005	49840318	314	chip_npm1_peak_5296	41	3.61152	4.17943	0.0818	159	Distal Intergenic	49860457	49876606	16150	-	ENSG00000104043	ENST00000560354	36288	ATP8B4	ATPase phospholipid transporting 8B4 (putative) [Source:HGNC Symbol;Acc:HGNC:13536]
15	49862331	49862605	275	chip_npm1_peak_5297	23	2.40768	2.32563	0	130	3' UTR	49860457	49876606	16150	-	ENSG00000104043	ENST00000560354	14001	ATP8B4	ATPase phospholipid transporting 8B4 (putative) [Source:HGNC Symbol;Acc:HGNC:13536]
15	49642312	49642690	379	chip_npm1_peak_5295	32	3.0096	3.21442	0	185	Intron (ENST00000403028/ENSG00000104047, intron 4 of 4)	49621099	49656232	35134	+	ENSG00000104047	ENST00000251250	21213	DTWD1	DTW domain containing 1 [Source:HGNC Symbol;Acc:HGNC:30926]
15	29436020	29436296	277	chip_npm1_peak_5173	41	3.61152	4.17943	0.0818	254	Intron (ENST00000261275/ENSG00000104059, intron 1 of 10)	29196430	29452799	256370	-	ENSG00000104059	ENST00000560082	16503	FAM189A1	family with sequence similarity 189 member A1 [Source:HGNC Symbol;Acc:HGNC:29075]
15	29459735	29460009	275	chip_npm1_peak_5174	32	3.0096	3.21442	0	193	Intron (ENST00000261275/ENSG00000104059, intron 1 of 10)	29196430	29452799	256370	-	ENSG00000104059	ENST00000560082	-6936	FAM189A1	family with sequence similarity 189 member A1 [Source:HGNC Symbol;Acc:HGNC:29075]
15	29469165	29469439	275	chip_npm1_peak_5175	23	2.40768	2.32563	0	133	Intron (ENST00000261275/ENSG00000104059, intron 1 of 10)	29196430	29452799	256370	-	ENSG00000104059	ENST00000560082	-16366	FAM189A1	family with sequence similarity 189 member A1 [Source:HGNC Symbol;Acc:HGNC:29075]
15	29977389	29977663	275	chip_npm1_peak_5177	23	2.40768	2.32563	0	167	Distal Intergenic	29700235	29968915	268681	-	ENSG00000104067	ENST00000356107	-8474	TJP1	tight junction protein 1 [Source:HGNC Symbol;Acc:HGNC:11827]
15	51540419	51540747	329	chip_npm1_peak_5319	32	3.0096	3.21442	0	159	Intron (ENST00000251076/ENSG00000104093, intron 9 of 42)	51547332	51603701	56370	-	ENSG00000104093	ENST00000560421	62954	DMXL2	Dmx like 2 [Source:HGNC Symbol;Acc:HGNC:2938]
15	51553953	51554279	327	chip_npm1_peak_5320	32	3.0096	3.21442	0	248	Intron (ENST00000251076/ENSG00000104093, intron 6 of 42)	51547332	51603701	56370	-	ENSG00000104093	ENST00000560421	49422	DMXL2	Dmx like 2 [Source:HGNC Symbol;Acc:HGNC:2938]
15	40866395	40866669	275	chip_npm1_peak_5235	32	3.0096	3.21442	0	131	Distal Intergenic	40872214	40874234	2021	-	ENSG00000104140	ENST00000220507	7565	RHOV	ras homolog family member V [Source:HGNC Symbol;Acc:HGNC:18313]
15	40870096	40870759	664	chip_npm1_peak_5236	32	3.0096	3.21442	0	137	Downstream (1-2kb)	40872214	40874234	2021	-	ENSG00000104140	ENST00000220507	3475	RHOV	ras homolog family member V [Source:HGNC Symbol;Acc:HGNC:18313]
15	40871126	40871400	275	chip_npm1_peak_5237	23	2.40768	2.32563	0	136	Promoter (2-3kb)	40872214	40874234	2021	-	ENSG00000104140	ENST00000220507	2834	RHOV	ras homolog family member V [Source:HGNC Symbol;Acc:HGNC:18313]
15	40872827	40873311	485	chip_npm1_peak_5238	41	3.60289	4.16526	0.0818	162	Promoter (<=1kb)	40872214	40874234	2021	-	ENSG00000104140	ENST00000220507	923	RHOV	ras homolog family member V [Source:HGNC Symbol;Acc:HGNC:18313]
8	66809698	66809972	275	chip_npm1_peak_15770	32	3.0096	3.21442	0	135	Intron (ENST00000519289/ENSG00000288602, intron 6 of 18)	66804379	66840070	35692	+	ENSG00000104205	ENST00000521152	5319	SGK3	serum/glucocorticoid regulated kinase family member 3 [Source:HGNC Symbol;Acc:HGNC:10812]
8	17198103	17198639	537	chip_npm1_peak_15425	41	3.60289	4.16526	0.0818	228	Exon (ENST00000262096/ENSG00000104219, exon 6 of 13)	17208013	17210185	2173	+	ENSG00000104219	ENST00000517334	-9374	ZDHHC2	zinc finger DHHC-type palmitoyltransferase 2 [Source:HGNC Symbol;Acc:HGNC:18469]
8	17203682	17203956	275	chip_npm1_peak_15426	32	3.0096	3.21442	0	132	Intron (ENST00000262096/ENSG00000104219, intron 6 of 12)	17208013	17210185	2173	+	ENSG00000104219	ENST00000517334	-4057	ZDHHC2	zinc finger DHHC-type palmitoyltransferase 2 [Source:HGNC Symbol;Acc:HGNC:18469]
8	54564965	54565298	334	chip_npm1_peak_15678	32	3.00241	3.20281	0	235	Intron (ENST00000602362/ENSG00000104237, intron 3 of 3)	54559169	54769977	210809	+	ENSG00000104237	ENST00000636932	5796	RP1	RP1 axonemal microtubule associated [Source:HGNC Symbol;Acc:HGNC:10263]
8	54633845	54634147	303	chip_npm1_peak_15679	28	2.71531	2.80641	0	90	Intron (ENST00000636932/ENSG00000104237, intron 3 of 22)	54616096	54630834	14739	+	ENSG00000104237	ENST00000220676	17749	RP1	RP1 axonemal microtubule associated [Source:HGNC Symbol;Acc:HGNC:10263]
8	54754394	54754756	363	chip_npm1_peak_15682	32	3.0096	3.21442	0	126	Intron (ENST00000636932/ENSG00000104237, intron 19 of 22)	54796514	54869985	73472	+	ENSG00000104237	ENST00000650534	-41758	RP1	RP1 axonemal microtubule associated [Source:HGNC Symbol;Acc:HGNC:10263]
8	28553957	28554231	275	chip_npm1_peak_15490	26	2.65737	2.66845	0	128	Intron (ENST00000537916/ENSG00000104290, intron 5 of 6)	28563063	28563981	919	+	ENSG00000104290	ENST00000517911	-8832	FZD3	frizzled class receptor 3 [Source:HGNC Symbol;Acc:HGNC:4041]
8	71262696	71262970	275	chip_npm1_peak_15798	23	2.40768	2.32563	0	134	Intron (ENST00000388742/ENSG00000104313, intron 10 of 16)	71197448	71270238	72791	-	ENSG00000104313	ENST00000644424	7268	EYA1	EYA transcriptional coactivator and phosphatase 1 [Source:HGNC Symbol;Acc:HGNC:3519]
8	71550374	71550749	376	chip_npm1_peak_15800	41	3.61152	4.17943	0.0818	182	Promoter (2-3kb)	71529407	71548187	18781	-	ENSG00000104313	ENST00000519927	-2187	EYA1	EYA transcriptional coactivator and phosphatase 1 [Source:HGNC Symbol;Acc:HGNC:3519]
8	89957789	89958063	275	chip_npm1_peak_15902	32	3.0096	3.21442	0	136	Intron (ENST00000265433/ENSG00000104320, intron 9 of 15)	89935171	89953354	18184	-	ENSG00000104320	ENST00000613033	-4435	NBN	nibrin [Source:HGNC Symbol;Acc:HGNC:7652]
8	89981610	89981971	362	chip_npm1_peak_15903	32	3.0096	3.21442	0	255	Promoter (<=1kb)	89970520	89981655	11136	-	ENSG00000104320	ENST00000517772	0	NBN	nibrin [Source:HGNC Symbol;Acc:HGNC:7652]
8	89989209	89989579	371	chip_npm1_peak_15904	32	3.0096	3.21442	0	191	Intron (ENST00000396252/ENSG00000104320, intron 1 of 18)	89933331	89984667	51337	-	ENSG00000104320	ENST00000265433	-4542	NBN	nibrin [Source:HGNC Symbol;Acc:HGNC:7652]
8	72012835	72013109	275	chip_npm1_peak_15804	23	2.40768	2.32563	0	85	Intron (ENST00000522519/ENSG00000235531, intron 4 of 4)	72023129	72023870	742	-	ENSG00000104321	ENST00000520596	10761	TRPA1	transient receptor potential cation channel subfamily A member 1 [Source:HGNC Symbol;Acc:HGNC:497]
8	72052502	72052776	275	chip_npm1_peak_15805	41	3.61152	4.17943	0.0818	125	Promoter (2-3kb)	72053389	72055539	2151	-	ENSG00000104321	ENST00000520788	2763	TRPA1	transient receptor potential cation channel subfamily A member 1 [Source:HGNC Symbol;Acc:HGNC:497]
8	96638129	96638403	275	chip_npm1_peak_15958	32	3.0096	3.21442	0	85	Distal Intergenic	96645242	97143501	498260	+	ENSG00000104324	ENST00000220763	-6839	CPQ	carboxypeptidase Q [Source:HGNC Symbol;Acc:HGNC:16910]
8	96735901	96736175	275	chip_npm1_peak_15959	23	2.40768	2.32563	0	226	Intron (ENST00000220763/ENSG00000104324, intron 1 of 7)	96732292	96785328	53037	+	ENSG00000104324	ENST00000525310	3609	CPQ	carboxypeptidase Q [Source:HGNC Symbol;Acc:HGNC:16910]
8	96769972	96770246	275	chip_npm1_peak_15960	23	2.40768	2.32563	0	75	Intron (ENST00000220763/ENSG00000104324, intron 1 of 7)	96761240	96785287	24048	+	ENSG00000104324	ENST00000521142	8732	CPQ	carboxypeptidase Q [Source:HGNC Symbol;Acc:HGNC:16910]
8	96806438	96806712	275	chip_npm1_peak_15961	23	2.40768	2.32563	0	232	Intron (ENST00000220763/ENSG00000104324, intron 2 of 7)	96761240	96785287	24048	+	ENSG00000104324	ENST00000521142	45198	CPQ	carboxypeptidase Q [Source:HGNC Symbol;Acc:HGNC:16910]
8	41366123	41366397	275	chip_npm1_peak_15592	41	3.53293	4.12988	0.0818	212	Distal Intergenic	41261962	41309473	47512	-	ENSG00000104332	ENST00000220772	-56650	SFRP1	secreted frizzled related protein 1 [Source:HGNC Symbol;Acc:HGNC:10776]
8	98150198	98150583	386	chip_npm1_peak_15978	32	3.0096	3.21442	0	233	Exon (ENST00000401707/ENSG00000104356, exon 14 of 16)	98155958	98157667	1710	+	ENSG00000104356	ENST00000517435	-5375	POP1	POP1 homolog, ribonuclease P/MRP subunit [Source:HGNC Symbol;Acc:HGNC:30129]
8	98208838	98209112	275	chip_npm1_peak_15979	23	2.40768	2.32563	0	80	Intron (ENST00000430223/ENSG00000104361, intron 6 of 10)	98195691	98205176	9486	-	ENSG00000104361	ENST00000521820	-3662	NIPAL2	NIPA like domain containing 2 [Source:HGNC Symbol;Acc:HGNC:25854]
8	98215615	98215932	318	chip_npm1_peak_15980	32	3.0096	3.21442	0	177	Intron (ENST00000430223/ENSG00000104361, intron 5 of 10)	98195691	98205176	9486	-	ENSG00000104361	ENST00000521820	-10439	NIPAL2	NIPA like domain containing 2 [Source:HGNC Symbol;Acc:HGNC:25854]
8	98238838	98239112	275	chip_npm1_peak_15981	23	2.40193	2.31656	0	78	Promoter (2-3kb)	98231781	98236231	4451	-	ENSG00000104361	ENST00000521949	-2607	NIPAL2	NIPA like domain containing 2 [Source:HGNC Symbol;Acc:HGNC:25854]
8	98817139	98817476	338	chip_npm1_peak_15983	32	3.0096	3.21442	0	170	Intron (ENST00000617590/ENSG00000104375, intron 1 of 8)	98579696	98825646	245951	-	ENSG00000104375	ENST00000521649	8170	STK3	serine/threonine kinase 3 [Source:HGNC Symbol;Acc:HGNC:11406]
8	98865070	98865432	363	chip_npm1_peak_15984	41	3.60289	4.16526	0.0818	202	Intron (ENST00000523601/ENSG00000104375, intron 3 of 12)	98875257	98883795	8539	-	ENSG00000104375	ENST00000523567	18363	STK3	serine/threonine kinase 3 [Source:HGNC Symbol;Acc:HGNC:11406]
8	74295045	74295319	275	chip_npm1_peak_15823	23	2.40768	2.32563	0	83	Intron (ENST00000342232/ENSG00000104369, intron 2 of 5)	74320613	74366857	46245	+	ENSG00000104381	ENST00000675821	-25294	GDAP1	ganglioside induced differentiation associated protein 1 [Source:HGNC Symbol;Acc:HGNC:15968]
8	108299934	108300208	275	chip_npm1_peak_16041	32	3.0096	3.21442	0	155	Intron (ENST00000677409/ENSG00000104408, intron 2 of 13)	108234284	108248802	14519	-	ENSG00000104408	ENST00000518442	-51132	EIF3E	eukaryotic translation initiation factor 3 subunit E [Source:HGNC Symbol;Acc:HGNC:3277]
8	108357951	108358225	275	chip_npm1_peak_16042	32	3.0096	3.21442	0	185	Promoter (2-3kb)	108241893	108355726	113834	-	ENSG00000104408	ENST00000518634	-2225	EIF3E	eukaryotic translation initiation factor 3 subunit E [Source:HGNC Symbol;Acc:HGNC:3277]
8	133200353	133200753	401	chip_npm1_peak_16188	39	3.41815	3.95536	0.0818	208	Intron (ENST00000377862/ENSG00000104415, intron 1 of 2)	133191137	133228064	36928	+	ENSG00000104415	ENST00000220856	9216	CCN4	cellular communication network factor 4 [Source:HGNC Symbol;Acc:HGNC:12769]
8	133249035	133249463	429	chip_npm1_peak_16189	28	2.78026	2.85417	0	292	Promoter (<=1kb)	133248715	133249407	693	-	ENSG00000104419	ENST00000675056	0	NDRG1	N-myc downstream regulated 1 [Source:HGNC Symbol;Acc:HGNC:7679]
8	78749886	78750160	275	chip_npm1_peak_15843	32	3.0096	3.21442	0	136	Intron (ENST00000263851/ENSG00000104432, intron 2 of 5)	78717900	78740082	22183	-	ENSG00000104432	ENST00000519833	-9804	IL7	interleukin 7 [Source:HGNC Symbol;Acc:HGNC:6023]
8	79663105	79663379	275	chip_npm1_peak_15849	41	3.61152	4.17943	0.0818	126	Intron (ENST00000220876/ENSG00000104435, intron 4 of 4)	79611735	79664881	53147	+	ENSG00000104435	ENST00000518491	51370	STMN2	stathmin 2 [Source:HGNC Symbol;Acc:HGNC:10577]
8	79665543	79665943	401	chip_npm1_peak_15850	23	2.40768	2.32563	0	137	3' UTR	79611735	79664881	53147	+	ENSG00000104435	ENST00000518491	53808	STMN2	stathmin 2 [Source:HGNC Symbol;Acc:HGNC:10577]
8	115282411	115282685	275	chip_npm1_peak_16071	32	3.0096	3.21442	0	192	Distal Intergenic	115414429	115492221	77793	-	ENSG00000104447	ENST00000518018	209536	TRPS1	transcriptional repressor GATA binding 1 [Source:HGNC Symbol;Acc:HGNC:12340]
8	115334566	115334957	392	chip_npm1_peak_16072	23	2.40193	2.31656	0	196	Distal Intergenic	115414429	115492221	77793	-	ENSG00000104447	ENST00000518018	157264	TRPS1	transcriptional repressor GATA binding 1 [Source:HGNC Symbol;Acc:HGNC:12340]
8	115466617	115466891	275	chip_npm1_peak_16073	23	2.40193	2.31656	0	161	Intron (ENST00000640765/ENSG00000104447, intron 4 of 5)	115414429	115492221	77793	-	ENSG00000104447	ENST00000518018	25330	TRPS1	transcriptional repressor GATA binding 1 [Source:HGNC Symbol;Acc:HGNC:12340]
8	115696293	115696567	275	chip_npm1_peak_16074	28	2.71531	2.80641	0	95	Intron (ENST00000422939/ENSG00000104447, intron 2 of 4)	115619774	115669483	49710	-	ENSG00000104447	ENST00000519815	-26810	TRPS1	transcriptional repressor GATA binding 1 [Source:HGNC Symbol;Acc:HGNC:12340]
8	115774396	115774670	275	chip_npm1_peak_16075	32	3.0096	3.21442	0	92	Intron (ENST00000422939/ENSG00000104447, intron 1 of 4)	115619913	115809673	189761	-	ENSG00000104447	ENST00000422939	35003	TRPS1	transcriptional repressor GATA binding 1 [Source:HGNC Symbol;Acc:HGNC:12340]
8	101783984	101784258	275	chip_npm1_peak_16006	32	3.0096	3.21442	0	153	Intron (ENST00000220931/ENSG00000104490, intron 1 of 3)	101719583	101788998	69416	-	ENSG00000104490	ENST00000524137	4740	NCALD	neurocalcin delta [Source:HGNC Symbol;Acc:HGNC:7655]
8	101980208	101980482	275	chip_npm1_peak_16007	32	3.0096	3.21442	0	247	Intron (ENST00000311028/ENSG00000104490, intron 2 of 6)	101692866	101975329	282464	-	ENSG00000104490	ENST00000520690	-4879	NCALD	neurocalcin delta [Source:HGNC Symbol;Acc:HGNC:7655]
8	102010396	102010670	275	chip_npm1_peak_16008	32	3.0096	3.21442	0	192	Intron (ENST00000311028/ENSG00000104490, intron 2 of 6)	101719408	102020406	300999	-	ENSG00000104490	ENST00000518661	9736	NCALD	neurocalcin delta [Source:HGNC Symbol;Acc:HGNC:7655]
8	102024499	102024773	275	chip_npm1_peak_16009	32	3.0096	3.21442	0	195	Intron (ENST00000311028/ENSG00000104490, intron 1 of 6)	101719408	102020406	300999	-	ENSG00000104490	ENST00000518661	-4093	NCALD	neurocalcin delta [Source:HGNC Symbol;Acc:HGNC:7655]
8	102027380	102027742	363	chip_npm1_peak_16010	32	3.0096	3.21442	0	104	Intron (ENST00000311028/ENSG00000104490, intron 1 of 6)	101719408	102020406	300999	-	ENSG00000104490	ENST00000518661	-6974	NCALD	neurocalcin delta [Source:HGNC Symbol;Acc:HGNC:7655]
8	123730394	123730668	275	chip_npm1_peak_16130	23	2.40768	2.32563	0	199	Promoter (1-2kb)	123728270	123729250	981	-	ENSG00000104537	ENST00000519045	-1144	ANXA13	annexin A13 [Source:HGNC Symbol;Acc:HGNC:536]
8	703295	703569	275	chip_npm1_peak_15347	23	2.40193	2.31656	0	128	Intron (ENST00000522706/ENSG00000104714, intron 1 of 3)	673767	715927	42161	-	ENSG00000104714	ENST00000524138	12358	ERICH1	glutamate rich 1 [Source:HGNC Symbol;Acc:HGNC:27234]
8	24917959	24918250	292	chip_npm1_peak_15474	28	2.71531	2.80641	0	151	Exon (ENST00000221166/ENSG00000104722, exon 3 of 3)	24914942	24919098	4157	+	ENSG00000104722	ENST00000433454	3017	NEFM	neurofilament medium [Source:HGNC Symbol;Acc:HGNC:7734]
16	87706419	87706693	275	chip_npm1_peak_6190	30	2.88301	3.05234	0	224	Promoter (1-2kb)	87703026	87708387	5362	-	ENSG00000104731	ENST00000568499	1694	KLHDC4	kelch domain containing 4 [Source:HGNC Symbol;Acc:HGNC:25272]
8	17862550	17862824	275	chip_npm1_peak_15428	23	2.40768	2.32563	0	109	Downstream (1-2kb)	17864658	17874665	10008	-	ENSG00000104760	ENST00000522636	11841	FGL1	fibrinogen like 1 [Source:HGNC Symbol;Acc:HGNC:3695]
8	17886607	17887037	431	chip_npm1_peak_15429	52	4.21344	5.20954	0.36765	241	Promoter (<=1kb)	17864389	17885779	21391	-	ENSG00000104760	ENST00000522444	-828	FGL1	fibrinogen like 1 [Source:HGNC Symbol;Acc:HGNC:3695]
8	18043103	18043377	275	chip_npm1_peak_15431	23	2.40193	2.31656	0	137	Distal Intergenic	18056456	18059163	2708	-	ENSG00000104763	ENST00000637752	15786	ASAH1	N-acylsphingosine amidohydrolase 1 [Source:HGNC Symbol;Acc:HGNC:735]
19	45943762	45944036	275	chip_npm1_peak_7278	25	2.6112	2.59978	0	133	Intron (ENST00000263257/ENSG00000104967, intron 3 of 3)	45940894	45962606	21713	-	ENSG00000104967	ENST00000596784	18570	NOVA2	NOVA alternative splicing regulator 2 [Source:HGNC Symbol;Acc:HGNC:7887]
19	54629178	54629553	376	chip_npm1_peak_7309	35	3.16787	3.5793	0.0818	109	Promoter (<=1kb)	54630410	54637528	7119	+	ENSG00000104972	ENST00000396327	-857	LILRB1	leukocyte immunoglobulin like receptor B1 [Source:HGNC Symbol;Acc:HGNC:6605]
19	15227320	15227797	478	chip_npm1_peak_7171	38	3.43152	3.88889	0.0818	305	3' UTR	15226919	15232448	5530	-	ENSG00000105131	ENST00000221730	4651	EPHX3	epoxide hydrolase 3 [Source:HGNC Symbol;Acc:HGNC:23760]
19	30002038	30002433	396	chip_npm1_peak_7221	23	2.40768	2.32563	0	119	Promoter (1-2kb)	30004295	30009019	4725	+	ENSG00000105176	ENST00000574176	-1862	URI1	URI1 prefoldin like chaperone [Source:HGNC Symbol;Acc:HGNC:13236]
19	47195229	47195566	338	chip_npm1_peak_7281	55	4.36762	5.56546	0.57556	151	Intron (ENST00000413379/ENSG00000142230, intron 6 of 6)	47220822	47222568	1747	-	ENSG00000105327	ENST00000601438	27002	BBC3	BCL2 binding component 3 [Source:HGNC Symbol;Acc:HGNC:17868]
19	47907167	47907441	275	chip_npm1_peak_7283	41	3.61152	4.17943	0.0818	199	Distal Intergenic	47870467	47886315	15849	-	ENSG00000105398	ENST00000222002	-20852	SULT2A1	sulfotransferase family 2A member 1 [Source:HGNC Symbol;Acc:HGNC:11458]
19	18474916	18475190	275	chip_npm1_peak_7182	26	2.57438	2.60195	0	140	Promoter (<=1kb)	18444751	18475933	31183	-	ENSG00000105656	ENST00000596124	743	ELL	elongation factor for RNA polymerase II [Source:HGNC Symbol;Acc:HGNC:23114]
19	19297548	19297822	275	chip_npm1_peak_7184	42	3.6242	4.26984	0.1481	197	Intron (ENST00000589144/ENSG00000105705, intron 3 of 9)	19276513	19302455	25943	-	ENSG00000105705	ENST00000591007	4633	SUGP1	SURP and G-patch domain containing 1 [Source:HGNC Symbol;Acc:HGNC:18643]
7	32609733	32610007	275	chip_npm1_peak_14503	32	3.0096	3.21442	0	218	Intron (ENST00000417811/ENSG00000229358, intron 17 of 21)	32580791	32586108	5318	+	ENSG00000105778	ENST00000497020	28942	AVL9	AVL9 cell migration associated [Source:HGNC Symbol;Acc:HGNC:28994]
7	32611276	32611698	423	chip_npm1_peak_14504	32	3.0096	3.21442	0	207	Intron (ENST00000417811/ENSG00000229358, intron 17 of 21)	32580791	32586108	5318	+	ENSG00000105778	ENST00000497020	30485	AVL9	AVL9 cell migration associated [Source:HGNC Symbol;Acc:HGNC:28994]
7	87627996	87628270	275	chip_npm1_peak_14869	51	4.16181	5.12399	0.36765	105	Promoter (<=1kb)	87628413	87832296	203884	+	ENSG00000105784	ENST00000338056	-143	RUNDC3B	RUN domain containing 3B [Source:HGNC Symbol;Acc:HGNC:30286]
7	90361422	90361696	275	chip_npm1_peak_14898	41	3.61152	4.17943	0.0818	130	Intron (ENST00000421719/ENSG00000105793, intron 3 of 5)	90354528	90385076	30549	+	ENSG00000105793	ENST00000474503	6894	GTPBP10	GTP binding protein 10 [Source:HGNC Symbol;Acc:HGNC:25106]
7	92735054	92735467	414	chip_npm1_peak_14917	51	4.20337	5.1928	0.36765	268	Intron (ENST00000265734/ENSG00000105810, intron 3 of 7)	92671235	92725710	54476	-	ENSG00000105810	ENST00000473078	-9344	CDK6	cyclin dependent kinase 6 [Source:HGNC Symbol;Acc:HGNC:1777]
7	93881029	93881303	275	chip_npm1_peak_14935	32	3.0096	3.21442	0	133	Intron (ENST00000455502/ENSG00000127928, intron 1 of 3)	93886434	93890170	3737	-	ENSG00000105825	ENST00000451238	8867	TFPI2	tissue factor pathway inhibitor 2 [Source:HGNC Symbol;Acc:HGNC:11761]
7	19577525	19577799	275	chip_npm1_peak_14439	23	2.40768	2.32563	0	118	Intron (ENST00000412563/ENSG00000223838, intron 5 of 5)	19698565	19700335	1771	-	ENSG00000105849	ENST00000462263	122536	POLR1F	RNA polymerase I subunit F [Source:HGNC Symbol;Acc:HGNC:18027]
7	19596368	19596784	417	chip_npm1_peak_14440	32	3.0096	3.21442	0	242	Distal Intergenic	19698565	19700335	1771	-	ENSG00000105849	ENST00000462263	103551	POLR1F	RNA polymerase I subunit F [Source:HGNC Symbol;Acc:HGNC:18027]
7	95383402	95383854	453	chip_npm1_peak_14949	23	2.40768	2.32563	0	143	Intron (ENST00000265627/ENSG00000105852, intron 3 of 8)	95377533	95396122	18590	-	ENSG00000105852	ENST00000475439	12268	PON3	paraoxonase 3 [Source:HGNC Symbol;Acc:HGNC:9206]
7	95394400	95394674	275	chip_npm1_peak_14950	32	3.0096	3.21442	0	99	Promoter (1-2kb)	95377533	95396122	18590	-	ENSG00000105852	ENST00000475439	1448	PON3	paraoxonase 3 [Source:HGNC Symbol;Acc:HGNC:9206]
7	95396276	95396550	275	chip_npm1_peak_14951	23	2.40768	2.32563	0	89	Promoter (<=1kb)	95359872	95396375	36504	-	ENSG00000105852	ENST00000265627	0	PON3	paraoxonase 3 [Source:HGNC Symbol;Acc:HGNC:9206]
7	21513651	21514000	350	chip_npm1_peak_14448	32	3.00241	3.20281	0	182	3' UTR	21543039	21901839	358801	+	ENSG00000105877	ENST00000409508	-29039	DNAH11	dynein axonemal heavy chain 11 [Source:HGNC Symbol;Acc:HGNC:2942]
7	21588594	21588868	275	chip_npm1_peak_14449	48	4.00344	4.86601	0.36765	251	Exon (ENST00000409508/ENSG00000105877, exon 11 of 82)	21561091	21570716	9626	+	ENSG00000105877	ENST00000496218	27503	DNAH11	dynein axonemal heavy chain 11 [Source:HGNC Symbol;Acc:HGNC:2942]
7	97058199	97058473	275	chip_npm1_peak_14961	23	2.40768	2.32563	0	141	Distal Intergenic	97021978	97024950	2973	-	ENSG00000105880	ENST00000486603	-33249	DLX5	distal-less homeobox 5 [Source:HGNC Symbol;Acc:HGNC:2918]
7	137339796	137340070	275	chip_npm1_peak_15238	24	2.50251	2.44019	0	259	Intron (ENST00000348225/ENSG00000105894, intron 1 of 4)	137227341	137343733	116393	-	ENSG00000105894	ENST00000348225	3663	PTN	pleiotrophin [Source:HGNC Symbol;Acc:HGNC:9630]
7	138756901	138757175	275	chip_npm1_peak_15242	39	3.46448	3.94134	0.0818	224	Promoter (<=1kb)	138706327	138755991	49665	-	ENSG00000105929	ENST00000478480	-910	ATP6V0A4	ATPase H+ transporting V0 subunit a4 [Source:HGNC Symbol;Acc:HGNC:866]
7	115900424	115900698	275	chip_npm1_peak_15085	32	3.0096	3.21442	0	141	Distal Intergenic	115939949	115950894	10946	-	ENSG00000105967	ENST00000462828	50196	TFEC	transcription factor EC [Source:HGNC Symbol;Acc:HGNC:11754]
7	115912886	115913321	436	chip_npm1_peak_15086	27	2.72976	2.77731	0	293	Distal Intergenic	115939949	115950894	10946	-	ENSG00000105967	ENST00000462828	37573	TFEC	transcription factor EC [Source:HGNC Symbol;Acc:HGNC:11754]
7	115936577	115936967	391	chip_npm1_peak_15087	32	3.0096	3.21442	0	69	3' UTR	115939949	115950894	10946	-	ENSG00000105967	ENST00000462828	13927	TFEC	transcription factor EC [Source:HGNC Symbol;Acc:HGNC:11754]
7	116132602	116132876	275	chip_npm1_peak_15088	23	2.40768	2.32563	0	130	Intron (ENST00000484212/ENSG00000105967, intron 1 of 8)	116110773	116159895	49123	-	ENSG00000105967	ENST00000474337	27019	TFEC	transcription factor EC [Source:HGNC Symbol;Acc:HGNC:11754]
7	44824858	44825132	275	chip_npm1_peak_14596	32	3.02822	3.2683	0.00394	123	Downstream (1-2kb)	44834228	44848021	13794	-	ENSG00000105968	ENST00000349299	22889	H2AZ2	H2A.Z variant histone 2 [Source:HGNC Symbol;Acc:HGNC:20664]
7	117333848	117334122	275	chip_npm1_peak_15094	23	2.40768	2.32563	0	88	Intron (ENST00000673785/ENSG00000001626, intron 2 of 12)	117320469	117323152	2684	-	ENSG00000105989	ENST00000461427	-10696	WNT2	Wnt family member 2 [Source:HGNC Symbol;Acc:HGNC:12780]
7	118285634	118285908	275	chip_npm1_peak_15106	32	3.00241	3.20281	0	119	Intron (ENST00000433239/ENSG00000106013, intron 8 of 15)	118239975	118496171	256197	+	ENSG00000106013	ENST00000634332	45659	ANKRD7	ankyrin repeat domain 7 [Source:HGNC Symbol;Acc:HGNC:18588]
7	118353228	118353593	366	chip_npm1_peak_15107	32	3.00241	3.20281	0	189	Intron (ENST00000433239/ENSG00000106013, intron 11 of 15)	118239975	118496171	256197	+	ENSG00000106013	ENST00000634332	113253	ANKRD7	ankyrin repeat domain 7 [Source:HGNC Symbol;Acc:HGNC:18588]
7	29063557	29063865	309	chip_npm1_peak_14475	32	3.0096	3.21442	0	102	Intron (ENST00000265394/ENSG00000106066, intron 11 of 12)	28995634	29071845	76212	-	ENSG00000106066	ENST00000432534	7980	CPVL	carboxypeptidase vitellogenic like [Source:HGNC Symbol;Acc:HGNC:14399]
7	29107973	29108345	373	chip_npm1_peak_14476	35	3.24624	3.59933	0.0818	242	Intron (ENST00000265394/ENSG00000106066, intron 3 of 12)	29066042	29112921	46880	-	ENSG00000106066	ENST00000448959	4576	CPVL	carboxypeptidase vitellogenic like [Source:HGNC Symbol;Acc:HGNC:14399]
7	29197391	29197665	275	chip_npm1_peak_14477	32	3.00241	3.20281	0	209	Promoter (<=1kb)	29197925	29400600	202676	+	ENSG00000106069	ENST00000409964	-260	CHN2	chimerin 2 [Source:HGNC Symbol;Acc:HGNC:1944]
7	29277866	29278140	275	chip_npm1_peak_14478	23	2.40768	2.32563	0	136	Intron (ENST00000644824/ENSG00000285162, intron 5 of 16)	29288881	29400781	111901	+	ENSG00000106069	ENST00000409922	-10741	CHN2	chimerin 2 [Source:HGNC Symbol;Acc:HGNC:1944]
7	29403668	29403942	275	chip_npm1_peak_14479	32	3.0096	3.21442	0	201	Promoter (2-3kb)	29400700	29507303	106604	+	ENSG00000106069	ENST00000446446	2968	CHN2	chimerin 2 [Source:HGNC Symbol;Acc:HGNC:1944]
7	29412243	29412672	430	chip_npm1_peak_14480	23	2.40768	2.32563	0	136	Intron (ENST00000644824/ENSG00000285162, intron 10 of 16)	29400700	29507303	106604	+	ENSG00000106069	ENST00000446446	11543	CHN2	chimerin 2 [Source:HGNC Symbol;Acc:HGNC:1944]
7	29515090	29515364	275	chip_npm1_peak_14481	32	3.0096	3.21442	0	107	Exon (ENST00000447171/ENSG00000223813, exon 3 of 3)	29504795	29509681	4887	+	ENSG00000106069	ENST00000433720	10295	CHN2	chimerin 2 [Source:HGNC Symbol;Acc:HGNC:1944]
7	51057637	51057911	275	chip_npm1_peak_14642	46	3.89236	4.68855	0.33839	206	Intron (ENST00000431948/ENSG00000106078, intron 6 of 11)	51017280	51035955	18676	-	ENSG00000106078	ENST00000462395	-21682	COBL	cordon-bleu WH2 repeat protein [Source:HGNC Symbol;Acc:HGNC:22199]
7	30445888	30446162	275	chip_npm1_peak_14487	23	2.40768	2.32563	0	170	Promoter (1-2kb)	30424534	30447977	23444	-	ENSG00000106100	ENST00000489614	1815	NOD1	nucleotide binding oligomerization domain containing 1 [Source:HGNC Symbol;Acc:HGNC:16390]
7	30789960	30790402	443	chip_npm1_peak_14488	24	2.50251	2.44019	0	187	Intron (ENST00000458257/ENSG00000254959, intron 6 of 19)	30779536	30786644	7109	+	ENSG00000106125	ENST00000494187	10424	MINDY4	MINDY lysine 48 deubiquitinase 4 [Source:HGNC Symbol;Acc:HGNC:21916]
7	98626217	98626491	275	chip_npm1_peak_14974	32	3.0096	3.21442	0	150	Intron (ENST00000265634/ENSG00000106236, intron 3 of 4)	98619667	98627253	7587	+	ENSG00000106236	ENST00000466102	6550	NPTX2	neuronal pentraxin 2 [Source:HGNC Symbol;Acc:HGNC:7953]
7	98645956	98646230	275	chip_npm1_peak_14975	38	3.39919	3.83772	0.0818	170	Distal Intergenic	98619667	98627253	7587	+	ENSG00000106236	ENST00000466102	26289	NPTX2	neuronal pentraxin 2 [Source:HGNC Symbol;Acc:HGNC:7953]
7	98652718	98653044	327	chip_npm1_peak_14976	45	3.82167	4.57694	0.26506	156	Distal Intergenic	98619667	98627253	7587	+	ENSG00000106236	ENST00000466102	33051	NPTX2	neuronal pentraxin 2 [Source:HGNC Symbol;Acc:HGNC:7953]
7	99673088	99673512	425	chip_npm1_peak_14979	55	4.36762	5.56546	0.57556	308	Intron (ENST00000222982/ENSG00000106258, intron 3 of 12)	99648198	99676576	28379	-	ENSG00000106258	ENST00000469887	3064	CYP3A5	cytochrome P450 family 3 subfamily A member 5 [Source:HGNC Symbol;Acc:HGNC:2638]
7	123968097	123968371	275	chip_npm1_peak_15158	27	2.72976	2.77731	0	77	Intron (ENST00000340011/ENSG00000106304, intron 5 of 6)	123949866	123970248	20383	+	ENSG00000106304	ENST00000402183	18231	SPAM1	sperm adhesion molecule 1 [Source:HGNC Symbol;Acc:HGNC:11217]
7	123971559	123971987	429	chip_npm1_peak_15159	32	3.0096	3.21442	0	255	Distal Intergenic	123949866	123970248	20383	+	ENSG00000106304	ENST00000402183	21693	SPAM1	sperm adhesion molecule 1 [Source:HGNC Symbol;Acc:HGNC:11217]
7	31670838	31671166	329	chip_npm1_peak_14493	32	3.0096	3.21442	0	146	Distal Intergenic	31687215	31707409	20195	+	ENSG00000106341	ENST00000409146	-16049	PPP1R17	protein phosphatase 1 regulatory subunit 17 [Source:HGNC Symbol;Acc:HGNC:16973]
7	31679282	31679556	275	chip_npm1_peak_14494	32	3.0096	3.21442	0	229	Distal Intergenic	31687215	31707409	20195	+	ENSG00000106341	ENST00000409146	-7659	PPP1R17	protein phosphatase 1 regulatory subunit 17 [Source:HGNC Symbol;Acc:HGNC:16973]
7	7725669	7725943	275	chip_npm1_peak_14338	23	2.40768	2.32563	0	133	Intron (ENST00000493246/ENSG00000219545, intron 3 of 3)	7636518	7718607	82090	-	ENSG00000106399	ENST00000223129	-7062	RPA3	replication protein A3 [Source:HGNC Symbol;Acc:HGNC:10291]
7	144422173	144422447	275	chip_npm1_peak_15271	37	3.36745	3.78778	0.0818	99	Distal Intergenic	144397240	144410227	12988	-	ENSG00000106410	ENST00000483238	-11946	NOBOX	NOBOX oogenesis homeobox [Source:HGNC Symbol;Acc:HGNC:22448]
7	8094027	8094520	494	chip_npm1_peak_14342	32	3.0096	3.21442	0	79	3' UTR	8084639	8086240	1602	+	ENSG00000106415	ENST00000491947	9388	GLCCI1	glucocorticoid induced 1 [Source:HGNC Symbol;Acc:HGNC:18713]
7	101692863	101693339	477	chip_npm1_peak_14982	28	2.80621	2.89399	0	85	Distal Intergenic	101613330	101629296	15967	-	ENSG00000106436	ENST00000223167	-63567	MYL10	myosin light chain 10 [Source:HGNC Symbol;Acc:HGNC:29825]
7	12175999	12176285	287	chip_npm1_peak_14394	32	3.0096	3.21442	0	129	Distal Intergenic	12211270	12230939	19670	+	ENSG00000106460	ENST00000420833	-34985	TMEM106B	transmembrane protein 106B [Source:HGNC Symbol;Acc:HGNC:22407]
7	130404060	130404334	275	chip_npm1_peak_15205	23	2.40768	2.32563	0	173	Promoter (2-3kb)	130398842	130401209	2368	-	ENSG00000106477	ENST00000603513	-2851	CEP41	centrosomal protein 41 [Source:HGNC Symbol;Acc:HGNC:12370]
7	38084838	38085156	319	chip_npm1_peak_14552	32	3.0096	3.21442	0	156	Distal Intergenic	37909659	38025695	116037	-	ENSG00000106483	ENST00000447200	-59143	SFRP4	secreted frizzled related protein 4 [Source:HGNC Symbol;Acc:HGNC:10778]
7	150247988	150248277	290	chip_npm1_peak_15313	30	2.88707	3.0195	0	148	Promoter (<=1kb)	150243919	150249060	5142	-	ENSG00000106526	ENST00000613959	783	ACTR3C	actin related protein 3C [Source:HGNC Symbol;Acc:HGNC:37282]
7	39092214	39092488	275	chip_npm1_peak_14559	23	2.40768	2.32563	0	67	Intron (ENST00000518318/ENSG00000106536, intron 2 of 9)	39085861	39132666	46806	+	ENSG00000106536	ENST00000464276	6353	POU6F2	POU class 6 homeobox 2 [Source:HGNC Symbol;Acc:HGNC:21694]
7	39462488	39462977	490	chip_npm1_peak_14560	24	2.52352	2.47082	0	279	Promoter (2-3kb)	39465092	39493095	28004	+	ENSG00000106536	ENST00000426456	-2115	POU6F2	POU class 6 homeobox 2 [Source:HGNC Symbol;Acc:HGNC:21694]
7	17117368	17117642	275	chip_npm1_peak_14421	23	2.40193	2.31656	0	103	Intron (ENST00000645559/ENSG00000106546, intron 1 of 1)	17132190	17346150	213961	+	ENSG00000106546	ENST00000642825	-14548	AHR	aryl hydrocarbon receptor [Source:HGNC Symbol;Acc:HGNC:348]
7	150788308	150788582	275	chip_npm1_peak_15317	35	3.16787	3.5793	0.0818	155	Downstream (2-3kb)	150791301	150796732	5432	-	ENSG00000106565	ENST00000429904	8150	TMEM176B	transmembrane protein 176B [Source:HGNC Symbol;Acc:HGNC:29596]
7	41849300	41849574	275	chip_npm1_peak_14580	23	2.40768	2.32563	0	115	Distal Intergenic	41972440	41977922	5483	-	ENSG00000106571	ENST00000464291	128348	GLI3	GLI family zinc finger 3 [Source:HGNC Symbol;Acc:HGNC:4319]
7	41850777	41851072	296	chip_npm1_peak_14581	23	2.40768	2.32563	0	169	Distal Intergenic	41972440	41977922	5483	-	ENSG00000106571	ENST00000464291	126850	GLI3	GLI family zinc finger 3 [Source:HGNC Symbol;Acc:HGNC:4319]
7	41877445	41877740	296	chip_npm1_peak_14582	32	3.00241	3.20281	0	147	Distal Intergenic	41972440	41977922	5483	-	ENSG00000106571	ENST00000464291	100182	GLI3	GLI family zinc finger 3 [Source:HGNC Symbol;Acc:HGNC:4319]
7	41954651	41954925	275	chip_npm1_peak_14583	23	2.40193	2.31656	0	121	Distal Intergenic	41972440	41977922	5483	-	ENSG00000106571	ENST00000464291	22997	GLI3	GLI family zinc finger 3 [Source:HGNC Symbol;Acc:HGNC:4319]
7	42210008	42210282	275	chip_npm1_peak_14584	32	3.0096	3.21442	0	126	Intron (ENST00000678429/ENSG00000106571, intron 2 of 14)	41960949	42227721	266773	-	ENSG00000106571	ENST00000678429	17439	GLI3	GLI family zinc finger 3 [Source:HGNC Symbol;Acc:HGNC:4319]
7	42228241	42228562	322	chip_npm1_peak_14585	41	3.61152	4.17943	0.0818	177	Promoter (<=1kb)	41960949	42227721	266773	-	ENSG00000106571	ENST00000678429	-520	GLI3	GLI family zinc finger 3 [Source:HGNC Symbol;Acc:HGNC:4319]
7	42347966	42348240	275	chip_npm1_peak_14586	41	3.60289	4.16526	0.0818	144	Distal Intergenic	42220173	42264100	43928	-	ENSG00000106571	ENST00000678978	-83866	GLI3	GLI family zinc finger 3 [Source:HGNC Symbol;Acc:HGNC:4319]
7	42429740	42430223	484	chip_npm1_peak_14587	41	3.56726	4.10703	0.0818	268	Distal Intergenic	42220173	42264100	43928	-	ENSG00000106571	ENST00000678978	-165640	GLI3	GLI family zinc finger 3 [Source:HGNC Symbol;Acc:HGNC:4319]
7	42944720	42944994	275	chip_npm1_peak_14591	32	3.0096	3.21442	0	149	Intron (ENST00000496564/ENSG00000106591, intron 1 of 1)	42935043	42948958	13916	+	ENSG00000106591	ENST00000496564	9677	MRPL32	mitochondrial ribosomal protein L32 [Source:HGNC Symbol;Acc:HGNC:14035]
7	74088139	74088638	500	chip_npm1_peak_14801	25	2.56661	2.53397	0	155	Intron (ENST00000418310/ENSG00000106683, intron 2 of 15)	74083991	74121301	37311	+	ENSG00000106683	ENST00000435201	4148	LIMK1	LIM domain kinase 1 [Source:HGNC Symbol;Acc:HGNC:6613]
9	4446420	4446694	275	chip_npm1_peak_16308	23	2.40768	2.32563	0	82	Distal Intergenic	4490468	4587469	97002	+	ENSG00000106688	ENST00000262352	-43774	SLC1A1	solute carrier family 1 member 1 [Source:HGNC Symbol;Acc:HGNC:10939]
9	4582071	4582377	307	chip_npm1_peak_16309	32	3.00241	3.20281	0	144	Intron (ENST00000262352/ENSG00000106688, intron 10 of 11)	4572335	4585557	13223	+	ENSG00000106688	ENST00000422398	9736	SLC1A1	solute carrier family 1 member 1 [Source:HGNC Symbol;Acc:HGNC:10939]
9	123987939	123988213	275	chip_npm1_peak_16939	29	2.83265	2.93479	0	112	Distal Intergenic	124001670	124015361	13692	+	ENSG00000106689	ENST00000560961	-13457	LHX2	LIM homeobox 2 [Source:HGNC Symbol;Acc:HGNC:6594]
9	105622393	105622667	275	chip_npm1_peak_16804	32	3.00241	3.20281	0	109	Promoter (2-3kb)	105620044	105640721	20678	+	ENSG00000106692	ENST00000644273	2349	FKTN	fukutin [Source:HGNC Symbol;Acc:HGNC:3622]
9	39095223	39095497	275	chip_npm1_peak_16484	32	3.0096	3.21442	0	93	Intron (ENST00000297668/ENSG00000106714, intron 18 of 23)	39073674	39088473	14800	-	ENSG00000106714	ENST00000493965	-6750	CNTNAP3	contactin associated protein family member 3 [Source:HGNC Symbol;Acc:HGNC:13834]
9	76893049	76893323	275	chip_npm1_peak_16595	32	3.00241	3.20281	0	235	Intron (ENST00000376718/ENSG00000106772, intron 1 of 18)	76611481	76906041	294561	-	ENSG00000106772	ENST00000428286	12718	PRUNE2	prune homolog 2 with BCH domain [Source:HGNC Symbol;Acc:HGNC:25209]
9	76910990	76911264	275	chip_npm1_peak_16596	32	3.00241	3.20281	0	88	Distal Intergenic	76611376	76906114	294739	-	ENSG00000106772	ENST00000376718	-4876	PRUNE2	prune homolog 2 with BCH domain [Source:HGNC Symbol;Acc:HGNC:25209]
9	120669519	120669793	275	chip_npm1_peak_16924	32	3.0096	3.21442	0	193	Intron (ENST00000373930/ENSG00000106780, intron 1 of 5)	120600811	120714470	113660	-	ENSG00000106780	ENST00000373930	44677	MEGF9	multiple EGF like domains 9 [Source:HGNC Symbol;Acc:HGNC:3234]
9	98134925	98135238	314	chip_npm1_peak_16739	38	3.39919	3.83772	0.0818	144	Exon (ENST00000343933/ENSG00000106789, exon 4 of 12)	98084353	98119222	34870	-	ENSG00000106785	ENST00000341469	-15703	TRIM14	tripartite motif containing 14 [Source:HGNC Symbol;Acc:HGNC:16283]
9	99239474	99239748	275	chip_npm1_peak_16744	55	4.36762	5.56546	0.57556	139	Distal Intergenic	99222315	99223180	866	+	ENSG00000106803	ENST00000481573	17159	SEC61B	SEC61 translocon subunit beta [Source:HGNC Symbol;Acc:HGNC:16993]
9	79620930	79621204	275	chip_npm1_peak_16627	32	3.0096	3.21442	0	225	Intron (ENST00000376544/ENSG00000106829, intron 5 of 17)	79652593	79708783	56191	+	ENSG00000106829	ENST00000490347	-31389	TLE4	TLE family member 4, transcriptional corepressor [Source:HGNC Symbol;Acc:HGNC:11840]
9	79646194	79646468	275	chip_npm1_peak_16628	32	3.0096	3.21442	0	105	Intron (ENST00000376544/ENSG00000106829, intron 6 of 17)	79652593	79708783	56191	+	ENSG00000106829	ENST00000490347	-6125	TLE4	TLE family member 4, transcriptional corepressor [Source:HGNC Symbol;Acc:HGNC:11840]
9	79671469	79671778	310	chip_npm1_peak_16629	41	3.61152	4.17943	0.0818	211	Exon (ENST00000493163/ENSG00000106829, exon 3 of 3)	79663450	79708162	44713	+	ENSG00000106829	ENST00000463431	8019	TLE4	TLE family member 4, transcriptional corepressor [Source:HGNC Symbol;Acc:HGNC:11840]
9	4684470	4684744	275	chip_npm1_peak_16310	32	3.0096	3.21442	0	155	Intron (ENST00000381858/ENSG00000106993, intron 1 of 6)	4679715	4685475	5761	+	ENSG00000106993	ENST00000479095	4755	CDC37L1	cell division cycle 37 like 1 [Source:HGNC Symbol;Acc:HGNC:17179]
9	5440483	5440757	275	chip_npm1_peak_16313	23	2.40768	2.32563	0	117	Promoter (2-3kb)	5357971	5437925	79955	-	ENSG00000107020	ENST00000223864	-2558	PLGRKT	plasminogen receptor with a C-terminal lysine [Source:HGNC Symbol;Acc:HGNC:23633]
9	6889524	6889798	275	chip_npm1_peak_16320	27	2.72976	2.77731	0	13	Intron (ENST00000536108/ENSG00000107077, intron 7 of 17)	6893123	6948214	55092	+	ENSG00000107077	ENST00000496464	-3325	KDM4C	lysine demethylase 4C [Source:HGNC Symbol;Acc:HGNC:17071]
9	386888	387162	275	chip_npm1_peak_16279	32	3.0096	3.21442	0	169	Intron (ENST00000432829/ENSG00000107099, intron 23 of 47)	369664	399770	30107	+	ENSG00000107099	ENST00000682260	17224	DOCK8	dedicator of cytokinesis 8 [Source:HGNC Symbol;Acc:HGNC:19191]
9	697227	697501	275	chip_npm1_peak_16281	23	2.40768	2.32563	0	84	Intron (ENST00000382303/ENSG00000107104, intron 6 of 15)	706889	746103	39215	+	ENSG00000107104	ENST00000382293	-9388	KANK1	KN motif and ankyrin repeat domains 1 [Source:HGNC Symbol;Acc:HGNC:19309]
9	23799987	23800261	275	chip_npm1_peak_16399	32	3.0096	3.21442	0	213	Intron (ENST00000380110/ENSG00000107105, intron 1 of 7)	23701523	23779375	77853	-	ENSG00000107105	ENST00000440102	-20612	ELAVL2	ELAV like RNA binding protein 2 [Source:HGNC Symbol;Acc:HGNC:3313]
9	135710535	135711015	481	chip_npm1_peak_16980	35	3.16787	3.5793	0.0818	241	Promoter (2-3kb)	135713494	135793045	79552	+	ENSG00000107147	ENST00000674572	-2479	KCNT1	potassium sodium-activated channel subfamily T member 1 [Source:HGNC Symbol;Acc:HGNC:18865]
9	130550771	130551205	435	chip_npm1_peak_16963	39	3.41815	3.95536	0.0818	162	Distal Intergenic	130578965	130582086	3122	+	ENSG00000107164	ENST00000467100	-27760	FUBP3	far upstream element binding protein 3 [Source:HGNC Symbol;Acc:HGNC:4005]
9	12544388	12544662	275	chip_npm1_peak_16347	32	3.0096	3.21442	0	94	Distal Intergenic	12685439	12694303	8865	+	ENSG00000107165	ENST00000473763	-140777	TYRP1	tyrosinase related protein 1 [Source:HGNC Symbol;Acc:HGNC:12450]
9	12575301	12575575	275	chip_npm1_peak_16348	41	3.61152	4.17943	0.0818	159	Distal Intergenic	12685439	12694303	8865	+	ENSG00000107165	ENST00000473763	-109864	TYRP1	tyrosinase related protein 1 [Source:HGNC Symbol;Acc:HGNC:12450]
9	12592049	12592323	275	chip_npm1_peak_16349	41	3.61152	4.17943	0.0818	129	Distal Intergenic	12685439	12694303	8865	+	ENSG00000107165	ENST00000473763	-93116	TYRP1	tyrosinase related protein 1 [Source:HGNC Symbol;Acc:HGNC:12450]
9	12597683	12597957	275	chip_npm1_peak_16350	32	3.0096	3.21442	0	103	Distal Intergenic	12685439	12694303	8865	+	ENSG00000107165	ENST00000473763	-87482	TYRP1	tyrosinase related protein 1 [Source:HGNC Symbol;Acc:HGNC:12450]
9	32448400	32448674	275	chip_npm1_peak_16438	41	3.61152	4.17943	0.0818	139	Intron (ENST00000541043/ENSG00000122729, intron 20 of 21)	32456312	32489674	33363	-	ENSG00000107201	ENST00000681352	41000	DDX58	DExD/H-box helicase 58 [Source:HGNC Symbol;Acc:HGNC:19102]
9	32536727	32537001	275	chip_npm1_peak_16439	23	2.40768	2.32563	0	93	Intron (ENST00000681750/ENSG00000288684, intron 3 of 19)	32455302	32526208	70907	-	ENSG00000107201	ENST00000679771	-10519	DDX58	DExD/H-box helicase 58 [Source:HGNC Symbol;Acc:HGNC:19102]
9	68745765	68746039	275	chip_npm1_peak_16521	35	3.16787	3.5793	0.0818	31	Intron (ENST00000265382/ENSG00000107242, intron 2 of 15)	68742255	69009176	266922	+	ENSG00000107242	ENST00000478500	3510	PIP5K1B	phosphatidylinositol-4-phosphate 5-kinase type 1 beta [Source:HGNC Symbol;Acc:HGNC:8995]
9	3798497	3798805	309	chip_npm1_peak_16302	32	3.0096	3.21442	0	187	Distal Intergenic	3825029	3832770	7742	-	ENSG00000107249	ENST00000683926	33965	GLIS3	GLIS family zinc finger 3 [Source:HGNC Symbol;Acc:HGNC:28510]
9	3817846	3818372	527	chip_npm1_peak_16303	32	3.0096	3.21442	0	430	Distal Intergenic	3825029	3832770	7742	-	ENSG00000107249	ENST00000683926	14398	GLIS3	GLIS family zinc finger 3 [Source:HGNC Symbol;Acc:HGNC:28510]
9	4159046	4159320	275	chip_npm1_peak_16305	36	3.27571	3.64484	0.0818	129	Intron (ENST00000381971/ENSG00000107249, intron 2 of 10)	3824127	4152183	328057	-	ENSG00000107249	ENST00000324333	-6863	GLIS3	GLIS family zinc finger 3 [Source:HGNC Symbol;Acc:HGNC:28510]
9	4267025	4267299	275	chip_npm1_peak_16306	41	3.61152	4.17943	0.0818	130	Intron (ENST00000381971/ENSG00000107249, intron 2 of 10)	4118745	4298496	179752	-	ENSG00000107249	ENST00000478844	31197	GLIS3	GLIS family zinc finger 3 [Source:HGNC Symbol;Acc:HGNC:28510]
9	4283445	4283719	275	chip_npm1_peak_16307	32	3.00241	3.20281	0	93	Intron (ENST00000381971/ENSG00000107249, intron 2 of 10)	4118745	4298496	179752	-	ENSG00000107249	ENST00000478844	14777	GLIS3	GLIS family zinc finger 3 [Source:HGNC Symbol;Acc:HGNC:28510]
9	131636373	131636681	309	chip_npm1_peak_16968	44	3.62042	4.40779	0.22086	250	Intron (ENST00000372189/ENSG00000107263, intron 5 of 23)	131626160	131643391	17232	-	ENSG00000107263	ENST00000481260	6710	RAPGEF1	Rap guanine nucleotide exchange factor 1 [Source:HGNC Symbol;Acc:HGNC:4568]
9	132304079	132304353	275	chip_npm1_peak_16971	40	3.50351	4.08502	0.0818	117	Intron (ENST00000436441/ENSG00000107290, intron 1 of 16)	132261356	132311856	50501	-	ENSG00000107290	ENST00000436441	7503	SETX	senataxin [Source:HGNC Symbol;Acc:HGNC:445]
10	96052512	96052786	275	chip_npm1_peak_1913	31	2.94361	3.1087	0	136	Intron (ENST00000403870/ENSG00000107443, intron 3 of 5)	96043583	96060870	17288	+	ENSG00000107443	ENST00000465148	8929	CCNJ	cyclin J [Source:HGNC Symbol;Acc:HGNC:23434]
10	115157701	115158135	435	chip_npm1_peak_2055	41	3.56726	4.10703	0.0818	156	Intron (ENST00000616894/ENSG00000107518, intron 7 of 9)	115171253	115220460	49208	+	ENSG00000107518	ENST00000524503	-13118	ATRNL1	attractin like 1 [Source:HGNC Symbol;Acc:HGNC:29063]
10	115185245	115185519	275	chip_npm1_peak_2056	32	3.0096	3.21442	0	186	Intron (ENST00000355044/ENSG00000107518, intron 8 of 28)	115171253	115220460	49208	+	ENSG00000107518	ENST00000524503	13992	ATRNL1	attractin like 1 [Source:HGNC Symbol;Acc:HGNC:29063]
10	115572887	115573492	606	chip_npm1_peak_2061	23	2.40768	2.32563	0	131	Intron (ENST00000355044/ENSG00000107518, intron 26 of 28)	115467174	115597982	130809	+	ENSG00000107518	ENST00000424738	105713	ATRNL1	attractin like 1 [Source:HGNC Symbol;Acc:HGNC:29063]
10	116005257	116005531	275	chip_npm1_peak_2066	23	2.40193	2.31656	0	77	Distal Intergenic	115909351	115944959	35609	+	ENSG00000107518	ENST00000449616	95906	ATRNL1	attractin like 1 [Source:HGNC Symbol;Acc:HGNC:29063]
10	115458460	115458734	275	chip_npm1_peak_2059	41	3.61152	4.17943	0.0818	134	Intron (ENST00000355044/ENSG00000107518, intron 21 of 28)	115467174	115597982	130809	+	ENSG00000107518	ENST00000424738	-8440	ATRNL1	attractin like 1 [Source:HGNC Symbol;Acc:HGNC:29063]
10	115487080	115487354	275	chip_npm1_peak_2060	32	3.0096	3.21442	0	128	Intron (ENST00000355044/ENSG00000107518, intron 24 of 28)	115467174	115597982	130809	+	ENSG00000107518	ENST00000424738	19906	ATRNL1	attractin like 1 [Source:HGNC Symbol;Acc:HGNC:29063]
10	115931155	115931587	433	chip_npm1_peak_2065	32	3.00241	3.20281	0	218	3' UTR	115909351	115944959	35609	+	ENSG00000107518	ENST00000449616	21804	ATRNL1	attractin like 1 [Source:HGNC Symbol;Acc:HGNC:29063]
10	116069914	116070188	275	chip_npm1_peak_2067	23	2.40768	2.32563	0	180	Intron (ENST00000369236/ENSG00000151892, intron 7 of 8)	115909351	115944959	35609	+	ENSG00000107518	ENST00000449616	160563	ATRNL1	attractin like 1 [Source:HGNC Symbol;Acc:HGNC:29063]
10	115926558	115926833	276	chip_npm1_peak_2064	41	3.61152	4.17943	0.0818	118	Intron (ENST00000355044/ENSG00000107518, intron 28 of 28)	115909351	115944959	35609	+	ENSG00000107518	ENST00000449616	17207	ATRNL1	attractin like 1 [Source:HGNC Symbol;Acc:HGNC:29063]
10	116073606	116073880	275	chip_npm1_peak_2068	23	2.40768	2.32563	0	214	Intron (ENST00000369236/ENSG00000151892, intron 7 of 8)	115909351	115944959	35609	+	ENSG00000107518	ENST00000449616	164255	ATRNL1	attractin like 1 [Source:HGNC Symbol;Acc:HGNC:29063]
10	98464796	98465070	275	chip_npm1_peak_1928	32	3.02822	3.2683	0.00394	176	Intron (ENST00000404542/ENSG00000172987, intron 8 of 8)	98416198	98446935	30738	-	ENSG00000107521	ENST00000361490	-17861	HPS1	HPS1 biogenesis of lysosomal organelles complex 3 subunit 1 [Source:HGNC Symbol;Acc:HGNC:5163]
10	98556065	98556339	275	chip_npm1_peak_1929	32	3.0096	3.21442	0	167	Intron (ENST00000404542/ENSG00000172987, intron 6 of 8)	98416198	98446935	30738	-	ENSG00000107521	ENST00000361490	-109130	HPS1	HPS1 biogenesis of lysosomal organelles complex 3 subunit 1 [Source:HGNC Symbol;Acc:HGNC:5163]
10	98589643	98590085	443	chip_npm1_peak_1930	32	3.0096	3.21442	0	302	Intron (ENST00000404542/ENSG00000172987, intron 6 of 8)	98416198	98446935	30738	-	ENSG00000107521	ENST00000361490	-142708	HPS1	HPS1 biogenesis of lysosomal organelles complex 3 subunit 1 [Source:HGNC Symbol;Acc:HGNC:5163]
10	117979532	117979806	275	chip_npm1_peak_2097	23	2.40768	2.32563	0	128	Distal Intergenic	118005756	118015110	9355	-	ENSG00000107560	ENST00000476207	35304	RAB11FIP2	RAB11 family interacting protein 2 [Source:HGNC Symbol;Acc:HGNC:29152]
10	44387292	44387566	275	chip_npm1_peak_1502	32	3.0096	3.21442	0	203	Promoter (<=1kb)	44378557	44386493	7937	-	ENSG00000107562	ENST00000496375	-799	CXCL12	C-X-C motif chemokine ligand 12 [Source:HGNC Symbol;Acc:HGNC:10672]
10	17069934	17070208	275	chip_npm1_peak_1330	32	3.00241	3.20281	0	136	Intron (ENST00000377833/ENSG00000107611, intron 19 of 66)	17121882	17127837	5956	-	ENSG00000107611	ENST00000433666	57629	CUBN	cubilin [Source:HGNC Symbol;Acc:HGNC:2548]
10	17076912	17077229	318	chip_npm1_peak_1331	23	2.40768	2.32563	0	200	Intron (ENST00000377833/ENSG00000107611, intron 17 of 66)	17121882	17127837	5956	-	ENSG00000107611	ENST00000433666	50608	CUBN	cubilin [Source:HGNC Symbol;Acc:HGNC:2548]
10	17107359	17107759	401	chip_npm1_peak_1332	28	2.71531	2.80641	0	230	Intron (ENST00000377833/ENSG00000107611, intron 10 of 66)	17121882	17127837	5956	-	ENSG00000107611	ENST00000433666	20078	CUBN	cubilin [Source:HGNC Symbol;Acc:HGNC:2548]
10	48387502	48387893	392	chip_npm1_peak_1527	28	2.71531	2.80641	0	129	Intron (ENST00000395611/ENSG00000107643, intron 1 of 11)	48401612	48439357	37746	+	ENSG00000107643	ENST00000360332	-13719	MAPK8	mitogen-activated protein kinase 8 [Source:HGNC Symbol;Acc:HGNC:6881]
10	48436088	48436362	275	chip_npm1_peak_1528	23	2.40768	2.32563	0	139	3' UTR	48429893	48435877	5985	+	ENSG00000107643	ENST00000459755	6195	MAPK8	mitogen-activated protein kinase 8 [Source:HGNC Symbol;Acc:HGNC:6881]
10	71118639	71119178	540	chip_npm1_peak_1733	23	2.40768	2.32563	0	246	Distal Intergenic	71212570	71302864	90295	+	ENSG00000107731	ENST00000335350	-93392	UNC5B	unc-5 netrin receptor B [Source:HGNC Symbol;Acc:HGNC:12568]
10	71467993	71468365	373	chip_npm1_peak_1734	25	2.6112	2.59978	0	78	Intron (ENST00000224721/ENSG00000107736, intron 3 of 69)	71439832	71717907	278076	+	ENSG00000107736	ENST00000442677	28161	CDH23	cadherin related 23 [Source:HGNC Symbol;Acc:HGNC:13733]
10	72546196	72546470	275	chip_npm1_peak_1738	23	2.40768	2.32563	0	125	Intron (ENST00000398761/ENSG00000107745, intron 4 of 11)	72367340	72551198	183859	-	ENSG00000107745	ENST00000476605	4728	MICU1	mitochondrial calcium uptake 1 [Source:HGNC Symbol;Acc:HGNC:1530]
10	24762057	24762396	340	chip_npm1_peak_1400	23	2.40768	2.32563	0	139	Distal Intergenic	24583614	24723887	140274	-	ENSG00000107863	ENST00000396432	-38170	ARHGAP21	Rho GTPase activating protein 21 [Source:HGNC Symbol;Acc:HGNC:23725]
10	24765574	24765848	275	chip_npm1_peak_1401	36	3.27571	3.64484	0.0818	208	Distal Intergenic	24583614	24723887	140274	-	ENSG00000107863	ENST00000396432	-41687	ARHGAP21	Rho GTPase activating protein 21 [Source:HGNC Symbol;Acc:HGNC:23725]
10	103823177	103823559	383	chip_npm1_peak_1955	41	3.53293	4.12988	0.0818	311	Intron (ENST00000369774/ENSG00000107957, intron 1 of 14)	103601746	103801297	199552	-	ENSG00000107957	ENST00000420222	-21880	SH3PXD2A	SH3 and PX domains 2A [Source:HGNC Symbol;Acc:HGNC:23664]
10	129946330	129946604	275	chip_npm1_peak_2169	23	2.40768	2.32563	0	119	Intron (ENST00000440978/ENSG00000108001, intron 6 of 16)	129836617	129959784	123168	-	ENSG00000108001	ENST00000675373	13180	EBF3	EBF transcription factor 3 [Source:HGNC Symbol;Acc:HGNC:19087]
10	129980559	129980976	418	chip_npm1_peak_2170	32	3.00241	3.20281	0	233	Distal Intergenic	129835283	129973053	137771	-	ENSG00000108001	ENST00000368648	-7506	EBF3	EBF transcription factor 3 [Source:HGNC Symbol;Acc:HGNC:19087]
10	130168206	130168480	275	chip_npm1_peak_2171	23	2.40768	2.32563	0	81	Intron (ENST00000331244/ENSG00000108010, intron 6 of 10)	130159746	130160873	1128	+	ENSG00000108010	ENST00000486974	8460	GLRX3	glutaredoxin 3 [Source:HGNC Symbol;Acc:HGNC:15987]
10	106859773	106860143	371	chip_npm1_peak_1983	23	2.40768	2.32563	0	107	Intron (ENST00000263054/ENSG00000108018, intron 2 of 25)	106573671	106956583	382913	-	ENSG00000108018	ENST00000612154	96440	SORCS1	sortilin related VPS10 domain containing receptor 1 [Source:HGNC Symbol;Acc:HGNC:16697]
10	106949861	106950135	275	chip_npm1_peak_1984	32	3.0096	3.21442	0	143	Intron (ENST00000263054/ENSG00000108018, intron 2 of 25)	106573671	106956583	382913	-	ENSG00000108018	ENST00000612154	6448	SORCS1	sortilin related VPS10 domain containing receptor 1 [Source:HGNC Symbol;Acc:HGNC:16697]
10	107295821	107296095	275	chip_npm1_peak_1989	41	3.60289	4.16526	0.0818	125	Distal Intergenic	106573663	107164706	591044	-	ENSG00000108018	ENST00000263054	-131115	SORCS1	sortilin related VPS10 domain containing receptor 1 [Source:HGNC Symbol;Acc:HGNC:16697]
10	107241196	107241470	275	chip_npm1_peak_1987	32	3.0096	3.21442	0	236	Distal Intergenic	106573663	107164706	591044	-	ENSG00000108018	ENST00000263054	-76490	SORCS1	sortilin related VPS10 domain containing receptor 1 [Source:HGNC Symbol;Acc:HGNC:16697]
10	107250405	107250679	275	chip_npm1_peak_1988	41	3.60289	4.16526	0.0818	133	Distal Intergenic	106573663	107164706	591044	-	ENSG00000108018	ENST00000263054	-85699	SORCS1	sortilin related VPS10 domain containing receptor 1 [Source:HGNC Symbol;Acc:HGNC:16697]
10	5760460	5760853	394	chip_npm1_peak_1257	23	2.40768	2.32563	0	196	Promoter (<=1kb)	5760840	5763740	2901	+	ENSG00000108021	ENST00000459693	0	TASOR2	transcription activation suppressor family member 2 [Source:HGNC Symbol;Acc:HGNC:23484]
10	110962600	110963036	437	chip_npm1_peak_2027	23	2.40768	2.32563	0	135	Promoter (1-2kb)	110964125	111013664	49540	+	ENSG00000108061	ENST00000265277	-1089	SHOC2	SHOC2 leucine rich repeat scaffold protein [Source:HGNC Symbol;Acc:HGNC:15454]
10	58378342	58378616	275	chip_npm1_peak_1623	32	3.0096	3.21442	0	191	Distal Intergenic	58385345	58395184	9840	+	ENSG00000108064	ENST00000373899	-6729	TFAM	transcription factor A, mitochondrial [Source:HGNC Symbol;Acc:HGNC:11741]
10	59857936	59858282	347	chip_npm1_peak_1642	40	3.53233	4.05035	0.0818	125	Intron (ENST00000263102/ENSG00000108091, intron 1 of 8)	59806444	59812728	6285	-	ENSG00000108091	ENST00000518638	-45208	CCDC6	coiled-coil domain containing 6 [Source:HGNC Symbol;Acc:HGNC:18782]
17	59903205	59903479	275	chip_npm1_peak_6464	35	3.18884	3.51127	0.0818	203	Intron (ENST00000393021/ENSG00000108443, intron 2 of 15)	59906988	59914668	7681	+	ENSG00000108443	ENST00000592726	-3509	RPS6KB1	ribosomal protein S6 kinase B1 [Source:HGNC Symbol;Acc:HGNC:10436]
17	17703844	17704118	275	chip_npm1_peak_6289	25	2.6112	2.59978	0	242	Intron (ENST00000353383/ENSG00000108557, intron 1 of 5)	17682495	17793143	110649	+	ENSG00000108557	ENST00000471135	21349	RAI1	retinoic acid induced 1 [Source:HGNC Symbol;Acc:HGNC:9834]
17	30233234	30233508	275	chip_npm1_peak_6327	32	3.0096	3.21442	0	127	Promoter (2-3kb)	30194319	30235697	41379	-	ENSG00000108576	ENST00000650711	2189	SLC6A4	solute carrier family 6 member 4 [Source:HGNC Symbol;Acc:HGNC:11050]
17	30259381	30259655	275	chip_npm1_peak_6328	23	2.40768	2.32563	0	120	Intron (ENST00000261714/ENSG00000108578, intron 11 of 11)	30248205	30250283	2079	-	ENSG00000108578	ENST00000578795	-9098	BLMH	bleomycin hydrolase [Source:HGNC Symbol;Acc:HGNC:1059]
17	30497676	30498056	381	chip_npm1_peak_6329	32	3.0096	3.21442	0	187	Intron (ENST00000225724/ENSG00000108587, intron 6 of 8)	30510593	30522593	12001	+	ENSG00000108587	ENST00000494918	-12537	GOSR1	golgi SNAP receptor complex member 1 [Source:HGNC Symbol;Acc:HGNC:4430]
17	64030517	64030791	275	chip_npm1_peak_6487	23	2.40768	2.32563	0	123	Distal Intergenic	64002596	64020634	18039	-	ENSG00000108622	ENST00000418105	-9883	ICAM2	intercellular adhesion molecule 2 [Source:HGNC Symbol;Acc:HGNC:5345]
17	33306440	33306740	301	chip_npm1_peak_6343	32	3.0096	3.21442	0	116	Intron (ENST00000359872/ENSG00000108684, intron 1 of 9)	33013087	33293295	280209	-	ENSG00000108684	ENST00000225823	-13145	ASIC2	acid sensing ion channel subunit 2 [Source:HGNC Symbol;Acc:HGNC:99]
17	34377710	34377984	275	chip_npm1_peak_6349	32	3.00241	3.20281	0	116	Distal Intergenic	34360328	34363233	2906	-	ENSG00000108702	ENST00000225842	-14477	CCL1	C-C motif chemokine ligand 1 [Source:HGNC Symbol;Acc:HGNC:10609]
17	34419179	34419579	401	chip_npm1_peak_6350	32	3.00241	3.20281	0	257	Distal Intergenic	34360328	34363233	2906	-	ENSG00000108702	ENST00000225842	-55946	CCL1	C-C motif chemokine ligand 1 [Source:HGNC Symbol;Acc:HGNC:10609]
17	43772146	43772585	440	chip_npm1_peak_6377	26	2.63408	2.63374	0	82	Promoter (2-3kb)	43766131	43774768	8638	-	ENSG00000108861	ENST00000590753	2183	DUSP3	dual specificity phosphatase 3 [Source:HGNC Symbol;Acc:HGNC:3069]
17	55171619	55171954	336	chip_npm1_peak_6440	23	2.40193	2.31656	0	206	3' UTR	55264960	55325187	60228	+	ENSG00000108924	ENST00000226067	-93006	HLF	HLF transcription factor, PAR bZIP family member [Source:HGNC Symbol;Acc:HGNC:4977]
17	55177827	55178101	275	chip_npm1_peak_6441	32	3.00241	3.20281	0	250	Distal Intergenic	55264960	55325187	60228	+	ENSG00000108924	ENST00000226067	-86859	HLF	HLF transcription factor, PAR bZIP family member [Source:HGNC Symbol;Acc:HGNC:4977]
17	1412051	1412325	275	chip_npm1_peak_6201	43	3.68771	4.36793	0.21691	175	Distal Intergenic	1344275	1400222	55948	-	ENSG00000108953	ENST00000264335	-11829	YWHAE	tyrosine 3-monooxygenase/tryptophan 5-monooxygenase activation protein epsilon [Source:HGNC Symbol;Acc:HGNC:12851]
17	55383781	55384055	275	chip_npm1_peak_6443	32	3.0096	3.21442	0	156	Distal Intergenic	55420092	55421797	1706	-	ENSG00000108960	ENST00000577038	37742	MMD	monocyte to macrophage differentiation associated [Source:HGNC Symbol;Acc:HGNC:7153]
17	69423163	69423437	275	chip_npm1_peak_6510	23	2.40768	2.32563	0	168	Intron (ENST00000590474/ENSG00000108984, intron 1 of 11)	69414834	69542510	127677	+	ENSG00000108984	ENST00000359094	8329	MAP2K6	mitogen-activated protein kinase kinase 6 [Source:HGNC Symbol;Acc:HGNC:6846]
17	69539807	69540140	334	chip_npm1_peak_6511	32	3.0096	3.21442	0	192	Intron (ENST00000590474/ENSG00000108984, intron 11 of 11)	69536066	69542011	5946	+	ENSG00000108984	ENST00000592348	3741	MAP2K6	mitogen-activated protein kinase kinase 6 [Source:HGNC Symbol;Acc:HGNC:6846]
17	21173498	21173772	275	chip_npm1_peak_6299	32	3.00241	3.20281	0	125	Promoter (1-2kb)	21171674	21191418	19745	+	ENSG00000109016	ENST00000346603	1824	DHRS7B	dehydrogenase/reductase 7B [Source:HGNC Symbol;Acc:HGNC:24547]
4	48419930	48420204	275	chip_npm1_peak_11437	23	2.40768	2.32563	0	121	Exon (ENST00000264313/ENSG00000109171, exon 7 of 8)	48383678	48420489	36812	+	ENSG00000109171	ENST00000510595	36252	SLAIN2	SLAIN motif family member 2 [Source:HGNC Symbol;Acc:HGNC:29282]
4	48961941	48962215	275	chip_npm1_peak_11442	32	3.0096	3.21442	0	203	Distal Intergenic	48986275	49062079	75805	+	ENSG00000109182	ENST00000226432	-24060	CWH43	cell wall biogenesis 43 C-terminal homolog [Source:HGNC Symbol;Acc:HGNC:26133]
4	49057180	49057454	275	chip_npm1_peak_11443	41	3.60289	4.16526	0.0818	163	Intron (ENST00000226432/ENSG00000109182, intron 15 of 15)	49028692	49031276	2585	+	ENSG00000109182	ENST00000507372	28488	CWH43	cell wall biogenesis 43 C-terminal homolog [Source:HGNC Symbol;Acc:HGNC:26133]
4	50965192	50965554	363	chip_npm1_peak_11449	35	3.16787	3.5793	0.0818	220	Distal Intergenic	51843000	51914294	71295	+	ENSG00000109184	ENST00000509376	-877446	DCUN1D4	defective in cullin neddylation 1 domain containing 4 [Source:HGNC Symbol;Acc:HGNC:28998]
4	70356570	70356844	275	chip_npm1_peak_11547	32	3.0096	3.21442	0	205	Distal Intergenic	70360760	70367158	6399	+	ENSG00000109208	ENST00000226460	-3916	SMR3A	submaxillary gland androgen regulated protein 3A [Source:HGNC Symbol;Acc:HGNC:19216]
4	55663953	55664291	339	chip_npm1_peak_11468	32	3.0096	3.21442	0	183	Distal Intergenic	55595317	55636698	41382	-	ENSG00000109255	ENST00000515325	-27255	NMU	neuromedin U [Source:HGNC Symbol;Acc:HGNC:7859]
4	55673726	55674000	275	chip_npm1_peak_11469	23	2.40193	2.31656	0	76	Distal Intergenic	55595317	55636698	41382	-	ENSG00000109255	ENST00000515325	-37028	NMU	neuromedin U [Source:HGNC Symbol;Acc:HGNC:7859]
4	56190412	56190737	326	chip_npm1_peak_11474	32	3.0096	3.21442	0	217	Intron (ENST00000629263/ENSG00000109265, intron 2 of 4)	56170195	56328625	158431	+	ENSG00000109265	ENST00000264229	20217	CRACD	capping protein inhibiting regulator of actin dynamics [Source:HGNC Symbol;Acc:HGNC:29219]
4	99886674	99886948	275	chip_npm1_peak_11733	32	3.0096	3.21442	0	99	Intron (ENST00000499666/ENSG00000109270, intron 4 of 6)	99881207	99894376	13170	-	ENSG00000109270	ENST00000226522	7428	LAMTOR3	late endosomal/lysosomal adaptor, MAPK and MTOR activator 3 [Source:HGNC Symbol;Acc:HGNC:15606]
4	74517768	74518119	352	chip_npm1_peak_11568	32	3.0096	3.21442	0	182	Distal Intergenic	74448639	74450532	1894	+	ENSG00000109321	ENST00000511560	69129	AREG	amphiregulin [Source:HGNC Symbol;Acc:HGNC:651]
4	102636946	102637248	303	chip_npm1_peak_11751	35	3.16787	3.5793	0.0818	135	Intron (ENST00000647097/ENSG00000109323, intron 14 of 16)	102635906	102650838	14933	-	ENSG00000109323	ENST00000508141	13590	MANBA	mannosidase beta [Source:HGNC Symbol;Acc:HGNC:6831]
4	86326494	86326768	275	chip_npm1_peak_11655	41	3.61152	4.17943	0.0818	205	Promoter (<=1kb)	86016491	86326557	310067	-	ENSG00000109339	ENST00000641237	0	MAPK10	mitogen-activated protein kinase 10 [Source:HGNC Symbol;Acc:HGNC:6872]
4	86405630	86405904	275	chip_npm1_peak_11656	32	3.0096	3.21442	0	122	Intron (ENST00000642035/ENSG00000109339, intron 1 of 12)	86016075	86384229	368155	-	ENSG00000109339	ENST00000641283	-21401	MAPK10	mitogen-activated protein kinase 10 [Source:HGNC Symbol;Acc:HGNC:6872]
4	86407631	86408072	442	chip_npm1_peak_11657	23	2.40768	2.32563	0	291	Intron (ENST00000642035/ENSG00000109339, intron 1 of 12)	86016075	86384229	368155	-	ENSG00000109339	ENST00000641283	-23402	MAPK10	mitogen-activated protein kinase 10 [Source:HGNC Symbol;Acc:HGNC:6872]
4	139170180	139170454	275	chip_npm1_peak_11963	23	2.40768	2.32563	0	75	Intron (ENST00000394235/ENSG00000109381, intron 1 of 9)	139101591	139177199	75609	-	ENSG00000109381	ENST00000511184	6745	ELF2	E74 like ETS transcription factor 2 [Source:HGNC Symbol;Acc:HGNC:3317]
4	141232255	141232529	275	chip_npm1_peak_11977	32	3.0096	3.21442	0	171	3' UTR	141220934	141234096	13163	+	ENSG00000109445	ENST00000506302	11321	ZNF330	zinc finger protein 330 [Source:HGNC Symbol;Acc:HGNC:15462]
4	142307317	142307591	275	chip_npm1_peak_11985	23	2.40768	2.32563	0	224	Promoter (1-2kb)	142082053	142305944	223892	-	ENSG00000109452	ENST00000511838	-1373	INPP4B	inositol polyphosphate-4-phosphatase type II B [Source:HGNC Symbol;Acc:HGNC:6075]
4	142681499	142681773	275	chip_npm1_peak_11986	32	3.0096	3.21442	0	81	Intron (ENST00000513000/ENSG00000109452, intron 2 of 26)	142654512	142766819	112308	-	ENSG00000109452	ENST00000514964	85046	INPP4B	inositol polyphosphate-4-phosphatase type II B [Source:HGNC Symbol;Acc:HGNC:6075]
4	143330685	143330959	275	chip_npm1_peak_11988	23	2.40768	2.32563	0	135	Distal Intergenic	143336762	143474568	137807	+	ENSG00000109458	ENST00000262995	-5803	GAB1	GRB2 associated binding protein 1 [Source:HGNC Symbol;Acc:HGNC:4066]
4	143379981	143380255	275	chip_npm1_peak_11989	32	3.0096	3.21442	0	120	Promoter (1-2kb)	143381945	143469567	87623	+	ENSG00000109458	ENST00000505913	-1690	GAB1	GRB2 associated binding protein 1 [Source:HGNC Symbol;Acc:HGNC:4066]
4	165199937	165200211	275	chip_npm1_peak_12121	41	3.60289	4.16526	0.0818	124	Intron (ENST00000506087/ENSG00000170088, intron 1 of 6)	165207561	165323147	115587	+	ENSG00000109466	ENST00000226725	-7350	KLHL2	kelch like family member 2 [Source:HGNC Symbol;Acc:HGNC:6353]
4	165360336	165360610	275	chip_npm1_peak_12123	23	2.40193	2.31656	0	243	Promoter (<=1kb)	165361194	165482322	121129	+	ENSG00000109472	ENST00000513982	-584	CPE	carboxypeptidase E [Source:HGNC Symbol;Acc:HGNC:2303]
4	165436172	165436446	275	chip_npm1_peak_12125	41	3.61152	4.17943	0.0818	228	Intron (ENST00000513982/ENSG00000109472, intron 1 of 3)	165418226	165484438	66213	+	ENSG00000109472	ENST00000511992	17946	CPE	carboxypeptidase E [Source:HGNC Symbol;Acc:HGNC:2303]
4	165463112	165463386	275	chip_npm1_peak_12126	23	2.40768	2.32563	0	78	Intron (ENST00000513982/ENSG00000109472, intron 1 of 3)	165418226	165484438	66213	+	ENSG00000109472	ENST00000511992	44886	CPE	carboxypeptidase E [Source:HGNC Symbol;Acc:HGNC:2303]
4	168000575	168000849	275	chip_npm1_peak_12142	32	3.0096	3.21442	0	16	Intron (ENST00000506926/ENSG00000248601, intron 1 of 3)	168092537	168187736	95200	+	ENSG00000109511	ENST00000359299	-91688	ANXA10	annexin A10 [Source:HGNC Symbol;Acc:HGNC:534]
4	189943689	189943963	275	chip_npm1_peak_12272	32	3.0096	3.21442	0	179	Promoter (2-3kb)	189941024	189961176	20153	+	ENSG00000109536	ENST00000514482	2665	FRG1	FSHD region gene 1 [Source:HGNC Symbol;Acc:HGNC:3954]
4	24611859	24612133	275	chip_npm1_peak_11307	32	3.0096	3.21442	0	176	Distal Intergenic	24527475	24584554	57080	-	ENSG00000109606	ENST00000336812	-27305	DHX15	DEAH-box helicase 15 [Source:HGNC Symbol;Acc:HGNC:2738]
4	25113616	25113890	275	chip_npm1_peak_11313	32	3.0096	3.21442	0	82	Distal Intergenic	25120083	25126260	6178	-	ENSG00000109618	ENST00000681374	12370	SEPSECS	Sep (O-phosphoserine) tRNA:Sec (selenocysteine) tRNA synthase [Source:HGNC Symbol;Acc:HGNC:30605]
4	153170614	153171018	405	chip_npm1_peak_12052	32	3.0096	3.21442	0	148	Intron (ENST00000676423/ENSG00000109654, intron 1 of 11)	153153118	153336358	183241	+	ENSG00000109654	ENST00000437508	17496	TRIM2	tripartite motif containing 2 [Source:HGNC Symbol;Acc:HGNC:15974]
4	153243603	153243877	275	chip_npm1_peak_12054	23	2.40193	2.31656	0	97	Intron (ENST00000676423/ENSG00000109654, intron 1 of 11)	153257339	153339311	81973	+	ENSG00000109654	ENST00000676374	-13462	TRIM2	tripartite motif containing 2 [Source:HGNC Symbol;Acc:HGNC:15974]
4	26536526	26536800	275	chip_npm1_peak_11325	32	3.0096	3.21442	0	123	Distal Intergenic	26576437	26620667	44231	+	ENSG00000109680	ENST00000513455	-39637	TBC1D19	TBC1 domain family member 19 [Source:HGNC Symbol;Acc:HGNC:25624]
4	10682753	10683027	275	chip_npm1_peak_11203	32	3.0096	3.21442	0	225	Promoter (1-2kb)	10486395	10684768	198374	-	ENSG00000109684	ENST00000226951	1741	CLNK	cytokine dependent hematopoietic cell linker [Source:HGNC Symbol;Acc:HGNC:17438]
4	151330505	151330779	275	chip_npm1_peak_12042	41	3.61152	4.17943	0.0818	118	Downstream (2-3kb)	151120281	151325605	205325	-	ENSG00000109686	ENST00000604030	-4900	SH3D19	SH3 domain containing 19 [Source:HGNC Symbol;Acc:HGNC:30418]
4	27058971	27059500	530	chip_npm1_peak_11331	23	2.40768	2.32563	0	81	Distal Intergenic	27021282	27022661	1380	+	ENSG00000109689	ENST00000504511	37689	STIM2	stromal interaction molecule 2 [Source:HGNC Symbol;Acc:HGNC:19205]
4	157081188	157081462	275	chip_npm1_peak_12078	23	2.40768	2.32563	0	138	Intron (ENST00000541722/ENSG00000109738, intron 2 of 8)	157076403	157170806	94404	+	ENSG00000109738	ENST00000509282	4785	GLRB	glycine receptor beta [Source:HGNC Symbol;Acc:HGNC:4329]
4	157162550	157162824	275	chip_npm1_peak_12079	32	3.0096	3.21442	0	126	Intron (ENST00000541722/ENSG00000109738, intron 8 of 8)	157136365	157138900	2536	+	ENSG00000109738	ENST00000510970	26185	GLRB	glycine receptor beta [Source:HGNC Symbol;Acc:HGNC:4329]
4	15711326	15711600	275	chip_npm1_peak_11242	32	3.0096	3.21442	0	135	Promoter (<=1kb)	15711806	15738308	26503	+	ENSG00000109743	ENST00000514445	-206	BST1	bone marrow stromal cell antigen 1 [Source:HGNC Symbol;Acc:HGNC:1118]
4	185241545	185241819	275	chip_npm1_peak_12251	41	3.61152	4.17943	0.0818	130	Intron (ENST00000618785/ENSG00000109762, intron 1 of 17)	185210161	185267028	56868	+	ENSG00000109762	ENST00000506896	31384	SNX25	sorting nexin 25 [Source:HGNC Symbol;Acc:HGNC:21883]
4	38657885	38658159	275	chip_npm1_peak_11383	41	3.60289	4.16526	0.0818	128	Intron (ENST00000655930/ENSG00000231160, intron 1 of 9)	38664197	38690751	26555	+	ENSG00000109787	ENST00000514033	-6038	KLF3	Kruppel like factor 3 [Source:HGNC Symbol;Acc:HGNC:16516]
4	23918748	23919022	275	chip_npm1_peak_11298	23	2.40768	2.32563	0	91	Distal Intergenic	23884499	23904089	19591	-	ENSG00000109819	ENST00000514494	-14659	PPARGC1A	PPARG coactivator 1 alpha [Source:HGNC Symbol;Acc:HGNC:9237]
4	23980653	23980927	275	chip_npm1_peak_11299	32	3.0096	3.21442	0	189	Distal Intergenic	23884499	23904089	19591	-	ENSG00000109819	ENST00000514494	-76564	PPARGC1A	PPARG coactivator 1 alpha [Source:HGNC Symbol;Acc:HGNC:9237]
4	24078292	24078577	286	chip_npm1_peak_11300	32	3.0096	3.21442	0	81	Distal Intergenic	23884499	23904089	19591	-	ENSG00000109819	ENST00000514494	-174203	PPARGC1A	PPARG coactivator 1 alpha [Source:HGNC Symbol;Acc:HGNC:9237]
11	20264640	20264914	275	chip_npm1_peak_2305	23	2.40768	2.32563	0	80	Distal Intergenic	20363685	20367625	3941	+	ENSG00000109854	ENST00000530266	-98771	HTATIP2	HIV-1 Tat interactive protein 2 [Source:HGNC Symbol;Acc:HGNC:16637]
11	20291075	20291349	275	chip_npm1_peak_2306	23	2.40768	2.32563	0	134	Distal Intergenic	20363685	20367625	3941	+	ENSG00000109854	ENST00000530266	-72336	HTATIP2	HIV-1 Tat interactive protein 2 [Source:HGNC Symbol;Acc:HGNC:16637]
11	20360522	20360796	275	chip_npm1_peak_2307	32	3.0096	3.21442	0	212	Promoter (2-3kb)	20363685	20367625	3941	+	ENSG00000109854	ENST00000530266	-2889	HTATIP2	HIV-1 Tat interactive protein 2 [Source:HGNC Symbol;Acc:HGNC:16637]
11	27319493	27319876	384	chip_npm1_peak_2340	32	3.0096	3.21442	0	135	Distal Intergenic	27330827	27350424	19598	-	ENSG00000109881	ENST00000529615	30548	CCDC34	coiled-coil domain containing 34 [Source:HGNC Symbol;Acc:HGNC:25079]
11	114089402	114089676	275	chip_npm1_peak_2891	32	3.00241	3.20281	0	126	Intron (ENST00000682278/ENSG00000109906, intron 3 of 7)	114064412	114247344	182933	+	ENSG00000109906	ENST00000539918	24990	ZBTB16	zinc finger and BTB domain containing 16 [Source:HGNC Symbol;Acc:HGNC:12930]
11	114098244	114098518	275	chip_npm1_peak_2892	32	3.0096	3.21442	0	132	Intron (ENST00000682278/ENSG00000109906, intron 3 of 7)	114064412	114247344	182933	+	ENSG00000109906	ENST00000539918	33832	ZBTB16	zinc finger and BTB domain containing 16 [Source:HGNC Symbol;Acc:HGNC:12930]
11	114198750	114199024	275	chip_npm1_peak_2893	41	3.61152	4.17943	0.0818	152	Intron (ENST00000682278/ENSG00000109906, intron 5 of 7)	114183380	114252357	68978	+	ENSG00000109906	ENST00000682218	15370	ZBTB16	zinc finger and BTB domain containing 16 [Source:HGNC Symbol;Acc:HGNC:12930]
11	31585848	31586239	392	chip_npm1_peak_2361	41	3.60289	4.16526	0.0818	221	Intron (ENST00000639878/ENSG00000109911, intron 3 of 9)	31603881	31719712	115832	+	ENSG00000109911	ENST00000639097	-17642	ELP4	elongator acetyltransferase complex subunit 4 [Source:HGNC Symbol;Acc:HGNC:1171]
11	121142552	121142951	400	chip_npm1_peak_2934	41	3.61152	4.17943	0.0818	136	Promoter (1-2kb)	121140912	121146278	5367	+	ENSG00000109927	ENST00000478058	1640	TECTA	tectorin alpha [Source:HGNC Symbol;Acc:HGNC:11720]
11	57354068	57354342	275	chip_npm1_peak_2494	28	2.71531	2.80641	0	57	Intron (ENST00000263314/ENSG00000109991, intron 8 of 11)	57347424	57350701	3278	+	ENSG00000109991	ENST00000534820	6644	P2RX3	purinergic receptor P2X 3 [Source:HGNC Symbol;Acc:HGNC:8534]
11	124666284	124666561	278	chip_npm1_peak_2956	23	2.40768	2.32563	0	136	Intron (ENST00000263593/ENSG00000110013, intron 2 of 9)	124654655	124669612	14958	-	ENSG00000110013	ENST00000533613	3051	SIAE	sialic acid acetylesterase [Source:HGNC Symbol;Acc:HGNC:18187]
11	126317845	126318119	275	chip_npm1_peak_2967	23	2.40193	2.31656	0	227	Intron (ENST00000263579/ENSG00000110063, intron 2 of 5)	126327866	126345754	17889	+	ENSG00000110063	ENST00000648516	-9747	DCPS	decapping enzyme, scavenger [Source:HGNC Symbol;Acc:HGNC:29812]
11	68176648	68177042	395	chip_npm1_peak_2566	23	2.40768	2.32563	0	223	Promoter (<=1kb)	68171654	68176714	5061	-	ENSG00000110066	ENST00000533271	0	KMT5B	lysine methyltransferase 5B [Source:HGNC Symbol;Acc:HGNC:24283]
11	69620710	69620988	279	chip_npm1_peak_2573	41	3.61152	4.17943	0.0818	202	Distal Intergenic	69641156	69654474	13319	+	ENSG00000110092	ENST00000227507	-20168	CCND1	cyclin D1 [Source:HGNC Symbol;Acc:HGNC:1582]
11	72122664	72122938	275	chip_npm1_peak_2590	23	2.40768	2.32563	0	134	Intron (ENST00000622388/ENSG00000110203, intron 2 of 5)	72114869	72139628	24760	+	ENSG00000110203	ENST00000622388	7795	FOLR3	folate receptor gamma [Source:HGNC Symbol;Acc:HGNC:3795]
11	11630964	11631238	275	chip_npm1_peak_2263	41	3.61152	4.17943	0.0818	129	Distal Intergenic	11270877	11622005	351129	-	ENSG00000110328	ENST00000227756	-8959	GALNT18	polypeptide N-acetylgalactosaminyltransferase 18 [Source:HGNC Symbol;Acc:HGNC:30488]
11	118368406	118368680	275	chip_npm1_peak_2915	32	3.0096	3.21442	0	250	Exon (ENST00000252108/ENSG00000110344, exon 3 of 20)	118359644	118399207	39564	+	ENSG00000110344	ENST00000431736	8762	UBE4A	ubiquitination factor E4A [Source:HGNC Symbol;Acc:HGNC:12499]
11	119685987	119686601	615	chip_npm1_peak_2928	41	3.61152	4.17943	0.0818	408	Promoter (<=1kb)	119677095	119687357	10263	-	ENSG00000110400	ENST00000524510	756	NECTIN1	nectin cell adhesion molecule 1 [Source:HGNC Symbol;Acc:HGNC:9706]
11	119694726	119695188	463	chip_npm1_peak_2929	32	3.0096	3.21442	0	201	Intron (ENST00000341398/ENSG00000110400, intron 1 of 7)	119677095	119687357	10263	-	ENSG00000110400	ENST00000524510	-7369	NECTIN1	nectin cell adhesion molecule 1 [Source:HGNC Symbol;Acc:HGNC:9706]
11	33294583	33294857	275	chip_npm1_peak_2375	32	3.0096	3.21442	0	185	Intron (ENST00000525975/ENSG00000110422, intron 2 of 15)	33328600	33338842	10243	+	ENSG00000110422	ENST00000534262	-33743	HIPK3	homeodomain interacting protein kinase 3 [Source:HGNC Symbol;Acc:HGNC:4915]
11	33341779	33342068	290	chip_npm1_peak_2376	41	3.61152	4.17943	0.0818	142	Intron (ENST00000525975/ENSG00000110422, intron 8 of 15)	33328600	33338842	10243	+	ENSG00000110422	ENST00000534262	13179	HIPK3	homeodomain interacting protein kinase 3 [Source:HGNC Symbol;Acc:HGNC:4915]
11	33497579	33497853	275	chip_npm1_peak_2379	32	3.0096	3.21442	0	238	Intron (ENST00000658780/ENSG00000110427, intron 1 of 20)	33542331	33599494	57164	+	ENSG00000110427	ENST00000265654	-44478	KIAA1549L	KIAA1549 like [Source:HGNC Symbol;Acc:HGNC:24836]
11	33544143	33544417	275	chip_npm1_peak_2380	32	3.00241	3.20281	0	222	Promoter (1-2kb)	33542331	33674098	131768	+	ENSG00000110427	ENST00000321505	1812	KIAA1549L	KIAA1549 like [Source:HGNC Symbol;Acc:HGNC:24836]
11	33545321	33545764	444	chip_npm1_peak_2381	23	2.40768	2.32563	0	278	Promoter (2-3kb)	33542331	33674098	131768	+	ENSG00000110427	ENST00000321505	2990	KIAA1549L	KIAA1549 like [Source:HGNC Symbol;Acc:HGNC:24836]
11	33597602	33597876	275	chip_npm1_peak_2382	41	3.61152	4.17943	0.0818	152	Intron (ENST00000658780/ENSG00000110427, intron 12 of 20)	33542331	33674098	131768	+	ENSG00000110427	ENST00000321505	55271	KIAA1549L	KIAA1549 like [Source:HGNC Symbol;Acc:HGNC:24836]
11	46500973	46501396	424	chip_npm1_peak_2451	32	3.00241	3.20281	0	94	Intron (ENST00000314845/ENSG00000110497, intron 10 of 18)	46490998	46495511	4514	-	ENSG00000110497	ENST00000529963	-5462	AMBRA1	autophagy and beclin 1 regulator 1 [Source:HGNC Symbol;Acc:HGNC:25990]
11	47324644	47324918	275	chip_npm1_peak_2456	32	3.0096	3.21442	0	130	Promoter (<=1kb)	47324304	47325300	997	+	ENSG00000110514	ENST00000494403	340	MADD	MAP kinase activating death domain [Source:HGNC Symbol;Acc:HGNC:6766]
11	2391275	2391549	275	chip_npm1_peak_2206	32	3.0096	3.21442	0	117	Promoter (<=1kb)	2391383	2397396	6014	+	ENSG00000110651	ENST00000531840	0	CD81	CD81 molecule [Source:HGNC Symbol;Acc:HGNC:1701]
11	107658944	107659528	585	chip_npm1_peak_2843	23	2.40193	2.31656	0	78	Intron (ENST00000531234/ENSG00000110675, intron 12 of 12)	107653436	107655993	2558	+	ENSG00000110675	ENST00000534236	5508	ELMOD1	ELMO domain containing 1 [Source:HGNC Symbol;Acc:HGNC:25334]
11	15995986	15996467	482	chip_npm1_peak_2283	32	3.0096	3.21442	0	341	Intron (ENST00000316399/ENSG00000110693, intron 12 of 14)	15986265	16015327	29063	-	ENSG00000110693	ENST00000527840	18860	SOX6	SRY-box transcription factor 6 [Source:HGNC Symbol;Acc:HGNC:16421]
11	3743128	3743402	275	chip_npm1_peak_2210	32	3.0096	3.21442	0	122	Intron (ENST00000359171/ENSG00000110713, intron 12 of 32)	3725103	3760594	35492	-	ENSG00000110713	ENST00000527104	17192	NUP98	nucleoporin 98 and 96 precursor [Source:HGNC Symbol;Acc:HGNC:8068]
11	18280415	18280689	275	chip_npm1_peak_2293	23	2.40193	2.31656	0	262	Exon (ENST00000537258/ENSG00000110756, exon 5 of 6)	18279618	18286914	7297	-	ENSG00000110756	ENST00000537258	6225	HPS5	HPS5 biogenesis of lysosomal organelles complex 2 subunit 2 [Source:HGNC Symbol;Acc:HGNC:17022]
11	18287908	18288258	351	chip_npm1_peak_2294	23	2.40768	2.32563	0	124	Promoter (<=1kb)	18279618	18286914	7297	-	ENSG00000110756	ENST00000537258	-994	HPS5	HPS5 biogenesis of lysosomal organelles complex 2 subunit 2 [Source:HGNC Symbol;Acc:HGNC:17022]
11	111398078	111398352	275	chip_npm1_peak_2874	23	2.40768	2.32563	0	136	Promoter (<=1kb)	111396798	111398045	1248	-	ENSG00000110777	ENST00000530229	-33	POU2AF1	POU class 2 homeobox associating factor 1 [Source:HGNC Symbol;Acc:HGNC:9211]
11	111437124	111437398	275	chip_npm1_peak_2875	32	3.0096	3.21442	0	171	Promoter (2-3kb)	111384737	111435044	50308	-	ENSG00000110777	ENST00000515029	-2080	POU2AF1	POU class 2 homeobox associating factor 1 [Source:HGNC Symbol;Acc:HGNC:9211]
12	5982622	5982896	275	chip_npm1_peak_3059	28	2.77223	2.88951	0	105	Intron (ENST00000261405/ENSG00000110799, intron 41 of 51)	5952268	5968214	15947	-	ENSG00000110799	ENST00000621700	-14408	VWF	von Willebrand factor [Source:HGNC Symbol;Acc:HGNC:12726]
12	108623320	108623594	275	chip_npm1_peak_3647	32	3.00241	3.20281	0	206	Promoter (<=1kb)	108622688	108624330	1643	-	ENSG00000110876	ENST00000388962	736	SELPLG	selectin P ligand [Source:HGNC Symbol;Acc:HGNC:10722]
12	108858703	108859025	323	chip_npm1_peak_3649	41	3.60289	4.16526	0.0818	153	Promoter (<=1kb)	108858932	108883771	24840	+	ENSG00000110887	ENST00000548052	0	DAO	D-amino acid oxidase [Source:HGNC Symbol;Acc:HGNC:2671]
12	108877439	108877713	275	chip_npm1_peak_3650	23	2.40768	2.32563	0	80	Promoter (2-3kb)	108880091	108901039	20949	+	ENSG00000110887	ENST00000547122	-2378	DAO	D-amino acid oxidase [Source:HGNC Symbol;Acc:HGNC:2671]
12	30911362	30911687	326	chip_npm1_peak_3176	35	3.16138	3.56961	0.0818	198	Distal Intergenic	30926428	30955260	28833	+	ENSG00000110900	ENST00000545802	-14741	TSPAN11	tetraspanin 11 [Source:HGNC Symbol;Acc:HGNC:30795]
12	109463756	109464030	275	chip_npm1_peak_3653	32	3.0096	3.21442	0	128	Promoter (<=1kb)	109451404	109464895	13492	-	ENSG00000110906	ENST00000538161	865	KCTD10	potassium channel tetramerization domain containing 10 [Source:HGNC Symbol;Acc:HGNC:23236]
12	109578681	109578955	275	chip_npm1_peak_3654	41	3.61152	4.17943	0.0818	98	Promoter (2-3kb)	109581479	109587099	5621	+	ENSG00000110921	ENST00000545516	-2524	MVK	mevalonate kinase [Source:HGNC Symbol;Acc:HGNC:7530]
12	51071006	51071373	368	chip_npm1_peak_3267	41	3.61152	4.17943	0.0818	259	Intron (ENST00000228515/ENSG00000110925, intron 3 of 4)	51073928	51076835	2908	-	ENSG00000110925	ENST00000550533	5462	CSRNP2	cysteine and serine rich nuclear protein 2 [Source:HGNC Symbol;Acc:HGNC:16006]
12	121249330	121249755	426	chip_npm1_peak_3734	23	2.40768	2.32563	0	283	Intron (ENST00000652382/ENSG00000110931, intron 15 of 18)	121237770	121260542	22773	-	ENSG00000110931	ENST00000545538	10787	CAMKK2	calcium/calmodulin dependent protein kinase kinase 2 [Source:HGNC Symbol;Acc:HGNC:1470]
12	80938347	80938621	275	chip_npm1_peak_3456	23	2.40768	2.32563	0	132	Promoter (<=1kb)	80792520	80937934	145415	-	ENSG00000111052	ENST00000552864	-413	LIN7A	lin-7 homolog A, crumbs cell polarity complex component [Source:HGNC Symbol;Acc:HGNC:17787]
12	52959896	52960170	275	chip_npm1_peak_3282	23	2.40193	2.31656	0	213	Distal Intergenic	52951742	52952815	1074	+	ENSG00000111057	ENST00000548496	8154	KRT18	keratin 18 [Source:HGNC Symbol;Acc:HGNC:6430]
12	80991789	80992063	275	chip_npm1_peak_3457	32	3.0096	3.21442	0	212	Intron (ENST00000549175/ENSG00000111058, intron 1 of 3)	80944046	80949589	5544	+	ENSG00000111058	ENST00000651903	47743	ACSS3	acyl-CoA synthetase short chain family member 3 [Source:HGNC Symbol;Acc:HGNC:24723]
12	81080944	81081260	317	chip_npm1_peak_3458	32	3.0096	3.21442	0	178	Promoter (2-3kb)	81078079	81261210	183132	+	ENSG00000111058	ENST00000548058	2865	ACSS3	acyl-CoA synthetase short chain family member 3 [Source:HGNC Symbol;Acc:HGNC:24723]
12	81204414	81204756	343	chip_npm1_peak_3459	32	3.0096	3.21442	0	253	Intron (ENST00000261206/ENSG00000111058, intron 9 of 15)	81174832	81220031	45200	+	ENSG00000111058	ENST00000546664	29582	ACSS3	acyl-CoA synthetase short chain family member 3 [Source:HGNC Symbol;Acc:HGNC:24723]
12	81211448	81211839	392	chip_npm1_peak_3460	32	3.0096	3.21442	0	102	Intron (ENST00000261206/ENSG00000111058, intron 9 of 15)	81174832	81220031	45200	+	ENSG00000111058	ENST00000546664	36616	ACSS3	acyl-CoA synthetase short chain family member 3 [Source:HGNC Symbol;Acc:HGNC:24723]
12	62707079	62707353	275	chip_npm1_peak_3335	32	3.0096	3.21442	0	125	Intron (ENST00000228705/ENSG00000111110, intron 6 of 9)	62648574	62721020	72447	-	ENSG00000111110	ENST00000551214	13667	PPM1H	protein phosphatase, Mg2+/Mn2+ dependent 1H [Source:HGNC Symbol;Acc:HGNC:18583]
12	95481236	95481510	275	chip_npm1_peak_3542	23	2.40768	2.32563	0	82	Intron (ENST00000535095/ENSG00000111142, intron 2 of 9)	95484794	95495149	10356	+	ENSG00000111142	ENST00000549808	-3284	METAP2	methionyl aminopeptidase 2 [Source:HGNC Symbol;Acc:HGNC:16672]
12	1650571	1650884	314	chip_npm1_peak_3044	39	3.44614	3.99778	0.0818	141	Distal Intergenic	1644797	1646533	1737	+	ENSG00000111186	ENST00000545747	5774	WNT5B	Wnt family member 5B [Source:HGNC Symbol;Acc:HGNC:16265]
12	111070766	111071053	288	chip_npm1_peak_3661	32	3.0096	3.21442	0	137	Intron (ENST00000261726/ENSG00000111249, intron 1 of 21)	111099446	111295346	195901	+	ENSG00000111249	ENST00000397643	-28393	CUX2	cut like homeobox 2 [Source:HGNC Symbol;Acc:HGNC:19347]
12	111747242	111747634	393	chip_npm1_peak_3664	23	2.40768	2.32563	0	206	Promoter (<=1kb)	111747292	111749203	1912	+	ENSG00000111271	ENST00000507688	0	ACAD10	acyl-CoA dehydrogenase family member 10 [Source:HGNC Symbol;Acc:HGNC:21597]
12	111751428	111751702	275	chip_npm1_peak_3665	32	3.0096	3.21442	0	117	Promoter (1-2kb)	111752730	111757099	4370	+	ENSG00000111271	ENST00000512792	-1028	ACAD10	acyl-CoA dehydrogenase family member 10 [Source:HGNC Symbol;Acc:HGNC:21597]
12	13111791	13112236	446	chip_npm1_peak_3079	33	3.02503	3.36667	0.07475	256	Intron (ENST00000537625/ENSG00000084444, intron 8 of 8)	13087952	13103683	15732	-	ENSG00000111305	ENST00000542415	-8108	GSG1	germ cell associated 1 [Source:HGNC Symbol;Acc:HGNC:19716]
12	13126188	13126593	406	chip_npm1_peak_3080	35	3.16787	3.5793	0.0818	197	Intron (ENST00000537625/ENSG00000084444, intron 8 of 8)	13087952	13103683	15732	-	ENSG00000111305	ENST00000542415	-22505	GSG1	germ cell associated 1 [Source:HGNC Symbol;Acc:HGNC:19716]
12	112973076	112973350	275	chip_npm1_peak_3675	32	3.00241	3.20281	0	244	3' UTR	112968244	112973250	5007	+	ENSG00000111331	ENST00000549918	4832	OAS3	2'-5'-oligoadenylate synthetase 3 [Source:HGNC Symbol;Acc:HGNC:8088]
12	123648043	123648317	275	chip_npm1_peak_3757	41	3.61152	4.17943	0.0818	117	Promoter (<=1kb)	123648051	123660232	12182	+	ENSG00000111358	ENST00000543154	0	GTF2H3	general transcription factor IIH subunit 3 [Source:HGNC Symbol;Acc:HGNC:4657]
12	123625140	123625644	505	chip_npm1_peak_3756	32	3.00241	3.20281	0	412	Intron (ENST00000424014/ENSG00000111361, intron 6 of 8)	123621738	123632447	10710	-	ENSG00000111361	ENST00000539951	6803	EIF2B1	eukaryotic translation initiation factor 2B subunit alpha [Source:HGNC Symbol;Acc:HGNC:3257]
12	46178126	46178400	275	chip_npm1_peak_3249	32	3.0096	3.21442	0	54	Distal Intergenic	46197378	46198021	644	-	ENSG00000111371	ENST00000548979	19621	SLC38A1	solute carrier family 38 member 1 [Source:HGNC Symbol;Acc:HGNC:13447]
12	46179705	46180088	384	chip_npm1_peak_3250	41	3.61152	4.17943	0.0818	126	Downstream (2-3kb)	46197378	46198021	644	-	ENSG00000111371	ENST00000548979	17933	SLC38A1	solute carrier family 38 member 1 [Source:HGNC Symbol;Acc:HGNC:13447]
12	18042080	18042421	342	chip_npm1_peak_3105	36	3.27571	3.64484	0.0818	175	Distal Intergenic	18081337	18090141	8805	-	ENSG00000111404	ENST00000536890	47720	RERGL	RERG like [Source:HGNC Symbol;Acc:HGNC:26213]
12	47878831	47879143	313	chip_npm1_peak_3256	27	2.72976	2.77731	0	104	Promoter (<=1kb)	47842628	47879115	36488	-	ENSG00000111424	ENST00000229022	0	VDR	vitamin D receptor [Source:HGNC Symbol;Acc:HGNC:12679]
12	117999447	117999721	275	chip_npm1_peak_3714	32	3.0096	3.21442	0	147	Distal Intergenic	118013588	118024981	11394	+	ENSG00000111445	ENST00000449641	-13867	RFC5	replication factor C subunit 5 [Source:HGNC Symbol;Acc:HGNC:9973]
12	130834249	130834624	376	chip_npm1_peak_3832	32	3.0096	3.21442	0	207	Intron (ENST00000392373/ENSG00000111450, intron 1 of 10)	130789600	130839250	49651	-	ENSG00000111450	ENST00000392373	4626	STX2	syntaxin 2 [Source:HGNC Symbol;Acc:HGNC:3403]
12	131062236	131062702	467	chip_npm1_peak_3834	32	3.0096	3.21442	0	173	Intron (ENST00000261654/ENSG00000111452, intron 13 of 24)	131069213	131141469	72257	+	ENSG00000111452	ENST00000446583	-6511	ADGRD1	adhesion G protein-coupled receptor D1 [Source:HGNC Symbol;Acc:HGNC:19893]
12	131072646	131072920	275	chip_npm1_peak_3835	32	3.0096	3.21442	0	16	Promoter (1-2kb)	131070853	131141469	70617	+	ENSG00000111452	ENST00000335486	1793	ADGRD1	adhesion G protein-coupled receptor D1 [Source:HGNC Symbol;Acc:HGNC:19893]
12	131097616	131097890	275	chip_npm1_peak_3836	32	3.0096	3.21442	0	217	Intron (ENST00000261654/ENSG00000111452, intron 15 of 24)	131091912	131108836	16925	+	ENSG00000111452	ENST00000536988	5704	ADGRD1	adhesion G protein-coupled receptor D1 [Source:HGNC Symbol;Acc:HGNC:19893]
12	64761360	64761634	275	chip_npm1_peak_3349	23	2.40768	2.32563	0	120	Promoter (1-2kb)	64759521	64779318	19798	+	ENSG00000111490	ENST00000434563	1839	TBC1D30	TBC1 domain family member 30 [Source:HGNC Symbol;Acc:HGNC:29164]
12	69244140	69244414	275	chip_npm1_peak_3388	23	2.40193	2.31656	0	75	Intron (ENST00000435070/ENSG00000111605, intron 1 of 9)	69239642	69269573	29932	+	ENSG00000111605	ENST00000551516	4498	CPSF6	cleavage and polyadenylation specific factor 6 [Source:HGNC Symbol;Acc:HGNC:13871]
12	21716629	21716903	275	chip_npm1_peak_3127	28	2.71531	2.80641	0	113	Intron (ENST00000541860/ENSG00000256615, intron 1 of 1)	21654657	21757831	103175	-	ENSG00000111716	ENST00000535112	40928	LDHB	lactate dehydrogenase B [Source:HGNC Symbol;Acc:HGNC:6541]
12	22319551	22319825	275	chip_npm1_peak_3129	25	2.6112	2.59978	0	169	Intron (ENST00000396037/ENSG00000111728, intron 1 of 4)	22248826	22334163	85338	-	ENSG00000111728	ENST00000541868	14338	ST8SIA1	ST8 alpha-N-acetyl-neuraminide alpha-2,8-sialyltransferase 1 [Source:HGNC Symbol;Acc:HGNC:10869]
12	22470918	22471192	275	chip_npm1_peak_3130	45	3.82167	4.57694	0.26506	122	Promoter (1-2kb)	22449815	22472305	22491	-	ENSG00000111731	ENST00000539615	1113	C2CD5	C2 calcium dependent domain containing 5 [Source:HGNC Symbol;Acc:HGNC:29062]
12	106542257	106542531	275	chip_npm1_peak_3623	32	3.0096	3.21442	0	130	Intron (ENST00000551505/ENSG00000257545, intron 1 of 2)	106583004	106762803	179800	+	ENSG00000111783	ENST00000392842	-40473	RFX4	regulatory factor X4 [Source:HGNC Symbol;Acc:HGNC:9985]
12	106548866	106549140	275	chip_npm1_peak_3624	32	3.0096	3.21442	0	144	Intron (ENST00000551505/ENSG00000257545, intron 1 of 2)	106583004	106762803	179800	+	ENSG00000111783	ENST00000392842	-33864	RFX4	regulatory factor X4 [Source:HGNC Symbol;Acc:HGNC:9985]
12	106630678	106630952	275	chip_npm1_peak_3625	32	3.0096	3.21442	0	144	Intron (ENST00000392842/ENSG00000111783, intron 2 of 17)	106639332	106683466	44135	+	ENSG00000111783	ENST00000552773	-8380	RFX4	regulatory factor X4 [Source:HGNC Symbol;Acc:HGNC:9985]
6	74987187	74987461	275	chip_npm1_peak_13620	32	3.00241	3.20281	0	133	Distal Intergenic	75084366	75088540	4175	-	ENSG00000111799	ENST00000681086	101079	COL12A1	collagen type XII alpha 1 chain [Source:HGNC Symbol;Acc:HGNC:2188]
6	75102584	75102858	275	chip_npm1_peak_13621	32	3.0096	3.21442	0	100	Promoter (<=1kb)	75089160	75101911	12752	-	ENSG00000111799	ENST00000511023	-673	COL12A1	collagen type XII alpha 1 chain [Source:HGNC Symbol;Acc:HGNC:2188]
6	116345880	116346154	275	chip_npm1_peak_13932	24	2.52352	2.47082	0	96	Intron (ENST00000430252/ENSG00000111817, intron 2 of 3)	116369847	116399659	29813	+	ENSG00000111817	ENST00000645988	-23693	DSE	dermatan sulfate epimerase [Source:HGNC Symbol;Acc:HGNC:21144]
6	11258750	11259080	331	chip_npm1_peak_13180	38	3.43152	3.88889	0.0818	150	Exon (ENST00000500636/ENSG00000247925, exon 5 of 5)	11183301	11232682	49382	-	ENSG00000111859	ENST00000620854	-26068	NEDD9	neural precursor cell expressed, developmentally down-regulated 9 [Source:HGNC Symbol;Acc:HGNC:7733]
6	11786345	11786619	275	chip_npm1_peak_13184	41	3.60289	4.16526	0.0818	168	Intron (ENST00000379415/ENSG00000111863, intron 2 of 5)	11735570	11779628	44059	-	ENSG00000111863	ENST00000506810	-6717	ADTRP	androgen dependent TFPI regulating protein [Source:HGNC Symbol;Acc:HGNC:21214]
6	118976734	118977112	379	chip_npm1_peak_13956	41	3.61152	4.17943	0.0818	174	Promoter (<=1kb)	118959763	118975988	16226	-	ENSG00000111879	ENST00000521043	-746	FAM184A	family with sequence similarity 184 member A [Source:HGNC Symbol;Acc:HGNC:20991]
6	119338534	119338808	275	chip_npm1_peak_13960	32	3.0096	3.21442	0	150	Intron (ENST00000368468/ENSG00000111885, intron 2 of 12)	119177205	119349761	172557	-	ENSG00000111885	ENST00000368468	10953	MAN1A1	mannosidase alpha class 1A member 1 [Source:HGNC Symbol;Acc:HGNC:6821]
6	119340438	119340918	481	chip_npm1_peak_13961	32	3.0096	3.21442	0	102	Intron (ENST00000368468/ENSG00000111885, intron 2 of 12)	119177205	119349761	172557	-	ENSG00000111885	ENST00000368468	8843	MAN1A1	mannosidase alpha class 1A member 1 [Source:HGNC Symbol;Acc:HGNC:6821]
6	125351621	125352295	675	chip_npm1_peak_14020	41	3.60289	4.16526	0.0818	21	Distal Intergenic	125297487	125302078	4592	-	ENSG00000111906	ENST00000608284	-49543	HDDC2	HD domain containing 2 [Source:HGNC Symbol;Acc:HGNC:21078]
6	125352468	125352742	275	chip_npm1_peak_14021	32	3.0096	3.21442	0	211	Distal Intergenic	125297487	125302078	4592	-	ENSG00000111906	ENST00000608284	-50390	HDDC2	HD domain containing 2 [Source:HGNC Symbol;Acc:HGNC:21078]
6	125190728	125191002	275	chip_npm1_peak_14019	38	3.43152	3.88889	0.0818	166	Intron (ENST00000534368/ENSG00000111907, intron 1 of 3)	125203639	125263492	59854	+	ENSG00000111907	ENST00000392482	-12637	TPD52L1	TPD52 like 1 [Source:HGNC Symbol;Acc:HGNC:12006]
6	24887500	24887774	275	chip_npm1_peak_13303	45	3.82167	4.57694	0.26506	183	Intron (ENST00000613507/ENSG00000111913, intron 1 of 22)	24839373	24877365	37993	-	ENSG00000111913	ENST00000540914	-10135	RIPOR2	RHO family interacting cell polarization regulator 2 [Source:HGNC Symbol;Acc:HGNC:13872]
6	148417526	148417852	327	chip_npm1_peak_14162	41	3.61152	4.17943	0.0818	152	Intron (ENST00000367469/ENSG00000111961, intron 2 of 3)	148440358	148469111	28754	+	ENSG00000111961	ENST00000470750	-22506	SASH1	SAM and SH3 domain containing 1 [Source:HGNC Symbol;Acc:HGNC:19182]
6	148707078	148707496	419	chip_npm1_peak_14164	32	3.0096	3.21442	0	262	Distal Intergenic	148747030	149076990	329961	+	ENSG00000111962	ENST00000367463	-39534	UST	uronyl 2-sulfotransferase [Source:HGNC Symbol;Acc:HGNC:17223]
6	148809752	148810144	393	chip_npm1_peak_14165	31	2.94361	3.1087	0	305	Intron (ENST00000367463/ENSG00000111962, intron 1 of 7)	148747030	149076990	329961	+	ENSG00000111962	ENST00000367463	62722	UST	uronyl 2-sulfotransferase [Source:HGNC Symbol;Acc:HGNC:17223]
6	152968791	152969161	371	chip_npm1_peak_14199	32	3.00241	3.20281	0	208	Downstream (1-2kb)	152970519	152973985	3467	-	ENSG00000112029	ENST00000477822	4824	FBXO5	F-box protein 5 [Source:HGNC Symbol;Acc:HGNC:13584]
6	49636258	49636532	275	chip_npm1_peak_13438	48	3.96572	4.80544	0.36765	182	Promoter (<=1kb)	49605175	49636839	31665	-	ENSG00000112077	ENST00000371175	307	RHAG	Rh associated glycoprotein [Source:HGNC Symbol;Acc:HGNC:10006]
6	52183567	52183889	323	chip_npm1_peak_13466	41	3.61152	4.17943	0.0818	164	Promoter (2-3kb)	52186375	52190638	4264	+	ENSG00000112115	ENST00000648244	-2486	IL17A	interleukin 17A [Source:HGNC Symbol;Acc:HGNC:5981]
6	12669103	12669377	275	chip_npm1_peak_13189	41	3.56726	4.10703	0.0818	104	Distal Intergenic	12716554	13287158	570605	+	ENSG00000112137	ENST00000676159	-47177	PHACTR1	phosphatase and actin regulator 1 [Source:HGNC Symbol;Acc:HGNC:20990]
6	12841370	12841798	429	chip_npm1_peak_13190	41	3.61152	4.17943	0.0818	211	Intron (ENST00000676159/ENSG00000112137, intron 4 of 14)	12749435	13184820	435386	+	ENSG00000112137	ENST00000406205	91935	PHACTR1	phosphatase and actin regulator 1 [Source:HGNC Symbol;Acc:HGNC:20990]
6	12846583	12847168	586	chip_npm1_peak_13191	27	2.72976	2.77731	0	12	Intron (ENST00000676159/ENSG00000112137, intron 4 of 14)	12749435	13184820	435386	+	ENSG00000112137	ENST00000406205	97148	PHACTR1	phosphatase and actin regulator 1 [Source:HGNC Symbol;Acc:HGNC:20990]
6	13020992	13021451	460	chip_npm1_peak_13192	32	3.0096	3.21442	0	272	Intron (ENST00000676159/ENSG00000112137, intron 4 of 14)	13013554	13287837	274284	+	ENSG00000112137	ENST00000675203	7438	PHACTR1	phosphatase and actin regulator 1 [Source:HGNC Symbol;Acc:HGNC:20990]
6	55901879	55902153	275	chip_npm1_peak_13491	32	3.0096	3.21442	0	264	Distal Intergenic	55753653	55875590	121938	-	ENSG00000112175	ENST00000370830	-26289	BMP5	bone morphogenetic protein 5 [Source:HGNC Symbol;Acc:HGNC:1072]
6	17438924	17439198	275	chip_npm1_peak_13231	23	2.40768	2.32563	0	124	Intron (ENST00000616440/ENSG00000112186, intron 3 of 10)	17393732	17539290	145559	+	ENSG00000112186	ENST00000476263	45192	CAP2	cyclase associated actin cytoskeleton regulatory protein 2 [Source:HGNC Symbol;Acc:HGNC:20039]
6	17448737	17449061	325	chip_npm1_peak_13232	23	2.40768	2.32563	0	139	Intron (ENST00000616440/ENSG00000112186, intron 3 of 10)	17393732	17539290	145559	+	ENSG00000112186	ENST00000476263	55005	CAP2	cyclase associated actin cytoskeleton regulatory protein 2 [Source:HGNC Symbol;Acc:HGNC:20039]
6	17453127	17453401	275	chip_npm1_peak_13233	41	3.60289	4.16526	0.0818	140	Intron (ENST00000616440/ENSG00000112186, intron 3 of 10)	17393732	17539290	145559	+	ENSG00000112186	ENST00000476263	59395	CAP2	cyclase associated actin cytoskeleton regulatory protein 2 [Source:HGNC Symbol;Acc:HGNC:20039]
6	57254722	57255035	314	chip_npm1_peak_13502	38	3.39919	3.83772	0.0818	158	Distal Intergenic	57186992	57222307	35316	-	ENSG00000112210	ENST00000468148	-32415	RAB23	RAB23, member RAS oncogene family [Source:HGNC Symbol;Acc:HGNC:14263]
6	62089372	62089646	275	chip_npm1_peak_13523	32	3.0096	3.21442	0	167	Intron (ENST00000281156/ENSG00000112232, intron 2 of 8)	61679961	62286225	606265	-	ENSG00000112232	ENST00000281156	196579	KHDRBS2	KH RNA binding domain containing, signal transduction associated 2 [Source:HGNC Symbol;Acc:HGNC:18114]
6	62365180	62365454	275	chip_npm1_peak_13524	23	2.40768	2.32563	0	162	Distal Intergenic	61679961	62286225	606265	-	ENSG00000112232	ENST00000675091	-78955	KHDRBS2	KH RNA binding domain containing, signal transduction associated 2 [Source:HGNC Symbol;Acc:HGNC:18114]
6	62371639	62372050	412	chip_npm1_peak_13525	41	3.61152	4.17943	0.0818	146	Distal Intergenic	61679961	62286225	606265	-	ENSG00000112232	ENST00000675091	-85414	KHDRBS2	KH RNA binding domain containing, signal transduction associated 2 [Source:HGNC Symbol;Acc:HGNC:18114]
6	100446915	100447189	275	chip_npm1_peak_13805	23	2.40768	2.32563	0	89	Intron (ENST00000369208/ENSG00000112246, intron 9 of 11)	100388872	100463677	74806	-	ENSG00000112246	ENST00000262901	16488	SIM1	SIM bHLH transcription factor 1 [Source:HGNC Symbol;Acc:HGNC:10882]
6	100447649	100447923	275	chip_npm1_peak_13806	23	2.40768	2.32563	0	81	Intron (ENST00000369208/ENSG00000112246, intron 8 of 11)	100388872	100463677	74806	-	ENSG00000112246	ENST00000262901	15754	SIM1	SIM bHLH transcription factor 1 [Source:HGNC Symbol;Acc:HGNC:10882]
6	22531911	22532185	275	chip_npm1_peak_13277	23	2.40768	2.32563	0	176	Intron (ENST00000652081/ENSG00000272168, intron 2 of 7)	22569566	22571666	2101	+	ENSG00000112273	ENST00000510882	-37381	HDGFL1	HDGF like 1 [Source:HGNC Symbol;Acc:HGNC:21095]
6	70301490	70301953	464	chip_npm1_peak_13586	32	3.00241	3.20281	0	246	Promoter (1-2kb)	70279762	70303070	23309	-	ENSG00000112280	ENST00000370496	1117	COL9A1	collagen type IX alpha 1 chain [Source:HGNC Symbol;Acc:HGNC:2217]
6	70321053	70321327	275	chip_npm1_peak_13587	23	2.40193	2.31656	0	262	Distal Intergenic	70216126	70303084	86959	-	ENSG00000112280	ENST00000357250	-17969	COL9A1	collagen type IX alpha 1 chain [Source:HGNC Symbol;Acc:HGNC:2217]
6	24443635	24443909	275	chip_npm1_peak_13299	25	2.6112	2.59978	0	126	Intron (ENST00000230036/ENSG00000112293, intron 20 of 24)	24424565	24435880	11316	-	ENSG00000112293	ENST00000492917	-7755	GPLD1	glycosylphosphatidylinositol specific phospholipase D1 [Source:HGNC Symbol;Acc:HGNC:4459]
6	106476943	106477217	275	chip_npm1_peak_13852	31	2.97272	3.15511	0	124	Intron (ENST00000633556/ENSG00000112297, intron 2 of 21)	106461464	106513039	51576	+	ENSG00000112297	ENST00000651520	15479	CRYBG1	crystallin beta-gamma domain containing 1 [Source:HGNC Symbol;Acc:HGNC:356]
6	132710786	132711233	448	chip_npm1_peak_14071	23	2.40768	2.32563	0	98	Promoter (2-3kb)	132680849	132714055	33207	-	ENSG00000112299	ENST00000367928	2822	VNN1	vanin 1 [Source:HGNC Symbol;Acc:HGNC:12705]
6	70810967	70811241	275	chip_npm1_peak_13591	32	3.0096	3.21442	0	141	Intron (ENST00000316999/ENSG00000112305, intron 5 of 9)	70773389	70837912	64524	+	ENSG00000112305	ENST00000439432	37578	SMAP1	small ArfGAP 1 [Source:HGNC Symbol;Acc:HGNC:19651]
6	133224079	133224353	275	chip_npm1_peak_14076	41	3.60289	4.16526	0.0818	183	Distal Intergenic	133240514	133247816	7303	+	ENSG00000112319	ENST00000683421	-16161	EYA4	EYA transcriptional coactivator and phosphatase 4 [Source:HGNC Symbol;Acc:HGNC:3522]
6	133312284	133312558	275	chip_npm1_peak_14077	32	3.00241	3.20281	0	179	Intron (ENST00000452339/ENSG00000112319, intron 3 of 18)	133315692	133468905	153214	+	ENSG00000112319	ENST00000683664	-3134	EYA4	EYA transcriptional coactivator and phosphatase 4 [Source:HGNC Symbol;Acc:HGNC:3522]
6	133323091	133323365	275	chip_npm1_peak_14078	36	3.27571	3.64484	0.0818	157	Promoter (1-2kb)	133325211	133468569	143359	+	ENSG00000112319	ENST00000421413	-1846	EYA4	EYA transcriptional coactivator and phosphatase 4 [Source:HGNC Symbol;Acc:HGNC:3522]
6	133392791	133393065	275	chip_npm1_peak_14079	32	3.0096	3.21442	0	44	Intron (ENST00000452339/ENSG00000112319, intron 4 of 18)	133373222	133383364	10143	+	ENSG00000112319	ENST00000683175	19569	EYA4	EYA transcriptional coactivator and phosphatase 4 [Source:HGNC Symbol;Acc:HGNC:3522]
6	133395403	133395677	275	chip_npm1_peak_14080	23	2.40768	2.32563	0	123	Intron (ENST00000452339/ENSG00000112319, intron 4 of 18)	133373222	133383364	10143	+	ENSG00000112319	ENST00000683175	22181	EYA4	EYA transcriptional coactivator and phosphatase 4 [Source:HGNC Symbol;Acc:HGNC:3522]
6	109701247	109701521	275	chip_npm1_peak_13875	23	2.40768	2.32563	0	86	Promoter (<=1kb)	109701569	109738473	36905	+	ENSG00000112367	ENST00000675002	-48	FIG4	FIG4 phosphoinositide 5-phosphatase [Source:HGNC Symbol;Acc:HGNC:16873]
6	109738188	109738857	670	chip_npm1_peak_13876	51	4.20337	5.1928	0.36765	554	Promoter (1-2kb)	109736773	109825426	88654	+	ENSG00000112367	ENST00000675272	1415	FIG4	FIG4 phosphoinositide 5-phosphatase [Source:HGNC Symbol;Acc:HGNC:16873]
6	109849393	109849667	275	chip_npm1_peak_13877	28	2.71531	2.80641	0	132	Intron (ENST00000675772/ENSG00000112367, intron 22 of 22)	109826522	109828785	2264	+	ENSG00000112367	ENST00000458693	22871	FIG4	FIG4 phosphoinositide 5-phosphatase [Source:HGNC Symbol;Acc:HGNC:16873]
6	109865001	109865426	426	chip_npm1_peak_13878	23	2.40768	2.32563	0	116	Intron (ENST00000675772/ENSG00000112367, intron 22 of 22)	109826522	109828785	2264	+	ENSG00000112367	ENST00000458693	38479	FIG4	FIG4 phosphoinositide 5-phosphatase [Source:HGNC Symbol;Acc:HGNC:16873]
6	145694691	145695020	330	chip_npm1_peak_14139	41	3.60289	4.16526	0.0818	232	Intron (ENST00000638717/ENSG00000112425, intron 1 of 4)	145627329	145686939	59611	-	ENSG00000112425	ENST00000638783	-7752	EPM2A	EPM2A glucan phosphatase, laforin [Source:HGNC Symbol;Acc:HGNC:3413]
6	162790418	162790721	304	chip_npm1_peak_14254	41	3.60289	4.16526	0.0818	139	Intron (ENST00000337019/ENSG00000112530, intron 2 of 6)	162814152	163315142	500991	+	ENSG00000112530	ENST00000541974	-23431	PACRG	parkin coregulated [Source:HGNC Symbol;Acc:HGNC:19152]
6	162874696	162875004	309	chip_npm1_peak_14255	32	3.0096	3.21442	0	136	Intron (ENST00000337019/ENSG00000112530, intron 3 of 6)	162814245	163179401	365157	+	ENSG00000112530	ENST00000534958	60451	PACRG	parkin coregulated [Source:HGNC Symbol;Acc:HGNC:19152]
6	163077097	163077371	275	chip_npm1_peak_14256	23	2.40768	2.32563	0	250	Intron (ENST00000337019/ENSG00000112530, intron 4 of 6)	163062286	163245168	182883	+	ENSG00000112530	ENST00000542936	14811	PACRG	parkin coregulated [Source:HGNC Symbol;Acc:HGNC:19152]
6	163307050	163307324	275	chip_npm1_peak_14257	25	2.54488	2.50207	0	127	Exon (ENST00000663455/ENSG00000281692, exon 6 of 6)	163312778	163314987	2210	+	ENSG00000112530	ENST00000611387	-5454	PACRG	parkin coregulated [Source:HGNC Symbol;Acc:HGNC:19152]
6	163484688	163485224	537	chip_npm1_peak_14258	32	3.00241	3.20281	0	303	Intron (ENST00000361758/ENSG00000112531, intron 3 of 7)	163455331	163571101	115771	+	ENSG00000112531	ENST00000537883	29357	QKI	QKI, KH domain containing RNA binding [Source:HGNC Symbol;Acc:HGNC:21100]
6	163558434	163558772	339	chip_npm1_peak_14259	23	2.40768	2.32563	0	95	Intron (ENST00000361758/ENSG00000112531, intron 4 of 7)	163566458	163571452	4995	+	ENSG00000112531	ENST00000541696	-7686	QKI	QKI, KH domain containing RNA binding [Source:HGNC Symbol;Acc:HGNC:21100]
6	165212480	165212754	275	chip_npm1_peak_14277	23	2.40193	2.31656	0	170	Distal Intergenic	165280033	165282022	1990	-	ENSG00000112539	ENST00000491176	69268	C6orf118	chromosome 6 open reading frame 118 [Source:HGNC Symbol;Acc:HGNC:21233]
6	165569523	165569797	275	chip_npm1_peak_14278	32	3.0096	3.21442	0	94	Intron (ENST00000647989/ENSG00000112541, intron 2 of 22)	165396340	165543506	147167	-	ENSG00000112541	ENST00000678462	-26017	PDE10A	phosphodiesterase 10A [Source:HGNC Symbol;Acc:HGNC:8772]
6	168650359	168650633	275	chip_npm1_peak_14299	31	2.97272	3.15511	0	147	Promoter (2-3kb)	168652959	168667991	15033	+	ENSG00000112562	ENST00000535039	-2326	SMOC2	SPARC related modular calcium binding 2 [Source:HGNC Symbol;Acc:HGNC:20323]
6	168651232	168651602	371	chip_npm1_peak_14300	32	3.0096	3.21442	0	150	Promoter (1-2kb)	168652959	168667991	15033	+	ENSG00000112562	ENST00000535039	-1357	SMOC2	SPARC related modular calcium binding 2 [Source:HGNC Symbol;Acc:HGNC:20323]
6	42804703	42804977	275	chip_npm1_peak_13391	48	3.93844	4.89428	0.36765	131	Intron (ENST00000614467/ENSG00000112624, intron 3 of 14)	42821056	42868558	47503	+	ENSG00000112624	ENST00000394168	-16079	BICRAL	BRD4 interacting chromatin remodeling complex associated protein like [Source:HGNC Symbol;Acc:HGNC:21111]
6	43114180	43114454	275	chip_npm1_peak_13392	23	2.40768	2.32563	0	120	Intron (ENST00000476760/ENSG00000112655, intron 1 of 1)	43130591	43139243	8653	+	ENSG00000112655	ENST00000481946	-16137	PTK7	protein tyrosine kinase 7 (inactive) [Source:HGNC Symbol;Acc:HGNC:9618]
6	43202436	43202710	275	chip_npm1_peak_13393	32	3.00301	3.23058	0	134	Promoter (<=1kb)	43203273	43204132	860	+	ENSG00000112659	ENST00000515344	-563	CUL9	cullin 9 [Source:HGNC Symbol;Acc:HGNC:15982]
6	323897	324209	313	chip_npm1_peak_13120	38	3.43152	3.88889	0.0818	96	Promoter (<=1kb)	325167	351353	26187	+	ENSG00000112679	ENST00000604971	-958	DUSP22	dual specificity phosphatase 22 [Source:HGNC Symbol;Acc:HGNC:16077]
6	331871	332145	275	chip_npm1_peak_13121	44	3.62042	4.40779	0.22086	115	Intron (ENST00000603296/ENSG00000112679, intron 3 of 5)	337039	348908	11870	+	ENSG00000112679	ENST00000604914	-4894	DUSP22	dual specificity phosphatase 22 [Source:HGNC Symbol;Acc:HGNC:16077]
6	1654749	1655081	333	chip_npm1_peak_13127	41	3.61152	4.17943	0.0818	166	Intron (ENST00000530927/ENSG00000112699, intron 9 of 10)	1623806	1626188	2383	-	ENSG00000112699	ENST00000486793	-28561	GMDS	GDP-mannose 4,6-dehydratase [Source:HGNC Symbol;Acc:HGNC:4369]
6	1754151	1754425	275	chip_npm1_peak_13128	29	2.83265	2.93479	0	227	Intron (ENST00000530927/ENSG00000112699, intron 7 of 10)	1679172	1726477	47306	-	ENSG00000112699	ENST00000533279	-27674	GMDS	GDP-mannose 4,6-dehydratase [Source:HGNC Symbol;Acc:HGNC:4369]
6	2069698	2069972	275	chip_npm1_peak_13129	41	3.61152	4.17943	0.0818	230	Intron (ENST00000530927/ENSG00000112699, intron 4 of 10)	1930107	2043433	113327	-	ENSG00000112699	ENST00000530459	-26265	GMDS	GDP-mannose 4,6-dehydratase [Source:HGNC Symbol;Acc:HGNC:4369]
6	112019595	112019869	275	chip_npm1_peak_13888	23	2.40768	2.32563	0	33	Distal Intergenic	112054075	112069680	15606	+	ENSG00000112761	ENST00000230529	-34206	CCN6	cellular communication network factor 6 [Source:HGNC Symbol;Acc:HGNC:12771]
6	112062337	112062611	275	chip_npm1_peak_13889	38	3.43152	3.88889	0.0818	137	Promoter (1-2kb)	112061279	112069658	8380	+	ENSG00000112761	ENST00000613648	1058	CCN6	cellular communication network factor 6 [Source:HGNC Symbol;Acc:HGNC:12771]
6	112252124	112252401	278	chip_npm1_peak_13890	44	3.62042	4.40779	0.22086	197	Promoter (2-3kb)	112185319	112254485	69167	-	ENSG00000112769	ENST00000521398	2084	LAMA4	laminin subunit alpha 4 [Source:HGNC Symbol;Acc:HGNC:6484]
6	112270462	112270736	275	chip_npm1_peak_13891	30	2.88707	3.0195	0	135	Intron (ENST00000433684/ENSG00000226440, intron 2 of 2)	112216421	112254939	38519	-	ENSG00000112769	ENST00000521690	-15523	LAMA4	laminin subunit alpha 4 [Source:HGNC Symbol;Acc:HGNC:6484]
6	45937311	45937852	542	chip_npm1_peak_13407	23	2.40768	2.32563	0	299	Promoter (<=1kb)	45880907	45937601	56695	-	ENSG00000112782	ENST00000643162	0	CLIC5	chloride intracellular channel 5 [Source:HGNC Symbol;Acc:HGNC:13517]
6	45963614	45963888	275	chip_npm1_peak_13408	32	3.00241	3.20281	0	91	Intron (ENST00000644878/ENSG00000112782, intron 1 of 5)	45880907	45937601	56695	-	ENSG00000112782	ENST00000643162	-26013	CLIC5	chloride intracellular channel 5 [Source:HGNC Symbol;Acc:HGNC:13517]
6	46160644	46160918	275	chip_npm1_peak_13411	23	2.40193	2.31656	0	134	3' UTR	46164957	46167551	2595	-	ENSG00000112796	ENST00000492313	6633	ENPP5	ectonucleotide pyrophosphatase/phosphodiesterase family member 5 [Source:HGNC Symbol;Acc:HGNC:13717]
6	84758755	84759029	275	chip_npm1_peak_13687	23	2.40193	2.31656	0	131	Intron (ENST00000606784/ENSG00000112837, intron 3 of 8)	84760283	84763355	3073	-	ENSG00000112837	ENST00000606621	4326	TBX18	T-box transcription factor 18 [Source:HGNC Symbol;Acc:HGNC:11595]
5	9211505	9211779	275	chip_npm1_peak_12305	44	3.7535	4.47019	0.25947	127	Intron (ENST00000382496/ENSG00000112902, intron 8 of 22)	9202124	9265545	63422	-	ENSG00000112902	ENST00000514923	53766	SEMA5A	semaphorin 5A [Source:HGNC Symbol;Acc:HGNC:10736]
5	9244105	9244379	275	chip_npm1_peak_12306	23	2.40768	2.32563	0	186	Intron (ENST00000382496/ENSG00000112902, intron 5 of 22)	9202124	9265545	63422	-	ENSG00000112902	ENST00000514923	21166	SEMA5A	semaphorin 5A [Source:HGNC Symbol;Acc:HGNC:10736]
5	9406439	9406782	344	chip_npm1_peak_12307	41	3.61152	4.17943	0.0818	209	Intron (ENST00000511310/ENSG00000248537, intron 3 of 3)	9202124	9380201	178078	-	ENSG00000112902	ENST00000513968	-26238	SEMA5A	semaphorin 5A [Source:HGNC Symbol;Acc:HGNC:10736]
5	42404545	42404819	275	chip_npm1_peak_12469	24	2.50251	2.44019	0	115	Distal Intergenic	42423439	42721878	298440	+	ENSG00000112964	ENST00000230882	-18620	GHR	growth hormone receptor [Source:HGNC Symbol;Acc:HGNC:4263]
5	42674623	42675015	393	chip_npm1_peak_12470	23	2.40768	2.32563	0	76	Intron (ENST00000230882/ENSG00000112964, intron 3 of 9)	42713867	42718814	4948	+	ENSG00000112964	ENST00000513625	-38852	GHR	growth hormone receptor [Source:HGNC Symbol;Acc:HGNC:4263]
5	42699265	42699539	275	chip_npm1_peak_12471	35	3.16787	3.5793	0.0818	198	Intron (ENST00000230882/ENSG00000112964, intron 5 of 9)	42713867	42718814	4948	+	ENSG00000112964	ENST00000513625	-14328	GHR	growth hormone receptor [Source:HGNC Symbol;Acc:HGNC:4263]
5	140360977	140361317	341	chip_npm1_peak_12919	23	2.44153	2.35182	0	130	Promoter (<=1kb)	140360215	140375008	14794	+	ENSG00000113073	ENST00000507527	762	SLC4A9	solute carrier family 4 member 9 [Source:HGNC Symbol;Acc:HGNC:11035]
5	27040857	27041131	275	chip_npm1_peak_12403	35	3.21728	3.55482	0.0818	135	Promoter (2-3kb)	26903008	27038586	135579	-	ENSG00000113100	ENST00000505045	-2271	CDH9	cadherin 9 [Source:HGNC Symbol;Acc:HGNC:1768]
5	27045272	27045546	275	chip_npm1_peak_12404	32	3.0096	3.21442	0	111	Intron (ENST00000513289/ENSG00000113100, intron 1 of 2)	26903008	27038586	135579	-	ENSG00000113100	ENST00000505045	-6686	CDH9	cadherin 9 [Source:HGNC Symbol;Acc:HGNC:1768]
5	151686802	151687076	275	chip_npm1_peak_12961	32	2.92008	3.21105	0	122	Promoter (<=1kb)	151661096	151686915	25820	-	ENSG00000113140	ENST00000231061	0	SPARC	secreted protein acidic and cysteine rich [Source:HGNC Symbol;Acc:HGNC:11219]
5	77342670	77342944	275	chip_npm1_peak_12611	31	2.95383	3.15728	0	129	Intron (ENST00000646262/ENSG00000284762, intron 8 of 23)	77325693	77351118	25426	+	ENSG00000113231	ENST00000503963	16977	PDE8B	phosphodiesterase 8B [Source:HGNC Symbol;Acc:HGNC:8794]
5	77348285	77348559	275	chip_npm1_peak_12612	31	2.97822	3.19358	0	131	Intron (ENST00000646262/ENSG00000284762, intron 9 of 23)	77325693	77351118	25426	+	ENSG00000113231	ENST00000503963	22592	PDE8B	phosphodiesterase 8B [Source:HGNC Symbol;Acc:HGNC:8794]
5	157181986	157182260	275	chip_npm1_peak_12999	48	3.96572	4.80544	0.36765	173	Promoter (1-2kb)	157180867	157214210	33344	+	ENSG00000113263	ENST00000517779	1119	ITK	IL2 inducible T cell kinase [Source:HGNC Symbol;Acc:HGNC:6171]
5	157252256	157252588	333	chip_npm1_peak_13000	55	4.36762	5.56546	0.57556	150	Intron (ENST00000422843/ENSG00000113263, intron 16 of 16)	157244891	157245976	1086	+	ENSG00000113263	ENST00000523926	7365	ITK	IL2 inducible T cell kinase [Source:HGNC Symbol;Acc:HGNC:6171]
5	78855613	78855887	275	chip_npm1_peak_12614	33	3.04693	3.39921	0.0818	133	Intron (ENST00000264914/ENSG00000113273, intron 5 of 7)	78780352	78783494	3143	-	ENSG00000113273	ENST00000521011	-72119	ARSB	arylsulfatase B [Source:HGNC Symbol;Acc:HGNC:714]
5	78911963	78912237	275	chip_npm1_peak_12615	29	2.7937	2.92095	0	89	Intron (ENST00000264914/ENSG00000113273, intron 4 of 7)	78884294	78955374	71081	-	ENSG00000113273	ENST00000521800	43137	ARSB	arylsulfatase B [Source:HGNC Symbol;Acc:HGNC:714]
5	180914609	180915066	458	chip_npm1_peak_13115	33	3.07993	3.34601	0.05473	141	Intron (ENST00000231229/ENSG00000113303, intron 3 of 7)	180911489	180949633	38145	+	ENSG00000113303	ENST00000503543	3120	BTNL8	butyrophilin like 8 [Source:HGNC Symbol;Acc:HGNC:26131]
5	160054638	160054912	275	chip_npm1_peak_13013	32	3.02822	3.2683	0.00394	214	Intron (ENST00000522793/ENSG00000113312, intron 7 of 7)	160048982	160065537	16556	+	ENSG00000113312	ENST00000683281	5656	TTC1	tetratricopeptide repeat domain 1 [Source:HGNC Symbol;Acc:HGNC:12391]
5	160064950	160065224	275	chip_npm1_peak_13014	35	3.16787	3.5793	0.0818	255	3' UTR	160048982	160065537	16556	+	ENSG00000113312	ENST00000683281	15968	TTC1	tetratricopeptide repeat domain 1 [Source:HGNC Symbol;Acc:HGNC:12391]
5	81020223	81020599	377	chip_npm1_peak_12626	28	2.71531	2.80641	0	89	Promoter (<=1kb)	81019407	81073222	53816	+	ENSG00000113319	ENST00000514946	816	RASGRF2	Ras protein specific guanine nucleotide releasing factor 2 [Source:HGNC Symbol;Acc:HGNC:9876]
5	161948462	161948736	275	chip_npm1_peak_13028	32	3.00241	3.20281	0	50	Intron (ENST00000625268/ENSG00000280776, intron 1 of 2)	162000057	162155481	155425	+	ENSG00000113327	ENST00000639046	-51321	GABRG2	gamma-aminobutyric acid type A receptor subunit gamma2 [Source:HGNC Symbol;Acc:HGNC:4087]
5	162193177	162193570	394	chip_npm1_peak_13029	32	3.00241	3.20281	0	295	Distal Intergenic	162128366	162153787	25422	+	ENSG00000113327	ENST00000638253	64811	GABRG2	gamma-aminobutyric acid type A receptor subunit gamma2 [Source:HGNC Symbol;Acc:HGNC:4087]
5	32563315	32563782	468	chip_npm1_peak_12424	51	4.10658	5.15469	0.36765	270	Intron (ENST00000506237/ENSG00000113387, intron 1 of 4)	32585557	32604079	18523	+	ENSG00000113387	ENST00000265073	-21775	SUB1	SUB1 regulator of transcription [Source:HGNC Symbol;Acc:HGNC:19985]
5	32771366	32771640	275	chip_npm1_peak_12425	31	2.97822	3.19358	0	193	Intron (ENST00000509104/ENSG00000113389, intron 3 of 5)	32712331	32716828	4498	+	ENSG00000113389	ENST00000507141	59035	NPR3	natriuretic peptide receptor 3 [Source:HGNC Symbol;Acc:HGNC:7945]
5	128952698	128952972	275	chip_npm1_peak_12855	23	2.40193	2.31656	0	95	Intron (ENST00000508645/ENSG00000113396, intron 3 of 6)	128965488	129033635	68148	+	ENSG00000113396	ENST00000262462	-12516	SLC27A6	solute carrier family 27 member 6 [Source:HGNC Symbol;Acc:HGNC:11000]
5	59850161	59850435	275	chip_npm1_peak_12527	35	3.16787	3.5793	0.0818	131	Intron (ENST00000340635/ENSG00000113448, intron 1 of 14)	58993425	59893285	899861	-	ENSG00000113448	ENST00000405053	42850	PDE4D	phosphodiesterase 4D [Source:HGNC Symbol;Acc:HGNC:8783]
5	60272007	60272352	346	chip_npm1_peak_12528	23	2.42186	2.32348	0	118	Intron (ENST00000502484/ENSG00000113448, intron 1 of 16)	59986398	60262559	276162	-	ENSG00000113448	ENST00000509368	-9448	PDE4D	phosphodiesterase 4D [Source:HGNC Symbol;Acc:HGNC:8783]
5	60340978	60341252	275	chip_npm1_peak_12529	28	2.71531	2.80641	0	250	Intron (ENST00000502484/ENSG00000113448, intron 1 of 16)	59988536	60372714	384179	-	ENSG00000113448	ENST00000514552	31462	PDE4D	phosphodiesterase 4D [Source:HGNC Symbol;Acc:HGNC:8783]
5	60343497	60343771	275	chip_npm1_peak_12530	23	2.40768	2.32563	0	83	Intron (ENST00000502484/ENSG00000113448, intron 1 of 16)	59988536	60372714	384179	-	ENSG00000113448	ENST00000514552	28943	PDE4D	phosphodiesterase 4D [Source:HGNC Symbol;Acc:HGNC:8783]
5	100860466	100860740	275	chip_npm1_peak_12703	39	3.44614	3.99778	0.0818	147	Intron (ENST00000231461/ENSG00000113532, intron 3 of 4)	100886352	100890882	4531	-	ENSG00000113532	ENST00000507360	30142	ST8SIA4	ST8 alpha-N-acetyl-neuraminide alpha-2,8-sialyltransferase 4 [Source:HGNC Symbol;Acc:HGNC:10871]
5	101120708	101121050	343	chip_npm1_peak_12704	53	4.25179	5.38208	0.48096	151	Distal Intergenic	100806933	100903282	96350	-	ENSG00000113532	ENST00000231461	-217426	ST8SIA4	ST8 alpha-N-acetyl-neuraminide alpha-2,8-sialyltransferase 4 [Source:HGNC Symbol;Acc:HGNC:10871]
5	101215306	101215580	275	chip_npm1_peak_12705	23	2.40768	2.32563	0	187	Distal Intergenic	100806933	100903282	96350	-	ENSG00000113532	ENST00000231461	-312024	ST8SIA4	ST8 alpha-N-acetyl-neuraminide alpha-2,8-sialyltransferase 4 [Source:HGNC Symbol;Acc:HGNC:10871]
5	134181467	134181741	275	chip_npm1_peak_12885	24	2.48185	2.41016	0	200	Intron (ENST00000519718/ENSG00000272772, intron 1 of 2)	134157338	134176964	19627	-	ENSG00000113558	ENST00000522552	-4503	SKP1	S-phase kinase associated protein 1 [Source:HGNC Symbol;Acc:HGNC:10899]
5	39341435	39341709	275	chip_npm1_peak_12453	31	2.94361	3.1087	0	118	Exon (ENST00000263408/ENSG00000113600, exon 3 of 11)	39284140	39364495	80356	-	ENSG00000113600	ENST00000263408	22786	C9	complement C9 [Source:HGNC Symbol;Acc:HGNC:1358]
5	168302700	168303225	526	chip_npm1_peak_13057	26	2.6307	2.68345	0	131	Intron (ENST00000265293/ENSG00000113645, intron 1 of 22)	168292246	168408608	116363	+	ENSG00000113645	ENST00000523043	10454	WWC1	WW and C2 domain containing 1 [Source:HGNC Symbol;Acc:HGNC:29435]
5	135400725	135401116	392	chip_npm1_peak_12893	26	2.57438	2.60195	0	106	Promoter (<=1kb)	135369368	135399914	30547	-	ENSG00000113648	ENST00000506532	-811	MACROH2A1	macroH2A.1 histone [Source:HGNC Symbol;Acc:HGNC:4740]
5	175687120	175687394	275	chip_npm1_peak_13091	39	3.41815	3.95536	0.0818	93	Intron (ENST00000624694/ENSG00000113749, intron 1 of 2)	175683234	175684313	1080	+	ENSG00000113749	ENST00000231683	3886	HRH2	histamine receptor H2 [Source:HGNC Symbol;Acc:HGNC:5183]
5	176787964	176788454	491	chip_npm1_peak_13097	28	2.73026	2.8282	0	397	Distal Intergenic	176810519	176880898	70380	+	ENSG00000113763	ENST00000509580	-22065	UNC5A	unc-5 netrin receptor A [Source:HGNC Symbol;Acc:HGNC:12567]
5	176799398	176799672	275	chip_npm1_peak_13098	24	2.48185	2.41016	0	88	Distal Intergenic	176810519	176880898	70380	+	ENSG00000113763	ENST00000509580	-10847	UNC5A	unc-5 netrin receptor A [Source:HGNC Symbol;Acc:HGNC:12567]
3	74252400	74252847	448	chip_npm1_peak_10423	27	2.72976	2.77731	0	311	Distal Intergenic	74264385	74267539	3155	-	ENSG00000113805	ENST00000477856	14692	CNTN3	contactin 3 [Source:HGNC Symbol;Acc:HGNC:2173]
3	74292267	74292802	536	chip_npm1_peak_10424	32	3.0096	3.21442	0	268	Intron (ENST00000263665/ENSG00000113805, intron 18 of 21)	74264385	74267539	3155	-	ENSG00000113805	ENST00000477856	-24728	CNTN3	contactin 3 [Source:HGNC Symbol;Acc:HGNC:2173]
3	74349507	74349991	485	chip_npm1_peak_10425	23	2.40768	2.32563	0	81	Intron (ENST00000263665/ENSG00000113805, intron 10 of 21)	74264385	74267539	3155	-	ENSG00000113805	ENST00000477856	-81968	CNTN3	contactin 3 [Source:HGNC Symbol;Acc:HGNC:2173]
3	74571790	74572187	398	chip_npm1_peak_10426	51	4.20337	5.1928	0.36765	160	Distal Intergenic	74262568	74521140	258573	-	ENSG00000113805	ENST00000263665	-50650	CNTN3	contactin 3 [Source:HGNC Symbol;Acc:HGNC:2173]
3	74693959	74694233	275	chip_npm1_peak_10427	41	3.61152	4.17943	0.0818	140	Distal Intergenic	74262568	74521140	258573	-	ENSG00000113805	ENST00000263665	-172819	CNTN3	contactin 3 [Source:HGNC Symbol;Acc:HGNC:2173]
3	74707563	74707936	374	chip_npm1_peak_10428	23	2.40193	2.31656	0	116	Distal Intergenic	74262568	74521140	258573	-	ENSG00000113805	ENST00000263665	-186423	CNTN3	contactin 3 [Source:HGNC Symbol;Acc:HGNC:2173]
3	74724928	74725202	275	chip_npm1_peak_10429	23	2.40768	2.32563	0	120	Distal Intergenic	74262568	74521140	258573	-	ENSG00000113805	ENST00000263665	-203788	CNTN3	contactin 3 [Source:HGNC Symbol;Acc:HGNC:2173]
3	74747046	74747365	320	chip_npm1_peak_10430	32	3.0096	3.21442	0	149	Distal Intergenic	74262568	74521140	258573	-	ENSG00000113805	ENST00000263665	-225906	CNTN3	contactin 3 [Source:HGNC Symbol;Acc:HGNC:2173]
3	74759320	74759663	344	chip_npm1_peak_10431	23	2.40768	2.32563	0	242	Distal Intergenic	74262568	74521140	258573	-	ENSG00000113805	ENST00000263665	-238180	CNTN3	contactin 3 [Source:HGNC Symbol;Acc:HGNC:2173]
3	53909890	53910196	307	chip_npm1_peak_10257	32	3.00241	3.20281	0	198	Distal Intergenic	53885200	53891962	6763	-	ENSG00000113811	ENST00000541726	-17928	SELENOK	selenoprotein K [Source:HGNC Symbol;Acc:HGNC:30394]
3	53874413	53874687	275	chip_npm1_peak_10256	23	2.40768	2.32563	0	196	Promoter (1-2kb)	53871158	53873068	1911	-	ENSG00000113812	ENST00000495993	-1345	ACTR8	actin related protein 8 [Source:HGNC Symbol;Acc:HGNC:14672]
3	122125979	122126253	275	chip_npm1_peak_10813	32	3.0096	3.21442	0	134	Distal Intergenic	122091601	122119593	27993	+	ENSG00000114013	ENST00000478741	34378	CD86	CD86 molecule [Source:HGNC Symbol;Acc:HGNC:1705]
3	136291869	136292166	298	chip_npm1_peak_10869	25	2.48709	2.57108	0	87	Intron (ENST00000251654/ENSG00000114054, intron 6 of 14)	136260150	136330169	70020	+	ENSG00000114054	ENST00000473073	31719	PCCB	propionyl-CoA carboxylase subunit beta [Source:HGNC Symbol;Acc:HGNC:8654]
3	138299280	138299586	307	chip_npm1_peak_10875	41	3.60289	4.16526	0.0818	261	Intron (ENST00000317876/ENSG00000181322, intron 8 of 8)	138289021	138290628	1608	+	ENSG00000114098	ENST00000494015	10259	ARMC8	armadillo repeat containing 8 [Source:HGNC Symbol;Acc:HGNC:24999]
3	138597432	138597706	275	chip_npm1_peak_10876	29	2.8596	2.97661	0	153	Promoter (2-3kb)	138570435	138594538	24104	-	ENSG00000114107	ENST00000470159	-2894	CEP70	centrosomal protein 70 [Source:HGNC Symbol;Acc:HGNC:29972]
3	139506714	139507047	334	chip_npm1_peak_10879	32	3.0096	3.21442	0	195	Intron (ENST00000662234/ENSG00000248932, intron 4 of 7)	139517434	139518635	1202	-	ENSG00000114115	ENST00000474490	11588	RBP1	retinol binding protein 1 [Source:HGNC Symbol;Acc:HGNC:9919]
3	142309358	142309632	275	chip_npm1_peak_10895	28	2.77223	2.88951	0	128	3' UTR	142329484	142332890	3407	-	ENSG00000114127	ENST00000468894	23258	XRN1	5'-3' exoribonuclease 1 [Source:HGNC Symbol;Acc:HGNC:30654]
3	165699211	165699485	275	chip_npm1_peak_10992	51	4.16181	5.12399	0.36765	202	Intron (ENST00000651449/ENSG00000244128, intron 8 of 8)	165773079	165837420	64342	-	ENSG00000114200	ENST00000479451	137935	BCHE	butyrylcholinesterase [Source:HGNC Symbol;Acc:HGNC:983]
3	165714371	165714762	392	chip_npm1_peak_10993	41	3.61152	4.17943	0.0818	200	Intron (ENST00000651449/ENSG00000244128, intron 8 of 8)	165773079	165837420	64342	-	ENSG00000114200	ENST00000479451	122658	BCHE	butyrylcholinesterase [Source:HGNC Symbol;Acc:HGNC:983]
3	55443460	55443734	275	chip_npm1_peak_10267	32	3.0096	3.21442	0	153	Distal Intergenic	55469388	55470141	754	-	ENSG00000114251	ENST00000493406	26407	WNT5A	Wnt family member 5A [Source:HGNC Symbol;Acc:HGNC:12784]
3	48552998	48553413	416	chip_npm1_peak_10216	23	2.40193	2.31656	0	121	Promoter (2-3kb)	48547879	48550235	2357	-	ENSG00000114268	ENST00000490404	-2763	PFKFB4	6-phosphofructo-2-kinase/fructose-2,6-biphosphatase 4 [Source:HGNC Symbol;Acc:HGNC:8875]
3	192395073	192395475	403	chip_npm1_peak_11117	43	3.68771	4.36793	0.21691	133	Intron (ENST00000445105/ENSG00000114279, intron 2 of 5)	192142509	192409049	266541	-	ENSG00000114279	ENST00000454309	13574	FGF12	fibroblast growth factor 12 [Source:HGNC Symbol;Acc:HGNC:3668]
3	192699490	192699764	275	chip_npm1_peak_11119	33	3.10646	3.38605	0.0818	209	Intron (ENST00000445105/ENSG00000114279, intron 2 of 5)	192143988	192727500	583513	-	ENSG00000114279	ENST00000430714	27736	FGF12	fibroblast growth factor 12 [Source:HGNC Symbol;Acc:HGNC:3668]
3	192786459	192786733	275	chip_npm1_peak_11120	24	2.52352	2.47082	0	87	Distal Intergenic	192143978	192767764	623787	-	ENSG00000114279	ENST00000450716	-18695	FGF12	fibroblast growth factor 12 [Source:HGNC Symbol;Acc:HGNC:3668]
3	49284294	49284568	275	chip_npm1_peak_10222	23	2.40768	2.32563	0	93	Exon (ENST00000265560/ENSG00000114316, exon 18 of 22)	49278143	49279231	1089	-	ENSG00000114316	ENST00000483212	-5063	USP4	ubiquitin specific peptidase 4 [Source:HGNC Symbol;Acc:HGNC:12627]
3	49303453	49303727	275	chip_npm1_peak_10223	41	3.61152	4.17943	0.0818	136	Intron (ENST00000265560/ENSG00000114316, intron 9 of 21)	49278170	49311618	33449	-	ENSG00000114316	ENST00000431357	7891	USP4	ubiquitin specific peptidase 4 [Source:HGNC Symbol;Acc:HGNC:12627]
3	195385437	195385799	363	chip_npm1_peak_11125	48	3.90645	4.84504	0.36765	246	Intron (ENST00000326793/ENSG00000114331, intron 2 of 22)	195333082	195356212	23131	-	ENSG00000114331	ENST00000423531	-29225	ACAP2	ArfGAP with coiled-coil, ankyrin repeat and PH domains 2 [Source:HGNC Symbol;Acc:HGNC:16469]
3	105642536	105642810	275	chip_npm1_peak_10652	32	3.0096	3.21442	0	265	Distal Intergenic	105658269	105673993	15725	-	ENSG00000114423	ENST00000476370	31183	CBLB	Cbl proto-oncogene B [Source:HGNC Symbol;Acc:HGNC:1542]
3	105687301	105687575	275	chip_npm1_peak_10653	41	3.56726	4.10703	0.0818	132	Intron (ENST00000394030/ENSG00000114423, intron 13 of 18)	105658405	105682130	23726	-	ENSG00000114423	ENST00000407712	-5171	CBLB	Cbl proto-oncogene B [Source:HGNC Symbol;Acc:HGNC:1542]
3	105867638	105868097	460	chip_npm1_peak_10654	32	3.0096	3.21442	0	136	Promoter (<=1kb)	105776523	105868559	92037	-	ENSG00000114423	ENST00000643192	462	CBLB	Cbl proto-oncogene B [Source:HGNC Symbol;Acc:HGNC:1542]
3	105983583	105983857	275	chip_npm1_peak_10655	23	2.40768	2.32563	0	127	Distal Intergenic	105776522	105869552	93031	-	ENSG00000114423	ENST00000443752	-114031	CBLB	Cbl proto-oncogene B [Source:HGNC Symbol;Acc:HGNC:1542]
3	107542442	107542716	275	chip_npm1_peak_10672	23	2.40768	2.32563	0	130	Intron (ENST00000415149/ENSG00000114439, intron 2 of 16)	107525402	107773066	247665	+	ENSG00000114439	ENST00000402163	17040	BBX	BBX high mobility group box domain containing [Source:HGNC Symbol;Acc:HGNC:14422]
3	107665225	107665499	275	chip_npm1_peak_10673	23	2.40768	2.32563	0	128	Promoter (2-3kb)	107662589	107716699	54111	+	ENSG00000114439	ENST00000457496	2636	BBX	BBX high mobility group box domain containing [Source:HGNC Symbol;Acc:HGNC:14422]
3	107672962	107673236	275	chip_npm1_peak_10674	32	3.0096	3.21442	0	181	Promoter (1-2kb)	107674805	107728857	54053	+	ENSG00000114439	ENST00000429270	-1569	BBX	BBX high mobility group box domain containing [Source:HGNC Symbol;Acc:HGNC:14422]
3	107701192	107701466	275	chip_npm1_peak_10675	32	3.0096	3.21442	0	213	Intron (ENST00000415149/ENSG00000114439, intron 3 of 16)	107716459	107728936	12478	+	ENSG00000114439	ENST00000497629	-14993	BBX	BBX high mobility group box domain containing [Source:HGNC Symbol;Acc:HGNC:14422]
3	108395508	108395782	275	chip_npm1_peak_10679	23	2.46153	2.38071	0	83	Intron (ENST00000273353/ENSG00000144821, intron 36 of 41)	108353656	108378285	24630	+	ENSG00000114455	ENST00000482099	41852	HHLA2	HERV-H LTR-associating 2 [Source:HGNC Symbol;Acc:HGNC:4905]
3	81686042	81686409	368	chip_npm1_peak_10480	52	4.21344	5.20954	0.36765	209	Intron (ENST00000429644/ENSG00000114480, intron 2 of 15)	81654579	81670982	16404	-	ENSG00000114480	ENST00000477426	-15060	GBE1	1,4-alpha-glucan branching enzyme 1 [Source:HGNC Symbol;Acc:HGNC:4180]
3	81699315	81699589	275	chip_npm1_peak_10481	28	2.71531	2.80641	0	127	Intron (ENST00000429644/ENSG00000114480, intron 2 of 15)	81654579	81670982	16404	-	ENSG00000114480	ENST00000477426	-28333	GBE1	1,4-alpha-glucan branching enzyme 1 [Source:HGNC Symbol;Acc:HGNC:4180]
3	125434761	125435035	275	chip_npm1_peak_10828	40	3.50351	4.08502	0.0818	144	Distal Intergenic	125449070	125460801	11732	-	ENSG00000114520	ENST00000482965	25766	SNX4	sorting nexin 4 [Source:HGNC Symbol;Acc:HGNC:11175]
3	69173044	69173432	389	chip_npm1_peak_10373	32	3.0096	3.21442	0	135	Intron (ENST00000398540/ENSG00000114541, intron 22 of 22)	69196896	69199270	2375	-	ENSG00000114541	ENST00000489817	25838	FRMD4B	FERM domain containing 4B [Source:HGNC Symbol;Acc:HGNC:24886]
3	69259519	69259820	302	chip_npm1_peak_10374	41	3.60289	4.16526	0.0818	135	Intron (ENST00000398540/ENSG00000114541, intron 5 of 22)	69198726	69250248	51523	-	ENSG00000114541	ENST00000487751	-9271	FRMD4B	FERM domain containing 4B [Source:HGNC Symbol;Acc:HGNC:24886]
3	69260123	69260582	460	chip_npm1_peak_10375	23	2.40768	2.32563	0	168	Intron (ENST00000398540/ENSG00000114541, intron 5 of 22)	69198726	69250248	51523	-	ENSG00000114541	ENST00000487751	-9875	FRMD4B	FERM domain containing 4B [Source:HGNC Symbol;Acc:HGNC:24886]
3	69289324	69289598	275	chip_npm1_peak_10376	41	3.61152	4.17943	0.0818	123	Intron (ENST00000398540/ENSG00000114541, intron 4 of 22)	69216263	69293061	76799	-	ENSG00000114541	ENST00000493880	3463	FRMD4B	FERM domain containing 4B [Source:HGNC Symbol;Acc:HGNC:24886]
3	69405518	69405792	275	chip_npm1_peak_10377	32	3.0096	3.21442	0	127	Intron (ENST00000459638/ENSG00000114541, intron 2 of 5)	69287645	69386304	98660	-	ENSG00000114541	ENST00000473188	-19214	FRMD4B	FERM domain containing 4B [Source:HGNC Symbol;Acc:HGNC:24886]
3	69438317	69438591	275	chip_npm1_peak_10378	32	3.0096	3.21442	0	127	Intron (ENST00000459638/ENSG00000114541, intron 1 of 5)	69333961	69433129	99169	-	ENSG00000114541	ENST00000497757	-5188	FRMD4B	FERM domain containing 4B [Source:HGNC Symbol;Acc:HGNC:24886]
3	126070264	126070599	336	chip_npm1_peak_10833	49	3.97096	4.94444	0.36765	175	Promoter (<=1kb)	126067963	126070416	2454	-	ENSG00000114544	ENST00000509452	0	SLC41A3	solute carrier family 41 member 3 [Source:HGNC Symbol;Acc:HGNC:31046]
3	50637109	50637383	275	chip_npm1_peak_10227	32	3.0096	3.21442	0	191	Intron (ENST00000446044/ENSG00000114738, intron 4 of 12)	50646212	50648627	2416	+	ENSG00000114738	ENST00000451680	-8829	MAPKAPK3	MAPK activated protein kinase 3 [Source:HGNC Symbol;Acc:HGNC:6888]
3	38450135	38450434	300	chip_npm1_peak_10134	32	3.0096	3.21442	0	145	Downstream (<1kb)	38453890	38493142	39253	+	ENSG00000114739	ENST00000352511	-3456	ACVR2B	activin A receptor type 2B [Source:HGNC Symbol;Acc:HGNC:174]
3	155517950	155518224	275	chip_npm1_peak_10963	31	2.92984	3.12165	0	187	Intron (ENST00000494598/ENSG00000114805, intron 10 of 21)	155490742	155504572	13831	-	ENSG00000114805	ENST00000469040	-13378	PLCH1	phospholipase C eta 1 [Source:HGNC Symbol;Acc:HGNC:29185]
3	42481134	42481548	415	chip_npm1_peak_10170	23	2.40768	2.32563	0	87	Distal Intergenic	42489299	42537567	48269	+	ENSG00000114812	ENST00000433647	-7751	VIPR1	vasoactive intestinal peptide receptor 1 [Source:HGNC Symbol;Acc:HGNC:12694]
3	52318414	52318734	321	chip_npm1_peak_10243	52	4.21344	5.20954	0.36765	158	Promoter (<=1kb)	52317871	52353821	35951	+	ENSG00000114841	ENST00000497875	543	DNAH1	dynein axonemal heavy chain 1 [Source:HGNC Symbol;Acc:HGNC:2940]
3	70923963	70924237	275	chip_npm1_peak_10394	41	3.60289	4.16526	0.0818	129	Distal Intergenic	70959191	70966352	7162	-	ENSG00000114861	ENST00000460805	42115	FOXP1	forkhead box P1 [Source:HGNC Symbol;Acc:HGNC:3823]
3	71159395	71159713	319	chip_npm1_peak_10395	41	3.61152	4.17943	0.0818	244	Intron (ENST00000649528/ENSG00000114861, intron 6 of 20)	71047058	71186546	139489	-	ENSG00000114861	ENST00000649760	26833	FOXP1	forkhead box P1 [Source:HGNC Symbol;Acc:HGNC:3823]
3	71404554	71404828	275	chip_npm1_peak_10396	23	2.40768	2.32563	0	96	Intron (ENST00000649528/ENSG00000114861, intron 3 of 20)	71198210	71391564	193355	-	ENSG00000114861	ENST00000648944	-12990	FOXP1	forkhead box P1 [Source:HGNC Symbol;Acc:HGNC:3823]
3	71438466	71438798	333	chip_npm1_peak_10397	32	3.0096	3.21442	0	162	Intron (ENST00000649528/ENSG00000114861, intron 3 of 20)	71318202	71469567	151366	-	ENSG00000114861	ENST00000649145	30769	FOXP1	forkhead box P1 [Source:HGNC Symbol;Acc:HGNC:3823]
3	71490745	71491019	275	chip_npm1_peak_10398	23	2.40768	2.32563	0	92	Promoter (2-3kb)	70959237	71493564	534328	-	ENSG00000114861	ENST00000648380	2545	FOXP1	forkhead box P1 [Source:HGNC Symbol;Acc:HGNC:3823]
3	71546939	71547213	275	chip_npm1_peak_10400	32	3.0096	3.21442	0	243	Intron (ENST00000649528/ENSG00000114861, intron 2 of 20)	70956745	71543557	586813	-	ENSG00000114861	ENST00000475937	-3382	FOXP1	forkhead box P1 [Source:HGNC Symbol;Acc:HGNC:3823]
2	206100481	206100821	341	chip_npm1_peak_8846	23	2.40768	2.32563	0	137	Distal Intergenic	206062906	206086303	23398	-	ENSG00000114933	ENST00000414320	-14178	INO80D	INO80 complex subunit D [Source:HGNC Symbol;Acc:HGNC:25997]
2	120166301	120166575	275	chip_npm1_peak_8190	43	3.68771	4.36793	0.21691	242	Intron (ENST00000443902/ENSG00000115109, intron 22 of 23)	120160567	120167960	7394	+	ENSG00000115109	ENST00000488691	5734	EPB41L5	erythrocyte membrane protein band 4.1 like 5 [Source:HGNC Symbol;Acc:HGNC:19819]
2	156540839	156541113	275	chip_npm1_peak_8469	32	3.0096	3.21442	0	158	Intron (ENST00000310454/ENSG00000115159, intron 6 of 16)	156571172	156583009	11838	+	ENSG00000115159	ENST00000464846	-30059	GPD2	glycerol-3-phosphate dehydrogenase 2 [Source:HGNC Symbol;Acc:HGNC:4456]
2	157830093	157830546	454	chip_npm1_peak_8490	32	3.0096	3.21442	0	251	Intron (ENST00000682025/ENSG00000115170, intron 1 of 11)	157737316	157838278	100963	-	ENSG00000115170	ENST00000410057	7732	ACVR1	activin A receptor type 1 [Source:HGNC Symbol;Acc:HGNC:171]
2	27311983	27312304	322	chip_npm1_peak_7545	32	3.00301	3.23058	0	161	Promoter (<=1kb)	27309492	27312453	2962	-	ENSG00000115204	ENST00000620797	149	MPV17	mitochondrial inner membrane protein MPV17 [Source:HGNC Symbol;Acc:HGNC:7224]
2	160097978	160098252	275	chip_npm1_peak_8503	32	3.0096	3.21442	0	129	Downstream (1-2kb)	160101565	160112110	10546	-	ENSG00000115221	ENST00000475438	13858	ITGB6	integrin subunit beta 6 [Source:HGNC Symbol;Acc:HGNC:6161]
2	181543179	181543453	275	chip_npm1_peak_8680	27	2.72976	2.77731	0	85	Intron (ENST00000684145/ENSG00000188452, intron 10 of 11)	181523335	181524365	1031	+	ENSG00000115232	ENST00000468948	19844	ITGA4	integrin subunit alpha 4 [Source:HGNC Symbol;Acc:HGNC:6140]
2	161393911	161394393	483	chip_npm1_peak_8513	32	3.0096	3.21442	0	196	Intron (ENST00000409682/ENSG00000115233, intron 9 of 11)	161381360	161411715	30356	+	ENSG00000115233	ENST00000477232	12551	PSMD14	proteasome 26S subunit, non-ATPase 14 [Source:HGNC Symbol;Acc:HGNC:16889]
2	53660627	53660901	275	chip_npm1_peak_7731	32	3.0096	3.21442	0	158	Intron (ENST00000406053/ENSG00000115239, intron 8 of 9)	53670606	53694562	23957	-	ENSG00000115239	ENST00000470707	33661	ASB3	ankyrin repeat and SOCS box containing 3 [Source:HGNC Symbol;Acc:HGNC:16013]
2	182217724	182218077	354	chip_npm1_peak_8686	32	3.0096	3.21442	0	212	Intron (ENST00000435564/ENSG00000115252, intron 7 of 14)	182223932	182241986	18055	-	ENSG00000115252	ENST00000482538	23909	PDE1A	phosphodiesterase 1A [Source:HGNC Symbol;Acc:HGNC:8774]
2	182218535	182218969	435	chip_npm1_peak_8687	23	2.40768	2.32563	0	283	Intron (ENST00000435564/ENSG00000115252, intron 7 of 14)	182223932	182241986	18055	-	ENSG00000115252	ENST00000482538	23017	PDE1A	phosphodiesterase 1A [Source:HGNC Symbol;Acc:HGNC:8774]
2	182221329	182221712	384	chip_npm1_peak_8688	32	3.0096	3.21442	0	193	Intron (ENST00000435564/ENSG00000115252, intron 7 of 14)	182223932	182241986	18055	-	ENSG00000115252	ENST00000482538	20274	PDE1A	phosphodiesterase 1A [Source:HGNC Symbol;Acc:HGNC:8774]
2	182387069	182387353	285	chip_npm1_peak_8690	23	2.40768	2.32563	0	127	Intron (ENST00000435564/ENSG00000115252, intron 1 of 14)	182147036	182427031	279996	-	ENSG00000115252	ENST00000409365	39678	PDE1A	phosphodiesterase 1A [Source:HGNC Symbol;Acc:HGNC:8774]
2	182501136	182501793	658	chip_npm1_peak_8691	41	3.61152	4.17943	0.0818	135	Intron (ENST00000435564/ENSG00000115252, intron 1 of 14)	182231063	182522312	291250	-	ENSG00000115252	ENST00000462938	20519	PDE1A	phosphodiesterase 1A [Source:HGNC Symbol;Acc:HGNC:8774]
2	182582159	182582433	275	chip_npm1_peak_8692	23	2.40768	2.32563	0	109	Distal Intergenic	182234432	182523192	288761	-	ENSG00000115252	ENST00000495511	-58967	PDE1A	phosphodiesterase 1A [Source:HGNC Symbol;Acc:HGNC:8774]
2	162154356	162154700	345	chip_npm1_peak_8520	32	3.0096	3.21442	0	233	Promoter (1-2kb)	162143905	162152404	8500	-	ENSG00000115263	ENST00000375497	-1952	GCG	glucagon [Source:HGNC Symbol;Acc:HGNC:4191]
2	162288204	162288554	351	chip_npm1_peak_8523	62	4.81536	6.29641	1.02983	170	Exon (ENST00000649979/ENSG00000115267, exon 5 of 16)	162293564	162307170	13607	-	ENSG00000115267	ENST00000464129	18616	IFIH1	interferon induced with helicase C domain 1 [Source:HGNC Symbol;Acc:HGNC:18873]
2	162304169	162304443	275	chip_npm1_peak_8524	23	2.40768	2.32563	0	84	Promoter (2-3kb)	162293564	162307170	13607	-	ENSG00000115267	ENST00000464129	2727	IFIH1	interferon induced with helicase C domain 1 [Source:HGNC Symbol;Acc:HGNC:18873]
[truncated: 16,344 more rows]
